# Supplementary material for: Comparative genomic analysis of vertebrate mitochondrial reveals a differential of rearrangements rate between taxonomic class
Source: Sci Rep. 2022 Mar 31;12:5479. doi: 10.1038/s41598-022-09512-2 (PMC8971445; doi:10.1038/s41598-022-09512-2)
Supplement: Supplementary file 2 — Supplementary Information 2. [file 41598_2022_9512_MOESM2_ESM.xlsx]

## Sheet: NCBI_Fish 
					trnF	rrnS	trnV	rrnL	trnL	nad1	trnI	trnQ	trnM	nad2	trnW	trnA	trnN	trnC	trnY	cox1	trnS	trnD	cox2	trnK	atp8	atp6	cox3	trnG	nad3	trnR	nad4L	nad4	trnH	trnS	trnL	nad5	nad6	trnE	cob	trnT	trnP
Major taxa			Species	NCBI Ref ID
Myxini	Myxiniformes	Eptatretidae (1)	Eptatretus burgeri	NC_002807.1	1	2	3	4	5	6	7	-8	9	10	11	-12	-13	-14	-15	16	-17	18	19	20	21	22	23	24	25	26	27	28	29	30	31	32	-33	-34	35	36	-37
		Myxinidae (1)	Myxine glutinosa	NC_002639.1	1	2	3	4	5	6	7	-8	9	10	11	-12	-13	-14	-15	16	-17	18	19	20	21	22	23	24	25	26	27	28	29	30	31	32	-33	-34	35	36	-37
Petromyzonti	Petromyzontiformes	Geotriidae (1)	Geotria australis	NC_029404.1	1	2	3	4	5	6	7	-8	9	10	11	-12	-13	-14	-15	16	-17	18	19	20	21	22	23	24	25	26	27	28	29	30	31	32	-33	-34	35	36	-37
		Petromyzontidae (5)	Eudontomyzon morii	NC_025582.1	1	2	3	4	5	6	7	-8	9	10	11	-12	-13	-14	-15	16	-17	18	19	20	21	22	23	24	25	26	27	28	29	30	31	32	-33	-34	35	36	-37
			Ichthyomyzon fossor	NC_025552.1	1	2	3	4	5	6	7	-8	9	10	11	-12	-13	-14	-15	16	-17	18	19	20	21	22	23	24	25	26	27	28	29	30	31	32	-33	-34	35	36	-37
			Lampetra aepyptera	NC_026917.1	1	2	3	4	5	6	7	-8	9	10	11	-12	-13	-14	-15	16	-17	18	19	20	21	22	23	24	25	26	27	28	29	30	31	32	-33	-34	35	36	-37
			Lethenteron camtschaticum	NC_020465.1	1	2	3	4	5	6	7	-8	9	10	11	-12	-13	-14	-15	16	-17	18	19	20	21	22	23	24	25	26	27	28	29	30	31	32	-33	36	-34	35	-37
			Petromyzon marinus	NC_001626.1	1	2	3	4	5	6	7	-8	9	10	11	-12	-13	-14	-15	16	-17	18	19	20	21	22	23	24	25	26	27	28	29	30	31	32	-33	36	-34	35	-37
Elasmobranchii	Hexanchiformes	Chlamydoselachidae (1)	Chlamydoselachus anguineus	NC_022729.1	1	2	3	4	5	6	7	-8	9	10	11	-12	-13	-14	-15	16	-17	18	19	20	21	22	23	24	25	26	27	28	29	30	31	32	-33	-34	35	36	-37
		Hexanchidae (3)	Heptranchias perlo	NC_022730.1	1	2	3	4	5	6	7	-8	9	10	11	-12	-13	-14	-15	16	-17	18	19	20	21	22	23	24	25	26	27	28	29	30	31	32	-33	-34	35	36	-37
			Hexanchus griseus	NC_022732.1	1	2	3	4	5	6	7	-8	9	10	11	-12	-13	-14	-15	16	-17	18	19	20	21	22	23	24	25	26	27	28	29	30	31	32	-33	-34	35	36	-37
			Notorynchus cepedianus	NC_022731.1	1	2	3	4	5	6	7	-8	9	10	11	-12	-13	-14	-15	16	-17	18	19	20	21	22	23	24	25	26	27	28	29	30	31	32	-33	-34	35	36	-37
	Heterodontiformes	Heterodontidae (1)	Heterodontus francisci	NC_003137.1	1	2	3	4	5	6	7	-8	9	10	11	-12	-13	-14	-15	16	-17	18	19	20	21	22	23	24	25	26	27	28	29	30	31	32	-33	-34	35	36	-37
	Orectolobiformes	Hemiscylliidae (1)	Chiloscyllium griseum	NC_017882.1	1	2	3	4	5	6	7	-8	9	10	11	-12	-13	-14	-15	16	-17	18	19	20	21	22	23	24	25	26	27	28	29	30	31	32	-33	-34	35	36	-37
		Ginglymostomatidae (2)	Ginglymostoma cirratum	NC_030189.1	1	2	3	4	5	6	7	-8	9	10	11	-12	-13	-14	-15	16	-17	18	19	20	21	22	23	24	25	26	27	28	29	30	31	32	-33	-34	35	36	-37
			Nebrius ferrugineus	NC_029493.1	1	2	3	4	5	6	7	-8	9	10	11	-12	-13	-14	-15	16	-17	18	19	20	21	22	23	24	25	26	27	28	29	30	31	32	-33	-34	35	36	-37
		Orectolobidae (1)	Orectolobus japonicus	NC_022148.1	1	2	3	4	5	6	7	-8	9	10	11	-12	-13	-14	-15	16	-17	18	19	20	21	22	23	24	25	26	27	28	29	30	31	32	-33	-34	35	36	-37
		Rhincodontidae (1)	Rhincodon typus	NC_023455.1	1	2	3	4	5	6	7	-8	9	10	11	-12	-13	-14	-15	16	-17	18	19	20	21	22	23	24	25	26	27	28	29	30	31	32	-33	-34	35	36	-37
		Stegostomatidae (1)	Stegostoma fasciatum	NC_029480.1	1	2	3	4	5	6	7	-8	9	10	11	-12	-13	-14	-15	16	-17	18	19	20	21	22	23	24	25	26	27	28	29	30	31	32	-33	-34	35	36	-37
	Lamniformes	Alopiidae (1)	Alopias pelagicus	NC_022822.1	1	2	3	4	5	6	7	-8	9	10	11	-12	-13	-14	-15	16	-17	18	19	20	21	22	23	24	25	26	27	28	29	30	31	32	-33	-34	35	36	-37
		Cetorhinidae (1)	Cetorhinus maximus	NC_023266.1	1	2	3	4	5	6	7	-8	9	10	11	-12	-13	-14	-15	16	-17	18	19	20	21	22	23	24	25	26	27	28	29	30	31	32	-33	-34	35	36	-37
		Lamnidae (3)	Carcharodon carcharias	NC_022415.1	1	2	3	4	5	6	7	-8	9	10	11	-12	-13	-14	-15	16	-17	18	19	20	21	22	23	24	25	26	27	28	29	30	31	32	-33	-34	35	36	-37
			Isurus oxyrinchus	NC_022691.1	1	2	3	4	5	6	7	-8	9	10	11	-12	-13	-14	-15	16	-17	18	19	20	21	22	23	24	25	26	27	28	29	30	31	32	-33	-34	35	36	-37
			Lamna ditropis	NC_024269.1	1	2	3	4	5	6	7	-8	9	10	11	-12	-13	-14	-15	16	-17	18	19	20	21	22	23	24	25	26	27	28	29	30	31	32	-33	-34	35	36	-37
		Megachasmidae (1)	Megachasma pelagios	NC_021442.1	1	2	3	4	5	6	7	-8	9	10	11	-12	-13	-14	-15	16	-17	18	19	20	21	22	23	24	25	26	27	28	29	30	31	32	-33	-34	35	36	-37
		Mitsukurinidae (1)	Mitsukurina owstoni	NC_011825.1	1	2	3	4	5	6	7	-8	9	10	11	-12	-13	-14	-15	16	-17	18	19	20	21	22	23	24	25	26	27	28	29	30	31	32	-33	-34	35	36	-37
		Pseudocarchariidae (1)	Pseudocarcharias kamoharai	NC_026216.1	1	2	3	4	5	6	7	-8	9	10	11	-12	-13	-14	-15	16	-17	18	19	20	21	22	23	24	25	26	27	28	29	30	31	32	-33	-34	35	36	-37
	Carcharhiniformes	Carcharhinidae	Carcharhinus acronotus	NC_024055.1	1	2	3	4	5	6	7	-8	9	10	11	-12	-13	-14	-15	16	-17	18	19	20	21	22	23	24	25	26	27	28	29	30	31	32	-33	-34	35	36	-37
			Galeocerdo cuvier	NC_022193.1	1	2	3	4	5	6	7	8	9	10	11	-12	-13	-14	-15	16	-17	18	19	20	21	22	23	24	25	26	27	28	29	30	31	32	-33	-34	35	36	-37
			Glyphis fowlerae	NC_028342.1	1	2	3	4	5	6	7	-8	9	10	11	-12	-13	-14	-15	16	-17	18	19	20	21	22	23	24	25	26	27	28	29	30	31	32	-33	-34	35	36	-37
			Lamiopsis temminckii	NC_028341.1	1	2	3	4	5	6	7	-8	9	10	11	-12	-13	-14	-15	16	-17	18	19	20	21	22	23	24	25	26	27	28	29	30	31	32	-33	-34	35	36	-37
			Loxodon macrorhinus	NC_029843.1	1	2	3	4	5	6	7	-8	9	10	11	-12	-13	-14	-15	16	-17	18	19	20	21	22	23	24	25	26	27	28	29	30	31	32	-33	-34	35	36	-37
			Prionace glauca	NC_022819.1	1	2	3	4	5	6	7	-8	9	10	11	-12	-13	-14	-15	16	-17	18	19	20	21	22	23	24	25	26	27	28	29	30	31	32	-33	-34	35	36	-37
			Scoliodon laticaudus	NC_018052.1	1	2	3	4	5	6	7	-8	9	10	11	-12	-13	-14	-15	16	-17	18	19	20	21	22	23	24	25	26	27	28	29	30	31	32	-33	-34	35	36	-37
			Triaenodon obesus	NC_026287.1	1	2	3	4	5	6	7	-8	9	10	11	-12	-13	-14	-15	16	-17	18	19	20	21	22	23	24	25	26	27	28	29	30	31	32	-33	-34	35	36	-37
		Hemigaleidae	Hemigaleus microstoma	NC_029400.1	1	2	3	4	5	6	7	-8	9	10	11	-12	-13	-14	-15	16	-17	18	19	20	21	22	23	24	25	26	27	28	29	30	31	32	-33	-34	35	36	-37
			Hemipristis elongata	NC_032065.1	1	2	3	4	5	6	7	-8	9	10	11	-12	-13	-14	-15	16	-17	18	19	20	21	22	23	24	25	26	27	28	29	30	31	32	-33	-34	35	36	-37
		Proscylliidae	Proscyllium habereri	NC_030216.1	1	2	3	4	5	6	7	-8	9	10	11	-12	-13	-14	-15	16	-17	18	19	20	21	22	23	24	25	26	27	28	29	30	31	32	-33	-34	35	36	-37
		Pseudotriakidae	Pseudotriakis microdon	NC_022735.1	1	2	3	4	5	6	7	-8	9	10	11	-12	-13	-14	-15	16	-17	18	19	20	21	22	23	24	25	26	27	28	29	30	31	32	-33	-34	35	36	-37
		Scyliorhinidae	Cephaloscyllium umbratile	NC_029399.1	1	2	3	4	5	6	7	-8	9	10	11	-12	-13	-14	-15	16	-17	18	19	20	21	22	23	24	25	26	27	28	29	30	31	32	-33	-34	35	36	-37
			Halaelurus buergeri	NC_031811.1	1	2	3	4	5	6	7	-8	9	10	11	-12	-13	-14	-15	16	-17	18	19	20	21	22	23	24	25	26	27	28	29	30	31	32	-33	-34	35	36	-37
			Scyliorhinus canicula	NC_001950.1	1	2	3	4	5	6	7	-8	9	10	11	-12	-13	-14	-15	16	-17	18	19	20	21	22	23	24	25	26	27	28	29	30	31	32	-33	-34	35	36	-37
		Sphyrnidae	Eusphyra blochii	NC_031812.1	1	2	3	4	5	6	7	-8	9	10	11	-12	-13	-14	-15	16	-17	18	19	20	21	22	23	24	25	26	27	28	29	30	31	32	-33	-34	35	36	-37
			Sphyrna lewini	NC_022679.1	1	2	3	4	5	6	7	-8	9	10	11	-12	-13	-14	-15	16	-17	18	19	20	21	22	23	24	25	26	27	28	29	30	31	32	-33	-34	35	36	-37
		Triakidae	Hemitriakis japanica	NC_026774.1	1	2	3	4	5	6	7	-8	9	10	11	-12	-13	-14	-15	16	-17	18	19	20	21	22	23	24	25	26	27	28	29	30	31	32	-33	-34	35	36	-37
			Mustelus griseus	NC_023527.1	1	2	3	4	5	6	7	-8	9	10	11	-12	-13	-14	-15	16	-17	18	19	20	21	22	23	24	25	26	27	28	29	30	31	32	-33	-34	35	36	-37
	Squaliformes	Dalatiidae	Squaliolus aliae	NC_031508.1	1	2	3	4	5	6	7	-8	9	10	11	-12	-13	-14	-15	16	-17	18	19	20	21	22	23	24	25	26	27	28	29	30	31	32	-33	-34	35	36	-37
		Etmopteridae	Etmopterus pusillus	NC_031810.1	1	2	3	4	5	6	7	-8	9	10	11	-12	-13	-14	-15	16	-17	18	19	20	21	22	23	24	25	26	27	28	29	30	31	32	-33	-34	35	36	-37
		Somniosidae	Somniosus pacificus	NC_022734.1	1	2	3	4	5	6	7	-8	9	10	11	-12	-13	-14	-15	16	-17	18	19	20	21	22	23	24	25	26	27	28	29	30	31	32	-33	-34	35	36	-37
		Squalidae	Cirrhigaleus australis	NC_024059.2	1	2	3	4	5	6	7	-8	9	10	11	-12	-13	-14	-15	16	-17	18	19	20	21	22	23	24	25	26	27	28	29	30	31	32	-33	-34	35	36	-37
			Squalus acanthias	NC_002012.1	1	2	3	4	5	6	7	-8	9	10	11	-12	-13	-14	-15	16	-17	18	19	20	21	22	23	24	25	26	27	28	29	30	31	32	-33	-34	35	36	-37
	Pristiophoriformes	Pristiophoridae	Pristiophorus japonicus	NC_024110.1	1	2	3	4	5	6	7	-8	9	10	11	-12	-13	-14	-15	16	-17	18	19	20	21	22	23	24	25	26	27	28	29	30	31	32	-33	-34	35	36	-37
	Squatiniformes	Squatinidae	Squatina formosa	NC_025328.1	1	2	3	4	5	6	7	-8	9	10	11	-12	-13	-14	-15	16	-17	18	19	20	21	22	23	24	25	26	27	28	29	30	31	32	-33	-34	35	36	-37
	Torpediniformes	Narcinidae	Narcine bancroftii	NC_034772.1	1	2	3	4	5	6	7	-8	9	10	11	-12	-13	-14	-15	16	-17	18	19	20	21	22	23	24	25	26	27	28	29	30	31	32	-33	-34	35	36	-37
	Rhinopristiformes	Pristidae	Anoxypristis cuspidata	NC_026307.1	1	2	3	4	5	6	7	-8	9	10	11	-12	-13	-14	-15	16	-17	18	19	20	21	22	23	24	25	26	27	28	29	30	31	32	-33	-34	35	36	-37
			Pristis clavata	NC_022821.1	1	2	3	4	5	6	7	-8	9	10	11	-12	-13	-14	-15	16	-17	18	19	20	21	22	23	24	25	26	27	28	29	30	31	32	-33	-34	35	36	-37
		Rhinidae	Rhina ancylostoma	NC_030215.1	1	2	3	4	5	6	7	-8	9	10	11	-12	-13	-14	-15	16	-17	18	19	20	21	22	23	24	25	26	27	28	29	30	31	32	-33	-34	35	36	-37
			Rhynchobatus australiae	NC_030254.1	1	2	3	4	5	6	7	-8	9	10	11	-12	-13	-14	-15	16	-17	18	19	20	21	22	23	24	25	26	27	28	29	30	31	32	-33	-34	35	36	-37
		Rhinobatidae	Rhinobatos hynnicephalus	NC_022841.1	1	2	3	4	5	6	7	-8	9	10	11	-12	-13	-14	-15	16	-17	18	19	20	21	22	23	24	25	26	27	28	29	30	31	32	-33	-34	35	36	-37
			Zapteryx exasperata	NC_024937.1	1	2	3	4	5	6	7	-8	9	10	11	-12	-13	-14	-15	16	-17	18	19	20	21	22	23	24	25	26	27	28	29	30	31	32	-33	-34	35	36	-37
	Rajiformes	Anacanthobatidae	Sinobatis borneensis	NC_030328.1	1	2	3	4	5	6	7	-8	9	10	11	-12	-13	-14	-15	16	-17	18	19	20	21	22	23	24	25	26	27	28	29	30	31	32	-33	-34	35	36	-37
		Arhynchobatidae	Notoraja tobitukai	NC_030525.1	1	2	3	4	5	6	7	-8	9	10	11	-12	-13	-14	-15	16	-17	18	19	20	21	22	23	24	25	26	27	28	29	30	31	32	-33	-34	35	36	-37
			Pavoraja nitida	NC_024599.1	1	2	3	4	5	6	7	-8	9	10	11	-12	-13	-14	-15	16	-17	18	19	20	21	22	23	24	25	26	27	28	29	30	31	32	-33	-34	35	36	-37
		Rajidae	Amblyraja radiata	NC_000893.1	1	2	3	4	5	6	7	-8	9	10	11	-12	-13	-14	-15	16	-17	18	19	20	21	22	23	24	25	26	27	28	29	30	31	32	-33	-34	35	36	-37
			Dipturus innominatus	NC_037962.1	1	2	3	4	5	6	7	-8	9	10	11	-12	-13	-14	-15	16	-17	18	19	20	21	22	23	24	25	26	27	28	29	30	31	32	-33	-34	35	36	-37
			Hongeo koreana	NC_021963.1	1	2	3	4	5	6	7	-8	9	10	11	-12	-13	-14	-15	16	-17	18	19	20	21	22	23	24	25	26	27	28	29	30	31	32	-33	-34	35	36	-37
			Leucoraja erinacea	NC_016429.1	1	2	3	4	5	6	7	-8	9	10	11	-12	-13	-14	-15	16	-17	18	19	20	21	22	23	24	25	26	27	28	29	30	31	32	-33	-34	35	36	-37
			Okamejei hollandi	NC_029324.1	1	2	3	4	5	6	7	-8	9	10	11	-12	-13	-14	-15	16	-17	18	19	20	21	22	23	24	25	26	27	28	29	30	31	32	-33	-34	35	36	-37
			Raja asterias	NC_037970.1	1	2	3	4	5	6	7	-8	9	10	11	-12	-13	-14	-15	16	-17	18	19	20	21	22	23	24	25	26	27	28	29	30	31	32	-33	-34	35	36	-37
			Zearaja chilensis	NC_023944.1	1	2	3	4	5	6	7	-8	9	10	11	-12	-13	-14	-15	16	-17	18	19	20	21	22	23	24	25	26	27	28	29	30	31	32	-33	-34	35	36	-37
	Myliobatiformes	Dasyatidae	Dasyatis akajei	NC_021132.1	1	2	3	4	5	6	7	-8	9	10	11	-12	-13	-14	-15	16	-17	18	19	20	21	22	23	24	25	26	27	28	29	30	31	32	-33	-34	35	36	-37
			Himantura dalyensis	NC_027649.1	1	2	3	4	5	6	7	-8	9	10	11	-12	-13	-14	-15	16	-17	18	19	20	21	22	23	24	25	26	27	28	29	30	31	32	-33	-34	35	36	-37
			Neotrygon kuhlii	NC_021767.1	1	2	3	4	5	6	7	-8	9	10	11	-12	-13	-14	-15	16	-17	18	19	20	21	22	23	24	25	26	27	28	29	30	31	32	-33	-34	35	36	-37
			Pastinachus atrus	NC_023808.1	1	2	3	4	5	6	7	-8	9	10	11	-12	-13	-14	-15	16	-17	18	19	20	21	22	23	24	25	26	27	28	29	30	31	32	-33	-34	35	36	-37
			Pateobatis hortlei-Himantura hortlei	NC_027497.1	1	2	3	4	5	6	7	-8	9	10	11	-12	-13	-14	-15	16	-17	18	19	20	21	22	23	24	25	26	27	28	29	30	31	32	-33	-34	35	36	-37
			Pteroplatytrygon violacea	NC_024570.1	1	2	3	4	5	6	7	-8	9	10	11	-12	-13	-14	-15	16	-17	18	19	20	21	22	23	24	25	26	27	28	29	30	31	32	-33	-34	35	36	-37
			Taeniura lymma	NC_026210.1	1	2	3	4	5	6	7	-8	9	10	11	-12	-13	-14	-15	16	-17	18	19	20	21	22	23	24	25	26	27	28	29	30	31	32	-33	-34	35	36	-37
		Gymnuridae	Gymnura poecilura	NC_024102.1	1	2	3	4	5	6	7	-8	9	10	11	-12	-13	-14	-15	16	-17	18	19	20	21	22	23	24	25	26	27	28	29	30	31	32	-33	-34	35	36	-37
		Myliobatidae	Aetobatus flagellum	NC_022837.1	1	2	3	4	5	6	7	-8	9	10	11	-12	-13	-14	-15	16	-17	18	19	20	21	22	23	24	25	26	27	28	29	30	31	32	-33	-34	35	36	-37
			Mobula eregoodootenkee	NC_025954.1	1	2	3	4	5	6	7	-8	9	10	11	-12	-13	-14	-15	16	-17	18	19	20	21	22	23	24	25	26	27	28	29	30	31	32	-33	-34	35	36	-37
		Plesiobatidae	Plesiobatis daviesi	NC_007230.1	1	2	3	4	5	6	7	-8	9	10	11	-12	-13	-14	-15	16	-17	18	19	20	21	22	23	24	25	26	27	28	29	30	31	32	-33	-34	35	36	-37
		Potamotrygonidae	Potamotrygon magdalenae	NC_036041.1	1	2	3	4	5	6	7	-8	9	10	11	-12	-13	-14	-15	16	-17	18	19	20	21	22	23	24	25	26	27	28	29	30	31	32	-33	-34	35	36	-37
Holocephali	Chimaeriformes	Callorhinchidae	Callorhinchus callorynchus	NC_014281.1	1	2	3	4	5	6	7	-8	9	10	11	-12	-13	-14	-15	16	-17	18	19	20	21	22	23	24	25	26	27	28	29	30	31	32	-33	-34	35	36	-37
		Chimaeridae	Chimaera fulva	NC_014288.1	1	2	3	4	5	6	7	-8	9	10	11	-12	-13	-14	-15	16	-17	18	19	20	21	22	23	24	25	26	27	28	29	30	31	32	-33	-34	35	36	-37
			Hydrolagus lemures	NC_014290.1	1	2	3	4	5	6	7	-8	9	10	11	-12	-13	-14	-15	16	-17	18	19	20	21	22	23	24	25	26	27	28	29	30	31	32	-33	-34	35	36	-37
		Rhinochimaeridae	Harriotta raleighana	NC_014292.1	1	2	3	4	5	6	7	-8	9	10	11	-12	-13	-14	-15	16	-17	18	19	20	21	22	23	24	25	26	27	28	29	30	31	32	-33	-34	35	36	-37
			Rhinochimaera pacifica	NC_014293.1	1	2	3	4	5	6	7	-8	9	10	11	-12	-13	-14	-15	16	-17	18	19	20	21	22	23	24	25	26	27	28	29	30	31	32	-33	-34	35	36	-37
Cladistii	Polypteriformes	Polypteridae	Erpetoichthys calabaricus	NC_005251.1	1	2	3	4	5	6	7	-8	9	10	11	-12	-13	-14	-15	16	-17	18	19	20	21	22	23	24	25	26	27	28	29	30	31	32	-33	-34	35	36	-37
			Polypterus ansorgii	NC_020651.1	1	2	3	4	5	6	7	-8	9	10	11	-12	-13	-14	-15	16	-17	18	19	20	21	22	23	24	25	26	27	28	29	30	31	32	-33	-34	35	36	-37
Actinopteri	Acipenseriformes	Acipenseridae	Acipenser baerii	NC_017603.1	1	2	3	4	5	6	7	-8	9	10	11	-12	-13	-14	-15	16	-17	18	19	20	21	22	23	24	25	26	27	28	29	30	31	32	-33	-34	35	36	-37
			Huso dauricus	NC_023837.1	1	2	3	4	5	6	7	-8	9	10	11	-12	-13	-14	-15	16	-17	18	19	20	21	22	23	24	25	26	27	28	29	30	31	32	-33	-34	35	36	-37
			Scaphirhynchus albus	NC_030324.1	1	2	3	4	5	6	7	-8	9	10	11	-12	-13	-14	-15	16	-17	18	19	20	21	22	23	24	25	26	27	28	29	30	31	32	-33	-34	35	36	-37
		Polyodontidae	Polyodon spathula	NC_004419.1	1	2	3	4	5	6	7	-8	9	10	11	-12	-13	-14	-15	16	-17	18	19	20	21	22	23	24	25	26	27	28	29	30	31	32	-33	-34	35	36	-37
			Psephurus gladius	NC_005834.1	1	2	3	4	5	6	7	-8	9	10	11	-12	-13	-14	-15	16	-17	18	19	20	21	22	23	24	25	26	27	28	29	30	31	32	-33	-34	35	36	-37
	Lepisosteiformes	Lepisosteidae	Atractosteus spatula	NC_008131.1	1	2	3	4	5	6	7	-8	9	10	11	-12	-13	-14	-15	16	-17	18	19	20	21	22	23	24	25	26	27	28	29	30	31	32	-33	-34	35	36	-37
			Lepisosteus osseus	NC_008104.1	1	2	3	4	5	6	7	-8	9	10	11	-12	-13	-14	-15	16	-17	18	19	20	21	22	23	24	25	26	27	28	29	30	31	32	-33	-34	35	36	-37
	Amiiformes	Amiidae	Amia calva	NC_004742.1	1	2	3	4	5	6	7	-8	9	10	11	-12	-13	-14	-15	16	-17	18	19	20	21	22	23	24	25	26	27	28	29	30	31	32	-33	-34	35	36	-37
	Elopiformes	Elopidae	Elops hawaiensis	NC_005798.1	1	2	3	4	5	6	7	-8	9	10	11	-12	-13	-14	-15	16	-17	18	19	20	21	22	23	24	25	26	27	28	29	30	31	32	-33	-34	35	36	-37
		Megalopidae	Megalops atlanticus	NC_005804.1	1	2	3	4	5	6	7	-8	9	10	11	-12	-13	-14	-15	16	-17	18	19	20	21	22	23	24	25	26	27	28	29	30	31	32	-33	-34	35	36	-37
	Albuliformes	Albulidae	Albula glossodonta	NC_005800.1	1	2	3	4	5	6	7	-8	9	10	11	-12	-13	-14	-15	16	-17	18	19	20	21	22	23	24	25	26	27	28	29	30	31	32	-33	-34	35	36	-37
			Pterothrissus gissu	NC_005796.1	1	2	3	4	5	6	7	-8	9	10	11	-12	-13	-14	-15	16	-17	18	19	20	21	22	23	24	25	26	27	28	29	30	31	32	-33	-34	35	36	-37
	Notacanthiformes	Halosauridae	Aldrovandia affinis	NC_005801.1	1	2	3	4	5	6	7	-8	9	10	11	-12	-13	-14	-15	16	-17	18	19	20	21	22	23	24	25	26	27	28	29	30	31	32	-33	-34	35	36	-37
			Halosauropsis macrochir	NC_035885.1	1	2	3	4	5	6	7	-8	9	10	11	-12	-13	-14	-15	16	-17	18	19	20	21	22	23	24	25	26	27	28	29	30	31	32	-33	-34	35	36	-37
		Notacanthidae	Notacanthus chemnitzi	NC_005144.1	1	2	3	4	5	6	7	-8	9	10	11	-12	-13	-14	-15	16	-17	18	19	20	21	22	23	24	25	26	27	28	29	30	31	32	-33	-34	35	36	-37
	Anguilliformes	Anguillidae	Anguilla anguilla	NC_006531.1	1	2	3	4	5	6	7	-8	9	10	11	-12	-13	-14	-15	16	-17	18	19	20	21	22	23	24	25	26	27	28	29	30	31	32	-33	-34	35	36	-37
		Chlopsidae	Kaupichthys hyoproroides	NC_013607.1	1	2	3	4	5	6	7	-8	9	10	11	-12	-13	-14	-15	16	-17	18	19	20	21	22	23	24	25	26	27	28	29	30	31	32	-33	-34	35	36	-37
			Robinsia catherinae	NC_013633.1	1	2	3	4	5	6	7	-8	9	10	11	-12	-13	-14	-15	16	-17	18	19	20	21	22	23	24	25	26	27	28	29	30	31	32	-33	-34	35	36	-37
		Colocongridae	Coloconger cadenati	NC_013606.1	1	2	3	4	5	6	7	-8	9	10	11	-12	-13	-14	-15	16	-17	18	19	20	21	22	23	24	25	26	27	28	29	30	31	32	35	36	-33	-34	-37
		Congridae	Ariosoma shiroanago	NC_013632.1	1	2	3	4	5	6	7	-8	9	10	11	-12	-13	-14	-15	16	-17	18	19	20	21	22	23	24	25	26	27	28	29	30	31	32	35	36	-33	-34	-37
			Conger japonicus	NC_027186.1	1	2	3	4	5	6	7	-8	9	10	11	-12	-13	-14	-15	16	-17	18	19	20	21	22	23	24	25	26	27	28	29	30	31	32	35	36	-33	-34	-37
			Congriscus sp.	NC_013618.1	1	2	3	4	5	6	7	-8	9	10	11	-12	-13	-14	-15	16	-17	18	19	20	21	22	23	24	25	26	27	28	29	30	31	32	35	36	-33	-34	-37
			Heteroconger hassi	NC_013629.1	1	2	3	4	5	6	7	-8	9	10	11	-12	-13	-14	-15	16	-17	18	19	20	21	22	23	24	25	26	27	28	29	30	31	32	35	36	-33	-34	-37
			Paraconger notialis	NC_013630.1	1	2	3	4	5	6	7	-8	9	10	11	-12	-13	-14	-15	16	-17	18	19	20	21	22	23	24	25	26	27	28	29	30	31	32	35	36	-33	-34	-37
		Derichthyidae	Derichthys serpentinus	NC_013611.1	1	2	3	4	5	6	7	-8	9	10	11	-12	-13	-14	-15	16	-17	18	19	20	21	22	23	24	25	26	27	28	29	30	31	32	35	36	-33	-34	-37
			Nessorhamphus ingolfianus	NC_013608.1	1	2	3	4	5	6	7	-8	9	10	11	-12	-13	-14	-15	16	-17	18	19	20	21	22	23	24	25	26	27	28	29	30	31	32	35	36	-33	-34	-37
		Heterenchelyidae	Pythonichthys microphthalmus	NC_013601.1	1	2	3	4	5	6	7	-8	9	10	11	-12	-13	-14	-15	16	-17	18	19	20	21	22	23	24	25	26	27	28	29	30	31	32	-33	-34	35	36	-37
		Moringuidae	Moringua edwardsi	NC_013622.1	1	2	3	4	5	6	7	-8	9	10	11	-12	-13	-14	-15	16	-17	18	19	20	21	22	23	24	25	26	27	28	29	30	31	32	-33	-34	35	36	-37
		Muraenesocidae	Cynoponticus ferox	NC_013617.1	1	2	3	4	5	6	7	-8	9	10	11	-12	-13	-14	-15	16	-17	18	19	20	21	22	23	24	25	26	27	28	29	30	31	32	35	36	-33	-34	-37
			Muraenesox bagio	NC_013614.1	1	2	3	4	5	6	7	-8	9	10	11	-12	-13	-14	-15	16	-17	18	19	20	21	22	23	24	25	26	27	28	29	30	31	32	35	36	-33	-34	-37
		Muraenidae	Enchelynassa canina	NC_027234.1	1	2	3	4	5	6	7	-8	9	10	11	-12	-13	-14	-15	16	-17	18	19	20	21	22	23	24	25	26	27	28	29	30	31	32	-33	-34	35	36	-37
			Gymnomuraena zebra	NC_027240.1	1	2	3	4	5	6	7	-8	9	10	11	-12	-13	-14	-15	16	-17	18	19	20	21	22	23	24	25	26	27	28	29	30	31	32	-33	-34	35	36	-37
			Gymnothorax kidako	NC_004417.1	1	2	3	4	5	6	7	-8	9	10	11	-12	-13	-14	-15	16	-17	18	19	20	21	22	23	24	25	26	27	28	29	30	31	32	-33	-34	35	36	-37
			Rhinomuraena quaesita	NC_013610.1	1	2	3	4	5	6	7	-8	9	10	11	-12	-13	-14	-15	16	-17	18	19	20	21	22	23	24	25	26	27	28	29	30	31	32	-33	-34	35	36	-37
		Myrocongridae	Myroconger compressus	AP010847.1	1	2	3	4	5	6	7	-8	9	10	11	-12	-13	-14	-15	16	-17	18	19	20	21	22	23	24	25	26	27	28	29	30	31	32	-33	-34	35	36	-37
		Nemichthyidae	Avocettina infans	NC_013624.2	1	2	3	4	5	6	7	-8	9	10	11	-12	-13	-14	-15	16	-17	18	19	20	21	22	23	24	25	26	27	28	29	30	31	32	-33	-34	35	36	-37
			Labichthys carinatus	NC_013626.2	1	2	3	4	5	6	7	-8	9	10	11	-12	-13	-14	-15	16	-17	18	19	20	21	22	23	24	25	26	27	28	29	30	31	32	-33	-34	35	36	-37
			Nemichthys scolopaceus	NC_013620.1	1	2	3	4	5	6	7	-8	9	10	11	-12	-13	-14	-15	16	-17	18	19	20	21	22	23	24	25	26	27	28	29	30	31	32	-33	-34	35	36	-37
		Nettastomatidae	Facciolella oxyrhyncha	NC_013621.1	1	2	3	4	5	6	7	-8	9	10	11	-12	-13	-14	-15	16	-17	18	19	20	21	22	23	24	25	26	27	28	29	30	31	32	35	36	-33	-34	-37
			Hoplunnis punctata	NC_013623.1	1	2	3	4	5	6	7	-8	9	10	11	-12	-13	-14	-15	16	-17	18	19	20	21	22	23	24	25	26	27	28	29	30	31	32	35	36	-33	-34	-37
			Leptocephalus sp.	NC_013615.1	1	2	3	4	5	5	6	7	-8	9	10	11	-12	-13	-14	-15	16	-17	18	19	20	21	22	23	24	25	26	27	28	29	30	31	32	35	36	-33	-34	-37
			Nettastoma parviceps	NC_013625.1	1	2	3	4	5	6	7	-8	9	10	11	-12	-13	-14	-15	16	-17	18	19	20	21	22	23	24	25	26	27	28	29	30	31	32	35	36	-33	-34	-37
		Ophichthidae	Myrichthys maculosus	NC_013635.1	1	2	3	4	5	6	7	-8	9	10	11	-12	-13	-14	-15	16	-17	18	19	20	21	22	23	24	25	26	27	28	29	30	31	32	35	36	-33	-34	-37
			Ophisurus macrorhynchos	NC_005802.1	1	2	3	4	5	6	7	-8	9	10	11	-12	-13	-14	-15	16	-17	18	19	20	21	22	23	24	25	26	27	28	29	30	31	32	35	36	-33	-34	-37
		Serrivomeridae	Serrivomer beanii	NC_013627.1	1	2	3	4	5	6	7	-8	9	10	11	-12	-13	-14	-15	16	-17	18	19	20	21	22	23	24	25	26	27	28	29	30	31	32	-33	-34	35	36	-37
			Stemonidium hypomelas	NC_013628.2	1	2	3	4	5	6	7	-8	9	10	11	-12	-13	-14	-15	16	-17	18	19	20	21	22	23	24	25	26	27	28	29	30	31	32	-33	-34	35	36	-37
		Synaphobranchidae	Ilyophis brunneus	NC_013634.1	1	2	3	4	5	6	7	-8	9	10	11	-12	-13	-14	-15	16	-17	18	19	20	21	22	23	24	25	26	27	28	29	30	31	32	-33	-34	35	36	-37
			Simenchelys parasitica	NC_013605.1	1	2	3	4	5	6	7	-8	9	10	11	-12	-13	-14	-15	16	-17	18	19	20	21	22	23	24	25	26	27	28	29	30	31	32	-33	-34	35	36	-37
			Synaphobranchus kaupii	NC_005805.1	1	2	3	4	5	6	7	-8	9	10	11	-12	-13	-14	-15	16	-17	18	19	20	21	22	23	24	25	26	27	28	29	30	31	32	-33	-34	35	36	-37
	Saccopharyngiformes	Cyematidae	Cyema atrum	NC_013609.1	1	7	2	3	4	5	6	9	-8	10	11	-12	-13	-14	-15	16	-17	18	19	20	21	22	23	24	25	26	27	28	29	30	31	32	-33	-34	35	36	-37
		Eurypharyngidae	Eurypharynx pelecanoides	NC_005299.1	1	2	3	4	5	6	-8	11	21	22	23	24	25	31	32	-33	36	-37	7	9	10	-12	-13	-14	-15	16	-17	18	19	20	26	27	28	29	30	-34	35
		Monognathidae	Monognathus jesperseni	NC_013612.1	-17	11	29	31	9	9	16	19	20	21	22	23	24	30	2	3	4	7	-13	-34	36	12	-8	-15	14	35	-37	1	26	5	6	10	18	25	27	28	32	-33
		Saccopharyngidae	Saccopharynx lavenbergi	NC_005298.1	1	2	3	4	5	6	-8	11	21	22	23	24	25	31	32	-33	36	-37	7	9	10	-12	-13	-14	-15	16	-17	18	19	20	26	27	28	29	30	-34	35
	Hiodontiformes	Hiodontidae	Hiodon alosoides	NC_005145.1	1	2	3	4	5	6	7	-8	9	10	11	-12	-13	-14	-15	16	-17	18	19	20	21	22	23	24	25	26	27	28	29	30	31	32	-33	-34	35	36	-37
	Osteoglossiformes	Arapaimidae	Arapaima gigas	NC_010570.1	1	2	3	4	5	6	7	-8	9	10	11	-12	-13	-14	-15	16	-17	18	19	20	21	22	23	24	25	26	27	28	29	30	31	32	-33	-34	35	36	-37
			Heterotis niloticus	NC_015081.1	1	2	3	4	5	6	7	-8	9	10	11	-12	-13	-14	-15	16	-17	18	19	20	21	22	23	24	25	26	27	28	29	30	31	32	-33	-34	35	36	-37
		Gymnarchidae	Gymnarchus niloticus	NC_012707.1	1	2	3	4	5	6	7	-8	9	10	11	-12	-13	-14	-15	16	-17	18	19	20	21	22	23	24	25	26	27	28	29	30	31	32	-33	-34	35	36	-37
		Mormyridae	Brevimyrus niger	NC_012705.1	1	2	3	4	5	6	7	-8	9	10	11	-12	-13	-14	-15	16	-17	18	19	20	21	22	23	24	25	26	27	28	29	30	31	32	-33	-34	35	36	-37
			Campylomormyrus compressirostris	NC_022960.1	1	2	3	4	5	6	7	-8	9	10	11	-12	-13	-14	-15	16	-17	18	19	20	21	22	23	24	25	26	27	28	29	30	31	32	-33	-34	35	36	-37
			Cyphomyrus discorhynchus	NC_015105.1	1	2	3	4	5	6	7	-8	9	10	11	-12	-13	-14	-15	16	-17	18	19	20	21	22	23	24	25	26	27	28	29	30	31	32	-33	-34	35	36	-37
			Genyomyrus donnyi	NC_015086.1	1	2	3	4	5	6	7	-8	9	10	11	-12	-13	-14	-15	16	-17	18	19	20	21	22	23	24	25	26	27	28	29	30	31	32	-33	-34	35	36	-37
			Gnathonemus petersii	NC_012717.2	1	2	3	4	5	6	7	-8	9	10	11	-12	-13	-14	-15	16	-17	18	19	20	21	22	23	24	25	26	27	28	29	30	31	32	-33	-34	35	36	-37
			Marcusenius senegalensis	NC_015090.1	1	2	3	4	5	6	7	-8	9	10	11	-12	-13	-14	-15	16	-17	18	19	20	21	22	23	24	25	26	27	28	29	30	31	32	-33	-34	35	36	-37
			Myomyrus macrops	NC_015089.1	1	2	3	4	5	6	7	-8	9	10	11	-12	-13	-14	-15	16	-17	18	19	20	21	22	23	24	25	26	27	28	29	30	31	32	-33	-34	35	36	-37
			Paramormyrops gabonensis	NC_015107.1	1	2	3	4	5	6	7	-8	9	10	11	-12	-13	-14	-15	16	-17	18	19	20	21	22	23	24	25	26	27	28	29	30	31	32	-33	-34	35	36	-37
			Petrocephalus microphthalmus	NC_015098.1	1	2	3	4	5	6	7	-8	9	10	11	-12	-13	-14	-15	16	-17	18	19	20	21	22	23	24	25	26	27	28	29	30	31	32	-33	-34	35	36	-37
		Notopteridae	Chitala blanci	NC_012710.1	1	2	3	4	5	6	7	-8	9	10	11	-12	-13	-14	-15	16	-17	18	19	20	21	22	23	24	25	26	27	28	29	30	31	32	-33	-34	35	36	-37
			Notopterus notopterus	NC_012713.1	1	2	3	4	5	6	7	-8	9	10	11	-12	-13	-14	-15	16	-17	18	19	20	21	22	23	24	25	26	27	28	29	30	31	32	-33	-34	35	36	-37
			Papyrocranus congoensis	NC_012714.1	1	2	3	4	5	6	7	-8	9	10	11	-12	-13	-14	-15	16	-17	18	19	20	21	22	23	24	25	26	27	28	29	30	31	32	-33	-34	35	36	-37
			Xenomystus nigri	NC_012715.1	1	2	3	4	5	6	7	-8	9	10	11	-12	-13	-14	-15	16	-17	18	19	20	21	22	23	24	25	26	27	28	29	30	31	32	-33	-34	35	36	-37
		Osteoglossidae	Osteoglossum bicirrhosum	NC_003095.1	1	2	3	4	5	6	7	-8	9	10	11	-12	-13	-14	-15	16	-17	18	19	20	21	22	23	24	25	26	27	28	29	30	31	32	-33	-34	35	36	-37
			Scleropages formosus	NC_007012.1	1	2	3	4	5	6	7	-8	9	10	11	-12	-13	-14	-15	16	-17	18	19	20	21	22	23	24	25	26	27	28	29	30	31	32	-33	-34	35	36	-37
		Pantodontidae	Pantodon buchholzi	NC_003096.1	1	2	3	4	5	6	7	-8	9	10	11	-12	-13	-14	-15	16	-17	18	19	20	21	22	23	24	25	26	27	28	29	30	31	32	-33	-34	35	36	-37
	Clupeiformes	Chirocentridae	Chirocentrus dorab	NC_006913.1	1	2	3	4	5	6	7	-8	9	10	11	-12	-13	-14	-15	16	-17	18	19	20	21	22	23	24	25	26	27	28	29	30	31	32	-33	-34	35	36	-37
		Clupeidae	Alosa aestivalis	NC_037017.1	1	2	3	4	5	6	7	-8	9	10	11	-12	-13	-14	-15	16	-17	18	19	20	21	22	23	24	25	26	27	28	29	30	31	32	-33	-34	35	36	-37
			Amblygaster sirm	NC_035064.1	1	2	3	4	5	6	7	-8	9	10	11	-12	-13	-14	-15	16	-17	18	19	20	21	22	23	24	25	26	27	28	29	30	31	32	-33	-34	35	36	-37
			Anodontostoma chacunda	NC_021446.1	1	2	3	4	5	6	7	-8	9	10	11	-12	-13	-14	-15	16	-17	18	19	20	21	22	23	24	25	26	27	28	29	30	31	32	-33	-34	35	36	-37
			Brevoortia tyrannus	NC_014266.1	1	2	3	4	5	6	7	-8	9	10	11	-12	-13	-14	-15	16	-17	18	19	20	21	22	23	24	25	26	27	28	29	30	31	32	-33	-34	35	36	-37
			Clupanodon thrissa	NC_018600.1	1	2	3	4	5	6	7	-8	9	10	11	-12	-13	-14	-15	16	-17	18	19	20	21	22	23	24	25	26	27	28	29	30	31	32	-33	-34	35	36	-37
			Clupea harengus	NC_009577.1	1	2	3	4	5	6	7	-8	9	10	11	-12	-13	-14	-15	16	-17	18	19	20	21	22	23	24	25	26	27	28	29	30	31	32	-33	-34	35	36	-37
			Clupeichthys aesarnensis	NC_016702.1	1	2	3	4	5	6	7	-8	9	10	11	-12	-13	-14	-15	16	-17	18	19	20	21	22	23	24	25	26	27	28	29	30	31	32	-33	-34	35	36	-37
			Clupeichthys goniognathus; Corica laciniata	NC_016721.1	1	2	3	4	5	6	7	-8	9	10	11	-12	-13	-14	-15	16	-17	18	19	20	21	22	23	24	25	26	27	28	29	30	31	32	-33	-34	35	36	-37
			Clupeoides borneensis	NC_016709.1	1	2	3	4	5	6	7	-8	9	10	11	-12	-13	-14	-15	16	-17	18	19	20	21	22	23	24	25	26	27	28	29	30	31	32	-33	-34	35	36	-37
			Clupeonella cultriventris	NC_015109.1	1	2	3	4	5	6	7	-8	9	10	11	-12	-13	-14	-15	16	-17	18	19	20	21	22	23	24	25	26	27	28	29	30	31	32	-33	-34	35	36	-37
			Dorosoma cepedianum	NC_008107.1	1	2	3	4	5	6	7	-8	9	10	11	-12	-13	-14	-15	16	-17	18	19	20	21	22	23	24	25	26	27	28	29	30	31	32	-33	-34	35	36	-37
			Ehirava fluviatilis	NC_016717.1	1	2	3	4	5	6	7	-8	9	10	11	-12	-13	-14	-15	16	-17	18	19	20	21	22	23	24	25	26	27	28	29	30	31	32	-33	-34	35	36	-37
			Escualosa thoracata	NC_016706.1	1	2	3	4	5	6	7	-8	9	10	11	-12	-13	-14	-15	16	-17	18	19	20	21	22	23	24	25	26	27	28	29	30	31	32	-33	-34	35	36	-37
			Ethmalosa fimbriata	NC_009582.1	1	2	3	4	5	6	7	-8	9	10	11	-12	-13	-14	-15	16	-17	18	19	20	21	22	23	24	25	26	27	28	29	30	31	32	-33	-34	35	36	-37
			Ethmidium maculatum	NC_016710.1	1	2	3	4	5	6	7	-8	9	10	11	-12	-13	-14	-15	16	-17	18	19	20	21	22	23	24	25	26	27	28	29	30	31	32	-33	-34	35	36	-37
			Gudusia chapra	NC_016715.1	1	2	3	4	5	6	7	-8	9	10	11	-12	-13	-14	-15	16	-17	18	19	20	21	22	23	24	25	26	27	28	29	30	31	32	-33	-34	35	36	-37
			Harengula jaguana	NC_016667.1	1	2	3	4	5	6	7	-8	9	10	11	-12	-13	-14	-15	16	-17	18	19	20	21	22	23	24	25	26	27	28	29	30	31	32	-33	-34	35	36	-37
			Hyperlophus vittatus	NC_016671.1	1	2	3	4	5	6	7	-8	9	10	11	-12	-13	-14	-15	16	-17	18	19	20	21	22	23	24	25	26	27	28	29	30	31	32	-33	-34	35	36	-37
			Jenkinsia lamprotaenia	NC_006917.1	1	2	3	4	5	6	7	-8	9	10	11	-12	-13	-14	-15	16	-17	18	19	20	21	22	23	24	25	26	27	28	29	30	31	32	-33	-34	35	36	-37
			Konosirus punctatus	NC_016694.1	1	2	3	4	5	6	7	-8	9	10	11	-12	-13	-14	-15	16	-17	18	19	20	21	22	23	24	25	26	27	28	29	30	31	32	-33	-34	35	36	-37
			Microthrissa congica	NC_016695.1	1	2	3	4	5	6	7	-8	9	10	11	-12	-13	-14	-15	16	-17	18	19	20	21	22	23	24	25	26	27	28	29	30	31	32	-33	-34	35	36	-37
			Nematalosa come	NC_021447.1	1	2	3	4	5	6	7	-8	9	10	11	-12	-13	-14	-15	16	-17	18	19	20	21	22	23	24	25	26	27	28	29	30	31	32	-33	-34	35	36	-37
			Odaxothrissa losera	NC_016678.1	1	2	3	4	5	6	7	-8	9	10	11	-12	-13	-14	-15	16	-17	18	19	20	21	22	23	24	25	26	27	28	29	30	31	32	-33	-34	35	36	-37
			Pellonula leonensis	NC_009591.1	1	2	3	4	5	6	7	-8	9	10	11	-12	-13	-14	-15	16	-17	18	19	20	21	22	23	24	25	26	27	28	29	30	31	32	-33	-34	35	36	-37
			Potamalosa richmondia	NC_016674.1	1	2	3	4	5	6	7	-8	9	10	11	-12	-13	-14	-15	16	-17	18	19	20	21	22	23	24	25	26	27	28	29	30	31	32	-33	-34	35	36	-37
			Potamothrissa acutirostris	NC_016688.1	1	2	3	4	5	6	7	-8	9	10	11	-12	-13	-14	-15	16	-17	18	19	20	21	22	23	24	25	26	27	28	29	30	31	32	-33	-34	35	36	-37
			Sardina pilchardus	NC_009592.1	1	2	3	4	5	6	7	-8	9	10	11	-12	-13	-14	-15	16	-17	18	19	20	21	22	23	24	25	26	27	28	29	30	31	32	-33	-34	35	36	-37
			Sardinella albella	NC_016726.1	1	2	3	4	5	6	7	-8	9	10	11	-12	-13	-14	-15	16	-17	18	19	20	21	22	23	24	25	26	27	28	29	30	31	32	-33	-34	35	36	-37
			Sardinops melanostictus	NC_002616.1	1	2	3	4	5	6	7	-8	9	10	11	-12	-13	-14	-15	16	-17	18	19	20	21	22	23	24	25	26	27	28	29	30	31	32	-33	-34	35	36	-37
			Spratelloides delicatulus	NC_009588.1	1	2	3	4	5	6	7	-8	9	10	11	-12	-13	-14	-15	16	-17	18	19	20	21	22	23	24	25	26	27	28	29	30	31	32	-33	-34	35	36	-37
			Sprattus antipodum	NC_016673.1	1	2	3	4	5	6	7	-8	9	10	11	-12	-13	-14	-15	16	-17	18	19	20	21	22	23	24	25	26	27	28	29	30	31	32	-33	-34	35	36	-37
			Sundasalanx mekongensis	NC_006919.1	1	2	3	4	5	6	7	-8	9	10	11	-12	-13	-14	-15	16	-17	18	19	20	21	22	23	24	25	26	27	28	29	30	31	32	-33	-34	35	36	-37
			Tenualosa thibaudeaui	NC_016719.1	1	2	3	4	5	6	7	-8	9	10	11	-12	-13	-14	-15	16	-17	18	19	20	21	22	23	24	25	26	27	28	29	30	31	32	-33	-34	35	36	-37
		Denticipitidae	Denticeps clupeoides	NC_007889.1	1	2	3	4	5	6	7	-8	9	10	11	-12	-13	-14	-15	16	-17	18	19	20	21	22	23	24	25	26	27	28	29	30	31	32	-33	-34	35	36	-37
		Dussumieriidae	Dussumieria elopsoides	NC_035063.1	1	2	3	4	5	6	7	-8	9	10	11	-12	-13	-14	-15	16	-17	18	19	20	21	22	23	24	25	26	27	28	29	30	31	32	-33	-34	35	36	-37
			Etrumeus teres	NC_009583.1	1	2	3	4	5	6	7	-8	9	10	11	-12	-13	-14	-15	16	-17	18	19	20	21	22	23	24	25	26	27	28	29	30	31	32	-33	-34	35	36	-37
		Engraulidae	Amazonsprattus scintilla	NC_014265.1	1	2	3	4	5	6	7	-8	9	10	11	-12	-13	-14	-15	16	-17	18	19	20	21	22	23	24	25	26	27	28	29	30	31	32	-33	-34	35	36	-37
			Anchoviella sp.	NC_014269.1	1	2	3	4	5	6	7	-8	9	10	11	-12	-13	-14	-15	16	-17	18	19	20	21	22	23	24	25	26	27	28	29	30	31	32	-33	-34	35	36	-37
			Coilia brachygnathus	NC_026912.1	1	2	3	4	5	6	7	-8	9	10	11	-12	-13	-14	-15	16	-17	18	19	20	21	22	23	24	25	26	27	28	29	30	31	32	-33	-34	35	36	-37
			Engraulis encrasicolus	NC_009581.1	1	2	3	4	5	6	7	-8	9	10	11	-12	-13	-14	-15	16	-17	18	19	20	21	22	23	24	25	26	27	28	29	30	31	32	-33	-34	35	36	-37
			Lycengraulis grossidens	NC_014279.1	1	2	3	4	5	6	7	-8	9	10	11	-12	-13	-14	-15	16	-17	18	19	20	21	22	23	24	25	26	27	28	29	30	31	32	-33	-34	35	36	-37
			Lycothrissa crocodilus	NC_014277.1	1	2	3	4	5	6	7	-8	9	10	11	-12	-13	-14	-15	16	-17	18	19	20	21	22	23	24	25	26	27	28	29	30	31	32	-33	-34	35	36	-37
			Setipinna taty	NC_020468.1	1	2	3	4	5	6	7	-8	9	10	11	-12	-13	-14	-15	16	-17	18	19	20	21	22	23	24	25	26	27	28	29	30	31	32	-33	-34	35	36	-37
			Stolephorus commersonnii	NC_033521.1	1	2	3	4	5	6	7	-8	9	10	11	-12	-13	-14	-15	16	-17	18	19	20	21	22	23	24	25	26	27	28	29	30	31	32	-33	-34	35	36	-37
			Thryssa baelama	NC_014264.1	1	2	3	4	5	6	7	-8	9	10	11	-12	-13	-14	-15	16	-17	18	19	20	21	22	23	24	25	26	27	28	29	30	31	32	-33	-34	35	36	-37
		Pristigasteridae	Ilisha africana	NC_009584.1	1	2	3	4	5	6	7	-8	9	10	11	-12	-13	-14	-15	16	-17	18	19	20	21	22	23	24	25	26	27	28	29	30	31	32	-33	-34	35	36	-37
			Opisthopterus tardoore	NC_035062.1	1	2	3	4	5	6	7	-8	9	10	11	-12	-13	-14	-15	16	-17	18	19	20	21	22	23	24	25	26	27	28	29	30	31	32	-33	-34	35	36	-37
			Pellona flavipinnis	NC_014268.1	1	2	3	4	5	6	7	-8	9	10	11	-12	-13	-14	-15	16	-17	18	19	20	21	22	23	24	25	26	27	28	29	30	31	32	-33	-34	35	36	-37
	Alepocephaliformes	Alepocephalidae	Alepocephalus agassizii	NC_013564.1	1	2	3	4	5	6	7	-8	9	10	11	-12	-13	-14	-15	16	-17	18	19	20	21	22	23	24	25	26	27	28	29	30	31	32	-33	-34	35	36	-37
			Bajacalifornia megalops	NC_013577.1	1	2	3	4	5	6	7	-8	9	10	11	-12	-13	-14	-15	16	-17	18	19	20	21	22	23	24	25	26	27	28	29	30	31	32	-33	-34	35	36	-37
			Bathyprion danae	NC_011015.1	1	2	3	4	5	6	7	-8	9	10	11	-12	-13	-14	-15	16	-17	18	19	20	21	22	23	24	25	26	27	28	29	30	31	32	-33	-34	35	36	-37
			Bathytroctes microlepis	NC_011017.1	1	2	3	4	5	6	7	-8	9	10	11	-12	-13	-14	-15	16	-17	18	19	20	21	22	23	24	25	26	27	28	29	30	31	32	-33	-34	35	36	-37
			Conocara macropterum	NC_013581.1	1	2	3	4	5	6	7	-8	9	10	11	-12	-13	-14	-15	16	-17	18	19	20	21	22	23	24	25	26	27	28	29	30	31	32	-33	-34	35	36	-37
			Herwigia kreffti	NC_013555.1	1	2	3	4	5	6	7	-8	9	10	11	-12	-13	-14	-15	16	-17	18	19	20	21	22	23	24	25	26	27	28	29	30	31	32	-33	-34	35	36	-37
			Leptochilichthys agassizii	NC_011006.1	1	2	3	4	5	6	7	-8	9	10	11	-12	-13	-14	-15	16	-17	18	19	20	21	22	23	24	25	26	27	28	29	30	31	32	-33	-34	35	36	-37
			Leptoderma lubricum	NC_013557.1	1	2	3	4	5	6	7	-8	9	10	11	-12	-13	-14	-15	16	-17	18	19	20	21	22	23	24	25	26	27	28	29	30	31	32	-33	-34	35	36	-37
			Narcetes erimelas	NC_011008.1	1	2	3	4	5	6	7	-8	9	10	11	-12	-13	-14	-15	16	-17	18	19	20	21	22	23	24	25	26	27	28	29	30	31	32	-33	-34	35	36	-37
			Talismania bifurcata	NC_013562.1	1	2	3	4	5	6	7	-8	9	10	11	-12	-13	-14	-15	16	-17	18	19	20	21	22	23	24	25	26	27	28	29	30	31	32	-33	-34	35	36	-37
		Platytroctidae	Maulisia mauli	NC_011007.1	1	2	3	4	5	6	7	-8	9	10	11	-12	-13	-14	-15	16	-17	18	19	20	21	22	23	24	25	26	27	28	29	30	31	32	-33	-34	35	36	-37
			Normichthys operosus	NC_011009.1	1	2	3	4	5	6	7	-8	9	10	11	-12	-13	-14	-15	16	18	-17	19	20	21	22	23	24	25	26	27	28	29	30	31	32	-33	-34	35	36	-37
			Platytroctes apus	NC_004597.1	1	2	3	4	5	6	7	-8	9	10	11	-12	-13	-14	-15	16	-17	18	19	20	21	22	23	24	25	26	27	28	29	30	31	32	-33	-34	35	36	-37
			Sagamichthys abei	NC_011010.1	1	2	3	4	5	6	7	-8	9	10	11	-12	-13	-14	-15	16	-17	18	19	20	21	22	23	24	25	26	27	28	29	30	31	32	-33	-34	35	36	-37
	Gonorynchiformes	Chanidae	Chanos chanos	NC_004693.1	1	2	3	4	5	6	7	-8	9	10	11	-12	-13	-14	-15	16	-17	18	19	20	21	22	23	24	25	26	27	28	29	30	31	32	-33	-34	35	36	-37
		Gonorynchidae	Gonorynchus abbreviatus	NC_011018.1	1	2	3	4	5	6	7	-8	9	10	11	-12	-13	-14	-15	16	-17	18	19	20	21	22	23	24	25	26	27	28	29	30	31	32	-33	-34	35	36	-37
		Kneriidae	Grasseichthys gabonensis	NC_007890.1	1	2	3	4	5	6	7	-8	9	10	11	-12	-13	-14	-15	16	-17	18	19	20	21	22	23	24	25	26	27	28	29	30	31	32	-33	-34	35	36	-37
			Kneria sp	NC_007882.1	1	2	3	4	5	6	7	-8	9	10	11	-12	-13	-14	-15	16	-17	18	19	20	21	22	23	24	25	26	27	28	29	30	31	32	-33	-34	35	36	-37
			Parakneria cameronensis	NC_007891.1	1	2	3	4	5	6	7	-8	9	10	11	-12	-13	-14	-15	16	-17	18	19	20	21	22	23	24	25	26	27	28	29	30	31	32	-33	-34	35	36	-37
		Phractolaemidae	Phractolaemus ansorgii	NC_007892.1	1	2	3	4	5	6	7	-8	9	10	11	-12	-13	-14	-15	16	-17	18	19	20	21	22	23	24	25	26	27	28	29	30	31	32	-33	-34	35	36	-37
	Cypriniformes	Cyprinidae	Abbottina obtusirostris	NC_026900.1	1	2	3	4	5	6	7	-8	9	10	11	-12	-13	-14	-15	16	-17	18	19	20	21	22	23	24	25	26	27	28	29	30	31	32	-33	-34	35	36	-37
		Balitoridae	Beaufortia kweichowensis	NC_030335.1	1	2	3	4	5	6	7	-8	9	10	11	-12	-13	-14	-15	16	-17	18	19	20	21	22	23	24	25	26	27	28	29	30	31	32	-33	-34	35	36	-37
			Bhavania australis	NC_029440.1	1	2	3	4	5	6	7	-8	9	10	11	-12	-13	-14	-15	16	-17	18	19	20	21	22	23	24	25	26	27	28	29	30	31	32	-33	-34	35	36	-37
			Formosania lacustris	NC_001727.1	1	2	3	4	5	6	7	-8	9	10	11	-12	-13	-14	-15	16	-17	18	19	20	21	22	23	24	25	26	27	28	29	30	31	32	-33	-34	35	36	-37
			Gastromyzon scitulus	NC_031578.1	1	2	3	4	5	6	7	-8	9	10	11	-12	-13	-14	-15	16	-17	18	19	20	21	22	23	24	25	26	27	28	29	30	31	32	-33	-34	35	36	-37
			Homaloptera ocellata	NC_033953.1	1	2	3	4	5	6	7	-8	9	10	11	-12	-13	-14	-15	16	-17	18	19	20	21	22	23	24	25	26	27	28	29	30	31	32	-33	-34	35	36	-37
			Homalosoma hainanensis	NC_031636.1	1	2	3	4	5	6	7	-8	9	10	11	-12	-13	-14	-15	16	-17	18	19	20	21	22	23	24	25	26	27	28	29	30	31	32	-33	-34	35	36	-37
			Jinshaia abbreviata	NC_024606.1	1	2	3	4	5	6	7	-8	9	10	11	-12	-13	-14	-15	16	-17	18	19	20	21	22	23	24	25	26	27	28	29	30	31	32	-33	-34	35	36	-37
			Lepturichthys fimbriata	NC_024609.1	1	2	3	4	5	6	7	-8	9	10	11	-12	-13	-14	-15	16	-17	18	19	20	21	22	23	24	25	26	27	28	29	30	31	32	-33	-34	35	36	-37
			Metahomaloptera omeiensis	NC_025297.1	1	2	3	4	5	6	7	-8	9	10	11	-12	-13	-14	-15	16	-17	18	19	20	21	22	23	24	25	26	27	28	29	30	31	32	-33	-34	35	36	-37
			Neohomaloptera johorensis	NC_033952.1	1	2	3	4	5	6	7	-8	9	10	11	-12	-13	-14	-15	16	-17	18	19	20	21	22	23	24	25	26	27	28	29	30	31	32	-33	-34	35	36	-37
			Petruichthys brevis	NC_031637.1	1	2	3	4	5	6	7	-8	9	10	11	-12	-13	-14	-15	16	-17	18	19	20	21	22	23	24	25	26	27	28	29	30	31	32	-33	-34	35	36	-37
			Plesiomyzon baotingensis	NC_023267.1	1	2	3	4	5	6	7	-8	9	10	11	-12	-13	-14	-15	16	-17	18	19	20	21	22	23	24	25	26	27	28	29	30	31	32	-33	-34	35	36	-37
			Pseudogastromyzon fasciatus	NC_030759.1	1	2	3	4	5	6	7	-8	9	10	11	-12	-13	-14	-15	16	-17	18	19	20	21	22	23	24	25	26	27	28	29	30	31	32	-33	-34	35	36	-37
			Pseudohomaloptera leonardi-Homaloptera leonardi	NC_008673.1	1	2	3	4	5	6	7	-8	9	10	11	-12	-13	-14	-15	16	-17	18	19	20	21	22	23	24	25	26	27	28	29	30	31	32	-33	-34	35	36	-37
			Sewellia albisuera	NC_031577.1	1	2	3	4	5	6	7	-8	9	10	11	-12	-13	-14	-15	16	-17	18	19	20	21	22	23	24	25	26	27	28	29	30	31	32	-33	-34	35	36	-37
			Sinogastromyzon puliensis	NC_011922.1	1	2	3	4	5	6	7	-8	9	10	11	-12	-13	-14	-15	16	-17	18	19	20	21	22	23	24	25	26	27	28	29	30	31	32	-33	-34	35	36	-37
			Vanmanenia stenosoma	NC_035628.1	1	2	3	4	5	6	7	-8	9	10	11	-12	-13	-14	-15	16	-17	18	19	20	21	22	23	24	25	26	27	28	29	30	31	32	-33	-34	35	36	-37
			Yaoshania pachychilus	NC_030634.1	1	2	3	4	5	6	7	-8	9	10	11	-12	-13	-14	-15	16	-17	18	19	20	21	22	23	24	25	26	27	28	29	30	31	32	-33	-34	35	36	-37
		Barbuccidae	Barbucca diabolica	NC_033954.1	1	2	3	4	5	6	7	-8	9	10	11	-12	-13	-14	-15	16	-17	18	19	20	21	22	23	24	25	26	27	28	29	30	31	32	-33	-34	35	36	-37
		Catostomidae	Carpiodes carpio	NC_005257.1	1	2	3	4	5	6	7	-8	9	10	11	-12	-13	-14	-15	16	-17	18	19	20	21	22	23	24	25	26	27	28	29	30	31	32	-33	-34	35	36	-37
			Catostomus catostomus	NC_037013.1	1	2	3	4	5	6	7	-8	9	10	11	-12	-13	-14	-15	16	-17	18	19	20	21	22	23	24	25	26	27	28	29	30	31	32	-33	-34	35	36	-37
			Cycleptus elongatus	NC_008645.1	1	2	3	4	5	6	7	-8	9	10	11	-12	-13	-14	-15	16	-17	18	19	20	21	22	23	24	25	26	27	28	29	30	31	32	-33	-34	35	36	-37
			Erimyzon oblongus	NC_013064.1	1	2	3	4	5	6	7	-8	9	10	11	-12	-13	-14	-15	16	-17	18	19	20	21	22	23	24	25	26	27	28	29	30	31	32	-33	-34	35	36	-37
			Hypentelium nigricans	NC_008676.1	1	2	3	4	5	6	7	-8	9	10	11	-12	-13	-14	-15	16	-17	18	19	20	21	22	23	24	25	26	27	28	29	30	31	32	-33	-34	35	36	-37
			Ictiobus bubalus	NC_013071.1	1	2	3	4	5	6	7	-8	9	10	11	-12	-13	-14	-15	16	-17	18	19	20	21	22	23	24	25	26	27	28	29	30	31	32	-33	-34	35	36	-37
			Minytrema melanops	NC_008113.1	1	2	3	4	5	6	7	-8	9	10	11	-12	-13	-14	-15	16	-17	18	19	20	21	22	23	24	25	26	27	28	29	30	31	32	-33	-34	35	36	-37
			Moxostoma congestum	NC_013074.1	1	2	3	4	5	6	7	-8	9	10	11	-12	-13	-14	-15	16	-17	18	19	20	21	22	23	24	25	26	27	28	29	30	31	32	-33	-34	35	36	-37
			Myxocyprinus asiaticus	NC_006401.1	1	2	3	4	5	6	7	-8	9	10	11	-12	-13	-14	-15	16	-17	18	19	20	21	22	23	24	25	26	27	28	29	30	31	32	-33	-34	35	36	-37
			Thoburnia rhothoeca	NC_031633.1	1	2	3	4	5	6	7	-8	9	10	11	-12	-13	-14	-15	16	-17	18	19	20	21	22	23	24	25	26	27	28	29	30	31	32	-33	-34	35	36	-37
			Xyrauchen texanus	NC_010234.1	1	2	3	4	5	6	7	-8	9	10	11	-12	-13	-14	-15	16	-17	18	19	20	21	22	23	24	25	26	27	28	29	30	31	32	-33	-34	35	36	-37
		Cobitidae	Acantopsis choirorhynchos	NC_008669.1	1	2	3	4	5	6	7	-8	9	10	11	-12	-13	-14	-15	16	-17	18	19	20	21	22	23	24	25	26	27	28	29	30	31	32	-33	-34	35	36	-37
			Ambastaia sidthimunki	NC_027175.1	1	2	3	4	5	6	7	-8	9	10	11	-12	-13	-14	-15	16	-17	18	19	20	21	22	23	24	25	26	27	28	29	30	31	32	-33	-34	35	36	-37
			Botia lohachata	NC_027495.1	1	2	3	4	5	6	7	-8	9	10	11	-12	-13	-14	-15	16	-17	18	19	20	21	22	23	24	25	26	27	28	29	30	31	32	-33	-34	35	36	-37
			Canthophrys gongota	NC_031576.1	1	2	3	4	5	6	7	-8	9	10	11	-12	-13	-14	-15	16	-17	18	19	20	21	22	23	24	25	26	27	28	29	30	31	32	-33	-34	35	36	-37
			Chromobotia macracanthus	NC_008671.1	1	2	3	4	5	6	7	-8	9	10	11	-12	-13	-14	-15	16	-17	18	19	20	21	22	23	24	25	26	27	28	29	30	31	32	-33	-34	35	36	-37
			Cobitis biwae	NC_027663.1	1	2	3	4	5	6	7	-8	9	10	11	-12	-13	-14	-15	16	-17	18	19	20	21	22	23	24	25	26	27	28	29	30	31	32	-33	-34	35	36	-37
			Iksookimia koreensis	NC_027849.1	1	2	3	4	5	6	7	-8	9	10	11	-12	-13	-14	-15	16	-17	18	19	20	21	22	23	24	25	26	27	28	29	30	31	32	-33	-34	35	36	-37
			Kichulchoia multifasciata	NC_027166.1	1	2	3	4	5	6	7	-8	9	10	11	-12	-13	-14	-15	16	-17	18	19	20	21	22	23	24	25	26	27	28	29	30	31	32	-33	-34	35	36	-37
			Koreocobitis naktongensis	NC_015798.1	1	2	3	4	5	6	7	-8	9	10	11	-12	-13	-14	-15	16	-17	18	19	20	21	22	23	24	25	26	27	28	29	30	31	32	-33	-34	35	36	-37
			Kottelatlimia pristes	NC_031597.1	1	2	3	4	5	6	7	-8	9	10	11	-12	-13	-14	-15	16	-17	18	19	20	21	22	23	24	25	26	27	28	29	30	31	32	-33	-34	35	36	-37
			Lepidocephalichthys guntea	NC_031593.1	1	2	3	4	5	6	7	-8	9	10	11	-12	-13	-14	-15	16	-17	18	19	20	21	22	23	24	25	26	27	28	29	30	31	32	-33	-34	35	36	-37
			Lepidocephalus macrochir	NC_031596.1	1	2	3	4	5	6	7	-8	9	10	11	-12	-13	-14	-15	16	-17	18	19	20	21	22	23	24	25	26	27	28	29	30	31	32	-33	-34	35	36	-37
			Leptobotia elongata	NC_018764.1	1	2	3	4	5	6	7	-8	9	10	11	-12	-13	-14	-15	16	-17	18	19	20	21	22	23	24	25	26	27	28	29	30	31	32	-33	-34	35	36	-37
			Misgurnus anguillicaudatus	NC_011209.1	1	2	3	4	5	6	7	-8	9	10	11	-12	-13	-14	-15	16	-17	18	19	20	21	22	23	24	25	26	27	28	29	30	31	32	-33	-34	35	36	-37
			Niwaella delicata	NC_015307.1	1	2	3	4	5	6	7	-8	9	10	11	-12	-13	-14	-15	16	-17	18	19	20	21	22	23	24	25	26	27	28	29	30	31	32	-33	-34	35	36	-37
			Pangio anguillaris	NC_008675.1	1	2	3	4	5	6	7	-8	9	10	11	-12	-13	-14	-15	16	-17	18	19	20	21	22	23	24	25	26	27	28	29	30	31	32	-33	-34	35	36	-37
			Parabotia banarescui	NC_026127.1	1	2	3	4	5	6	7	-8	9	10	11	-12	-13	-14	-15	16	-17	18	19	20	21	22	23	24	25	26	27	28	29	30	31	32	-33	-34	35	36	-37
			Paramisgurnus dabryanus	NC_023803.1	1	2	3	4	5	6	7	-8	9	10	11	-12	-13	-14	-15	16	-17	18	19	20	21	22	23	24	25	26	27	28	29	30	31	32	-33	-34	35	36	-37
			Sabanejewia radnensis	NC_031545.1	1	2	3	4	5	6	7	-8	9	10	11	-12	-13	-14	-15	16	-17	18	19	20	21	22	23	24	25	26	27	28	29	30	31	32	-33	-34	35	36	-37
			Sinibotia pulchra	NC_033950.1	1	2	3	4	5	6	7	-8	9	10	11	-12	-13	-14	-15	16	-17	18	19	20	21	22	23	24	25	26	27	28	29	30	31	32	-33	-34	35	36	-37
			Syncrossus beauforti	NC_031546.1	1	2	3	4	5	6	7	-8	9	10	11	-12	-13	-14	-15	16	-17	18	19	20	21	22	23	24	25	26	27	28	29	30	31	32	-33	-34	35	36	-37
			Yasuhikotakia modesta	NC_035145.1	1	2	3	4	5	6	7	-8	9	10	11	-12	-13	-14	-15	16	-17	18	19	20	21	22	23	24	25	26	27	28	29	30	31	32	-33	-34	35	36	-37
		Cyprinidae	Abramis brama	NC_020356.1	1	2	3	4	5	6	7	-8	9	10	11	-12	-13	-14	-15	16	-17	18	19	20	21	22	23	24	25	26	27	28	29	30	31	32	-33	-34	35	36	-37
			Acanthobrama persidis	NC_031562.1	1	2	3	4	5	6	7	-8	9	10	11	-12	-13	-14	-15	16	-17	18	19	20	21	22	23	24	25	26	27	28	29	30	31	32	-33	-34	35	36	-37
			Acanthorhodeus chankaensis	NC_023101.1	1	2	3	4	5	6	7	-8	9	10	11	-12	-13	-14	-15	16	-17	18	19	20	21	22	23	24	25	26	27	28	29	30	31	32	-33	-34	35	36	-37
			Acheilognathus barbatus	NC_026872.1	1	2	3	4	5	6	7	-8	9	10	11	-12	-13	-14	-15	16	-17	18	19	20	21	22	23	24	25	26	27	28	29	30	31	32	-33	-34	35	36	-37
			Acrocheilus alutaceus	NC_033927.1	1	2	3	4	5	6	7	-8	9	10	11	-12	-13	-14	-15	16	-17	18	19	20	21	22	23	24	25	26	27	28	29	30	31	32	-33	-34	35	36	-37
			Acrossocheilus barbodon	NC_022184.1	1	2	3	4	5	6	7	-8	9	10	11	-12	-13	-14	-15	16	-17	18	19	20	21	22	23	24	25	26	27	28	29	30	31	32	-33	-34	35	36	-37
			Akrokolioplax bicornis	NC_029448.1	1	2	3	4	5	6	7	-8	9	10	11	-12	-13	-14	-15	16	-17	18	19	20	21	22	23	24	25	26	27	28	29	30	31	32	-33	-34	35	36	-37
			Albulichthys albuloides	NC_031557.1	1	2	3	4	5	6	7	-8	9	10	11	-12	-13	-14	-15	16	-17	18	19	20	21	22	23	24	25	26	27	28	29	30	31	32	-33	-34	35	36	-37
			Alburnus alburnus	NC_008659.1	1	2	3	4	5	6	7	-8	9	10	11	-12	-13	-14	-15	16	-17	18	19	20	21	22	23	24	25	26	27	28	29	30	31	32	-33	-34	35	36	-37
			Algansea lacustris	NC_031565.1	1	2	3	4	5	6	7	-8	9	10	11	-12	-13	-14	-15	16	-17	18	19	20	21	22	23	24	25	26	27	28	29	30	31	32	-33	-34	35	36	-37
			Amblyrhynchichthys truncatus	NC_031519.1	1	2	3	4	5	6	7	-8	9	10	11	-12	-13	-14	-15	16	-17	18	19	20	21	22	23	24	25	26	27	28	29	30	31	32	-33	-34	35	36	-37
			Ancherythroculter nigrocauda	NC_021414.1	1	2	3	4	5	6	7	-8	9	10	11	-12	-13	-14	-15	16	-17	18	19	20	21	22	23	24	25	26	27	28	29	30	31	32	-33	-34	35	36	-37
			Anematichthys apogon	NC_031554.1	1	2	3	4	5	6	7	-8	9	10	11	-12	-13	-14	-15	16	-17	18	19	20	21	22	23	24	25	26	27	28	29	30	31	32	-33	-34	35	36	-37
			Aphyocypris chinensis	NC_008650.1	1	2	3	4	5	6	7	-8	9	10	11	-12	-13	-14	-15	16	-17	18	19	20	21	22	23	24	25	26	27	28	29	30	31	32	-33	-34	35	36	-37
			Aspiolucius esocinus	NC_031563.1	1	2	3	4	5	6	7	-8	9	10	11	-12	-13	-14	-15	16	-17	18	19	20	21	22	23	24	25	26	27	28	29	30	31	32	-33	-34	35	36	-37
			Aspiorhynchus laticeps	NC_022855.1	1	2	3	4	5	6	7	-8	9	10	11	-12	-13	-14	-15	16	-17	18	19	20	21	22	23	24	25	26	27	28	29	30	31	32	-33	-34	35	36	-37
			Aulopyge huegelii	NC_031520.1	1	2	3	4	5	6	7	-8	9	10	11	-12	-13	-14	-15	16	-17	18	19	20	21	22	23	24	25	26	27	28	29	30	31	32	-33	-34	35	36	-37
			Balantiocheilos melanopterus	NC_031552.1	1	2	3	4	5	6	7	-8	9	10	11	-12	-13	-14	-15	16	-17	18	19	20	21	22	23	24	25	26	27	28	29	30	31	32	-33	-34	35	36	-37
			Bangana decora	NC_026221.1	1	2	3	4	5	6	7	-8	9	10	11	-12	-13	-14	-15	16	-17	18	19	20	21	22	23	24	25	26	27	28	29	30	31	32	-33	-34	35	36	-37
			Barbodes aurotaeniatus	NC_031619.1	1	2	3	4	5	6	7	-8	9	10	11	-12	-13	-14	-15	16	-17	18	19	20	21	22	23	24	25	26	27	28	29	30	31	32	-33	-34	35	36	-37
			Barboides gracilis	NC_031550.1	1	2	3	4	5	6	7	-8	9	10	11	-12	-13	-14	-15	16	-17	18	19	20	21	22	23	24	25	26	27	28	29	30	31	32	-33	-34	35	36	-37
			Barbonymus altus	NC_031521.1	1	2	3	4	5	6	7	-8	9	10	11	-12	-13	-14	-15	16	-17	18	19	20	21	22	23	24	25	26	27	28	29	30	31	32	-33	-34	35	36	-37
			Barbus barbus	NC_008654.1	1	2	3	4	5	6	7	-8	9	10	11	-12	-13	-14	-15	16	-17	18	19	20	21	22	23	24	25	26	27	28	29	30	31	32	-33	-34	35	36	-37
			Barilius bendelisis	NC_015533.1	1	2	3	4	5	6	7	-8	9	10	11	-12	-13	-14	-15	16	-17	18	19	20	21	22	23	24	25	26	27	28	29	30	31	32	-33	-34	35	36	-37
			Belligobio nummifer	NC_023975.1	1	2	3	4	5	6	7	-8	9	10	11	-12	-13	-14	-15	16	-17	18	19	20	21	22	23	24	25	26	27	28	29	30	31	32	-33	-34	35	36	-37
			Biwia springeri	NC_022188.1	1	2	3	4	5	6	7	-8	9	10	11	-12	-13	-14	-15	16	-17	18	19	20	21	22	23	24	25	26	27	28	29	30	31	32	-33	-34	35	36	-37
			Blicca bjoerkna	NC_020355.1	1	2	3	4	5	6	7	-8	9	10	11	-12	-13	-14	-15	16	-17	18	19	20	21	22	23	24	25	26	27	28	29	30	31	32	-33	-34	35	36	-37
			Cabdio morar	NC_015536.1	1	2	3	4	5	6	7	-8	9	10	11	-12	-13	-14	-15	16	-17	18	19	20	21	22	23	24	25	26	27	28	29	30	31	32	-33	-34	35	36	-37
			Campostoma anomalum	NC_008102.1	1	2	3	4	5	6	7	-8	9	10	11	-12	-13	-14	-15	16	-17	18	19	20	21	22	23	24	25	26	27	28	29	30	31	32	-33	-34	35	36	-37
			Candidia barbatus	NC_037156.1	1	2	3	4	5	6	7	-8	9	10	11	-12	-13	-14	-15	16	-17	18	19	20	21	22	23	24	25	26	27	28	29	30	31	32	-33	-34	35	36	-37
			Capoeta aculeata	NC_031549.1	1	2	3	4	5	6	7	-8	9	10	11	-12	-13	-14	-15	16	-17	18	19	20	21	22	23	24	25	26	27	28	29	30	31	32	-33	-34	35	36	-37
			Carassioides acuminatus	NC_031430.1	1	2	3	4	5	6	7	-8	9	10	11	-12	-13	-14	-15	16	-17	18	19	20	21	22	23	24	25	26	27	28	29	30	31	32	-33	-34	35	36	-37
			Carassius auratus	NC_002079.1	1	2	3	4	5	6	7	-8	9	10	11	-12	-13	-14	-15	16	-17	18	19	20	21	22	23	24	25	26	27	28	29	30	31	32	-33	-34	35	36	-37
			Catla;Gibelion catla	NC_016892.1	1	2	3	4	5	6	7	-8	9	10	11	-12	-13	-14	-15	16	-17	18	19	20	21	22	23	24	25	26	27	28	29	30	31	32	-33	-34	35	36	-37
			Catlocarpio siamensis	NC_031523.1	1	2	3	4	5	6	7	-8	9	10	11	-12	-13	-14	-15	16	-17	18	19	20	21	22	23	24	25	26	27	28	29	30	31	32	-33	-34	35	36	-37
			Chagunius chagunio	NC_031613.1	1	2	3	4	5	6	7	-8	9	10	11	-12	-13	-14	-15	16	-17	18	19	20	21	22	23	24	25	26	27	28	29	30	31	32	-33	-34	35	36	-37
			Chanodichthys dabryi	NC_021418.1	1	2	3	4	5	6	7	-8	9	10	11	-12	-13	-14	-15	16	-17	18	19	20	21	22	23	24	25	26	27	28	29	30	31	32	-33	-34	35	36	-37
			Chrosomus eos	NC_015364.1	1	2	3	4	5	6	7	-8	9	10	11	-12	-13	-14	-15	16	-17	18	19	20	21	22	23	24	25	26	27	28	29	30	31	32	-33	-34	35	36	-37
			Chuanchia labiosa	NC_029181.1	1	2	3	4	5	6	7	-8	9	10	11	-12	-13	-14	-15	16	-17	18	19	20	21	22	23	24	25	26	27	28	29	30	31	32	-33	-34	35	36	-37
			Cirrhinus cirrhosus	NC_033964.1	1	2	3	4	5	6	7	-8	9	10	11	-12	-13	-14	-15	16	-17	18	19	20	21	22	23	24	25	26	27	28	29	30	31	32	-33	-34	35	36	-37
			Clinostomus elongatus	NC_031572.1	1	2	3	4	5	6	7	-8	9	10	11	-12	-13	-14	-15	16	-17	18	19	20	21	22	23	24	25	26	27	28	29	30	31	32	-33	-34	35	36	-37
			Clypeobarbus pleuropholis	NC_031627.1	1	2	3	4	5	6	7	-8	9	10	11	-12	-13	-14	-15	16	-17	18	19	20	21	22	23	24	25	26	27	28	29	30	31	32	-33	-34	35	36	-37
			Coreius guichenoti	NC_020041.1	1	2	3	4	5	6	7	-8	9	10	11	-12	-13	-14	-15	16	-17	18	19	20	21	22	23	24	25	26	27	28	29	30	31	32	-33	-34	35	36	-37
			Coreoleuciscus splendidus	NC_007783.2	1	2	3	4	5	6	7	-8	9	10	11	-12	-13	-14	-15	16	-17	18	19	20	21	22	23	24	25	26	27	28	29	30	31	32	-33	-34	35	36	-37
			Cosmochilus harmandi	NC_031612.1	1	2	3	4	5	6	7	-8	9	10	11	-12	-13	-14	-15	16	-17	18	19	20	21	22	23	24	25	26	27	28	29	30	31	32	-33	-34	35	36	-37
			Couesius plumbeus	NC_031568.1	1	2	3	4	5	6	7	-8	9	10	11	-12	-13	-14	-15	16	-17	18	19	20	21	22	23	24	25	26	27	28	29	30	31	32	-33	-34	35	36	-37
			Crossocheilus atrilimes	NC_029447.1	1	2	3	4	5	6	7	-8	9	10	11	-12	-13	-14	-15	16	-17	18	19	20	21	22	23	24	25	26	27	28	29	30	31	32	-33	-34	35	36	-37
			Ctenopharyngodon idella	NC_010288.1	1	2	3	4	5	6	7	-8	9	10	11	-12	-13	-14	-15	16	-17	18	19	20	21	22	23	24	25	26	27	28	29	30	31	32	-33	-34	35	36	-37
			Culter alburnus	NC_013616.1	1	2	3	4	5	6	7	-8	9	10	11	-12	-13	-14	-15	16	-17	18	19	20	21	22	23	24	25	26	27	28	29	30	31	32	-33	-34	35	36	-37
			Cultrichthys compressocorpus	NC_024183.1	1	2	3	4	5	6	7	-8	9	10	11	-12	-13	-14	-15	16	-17	18	19	20	21	22	23	24	25	26	27	28	29	30	31	32	-33	-34	35	36	-37
			Cyclocheilichthys enoplos	NC_023231.1	1	2	3	4	5	6	7	-8	9	10	11	-12	-13	-14	-15	16	-17	18	19	20	21	22	23	24	25	26	27	28	29	30	31	32	-33	-34	35	36	-37
			Cyprinella galactura	NC_033928.1	1	2	3	4	5	6	7	-8	9	10	11	-12	-13	-14	-15	16	-17	18	19	20	21	22	23	24	25	26	27	28	29	30	31	32	-33	-34	35	36	-37
			Cyprinion semiplotum	NC_031556.1	1	2	3	4	5	6	7	-8	9	10	11	-12	-13	-14	-15	16	-17	18	19	20	21	22	23	24	25	26	27	28	29	30	31	32	-33	-34	35	36	-37
			Cyprinus carpio	NC_001606.1	1	2	3	4	5	6	7	-8	9	10	11	-12	-13	-14	-15	16	-17	18	19	20	21	22	23	24	25	26	27	28	29	30	31	32	-33	-34	35	36	-37
			Danio albolineatus	NC_029771.1	1	2	3	4	5	6	7	-8	9	10	11	-12	-13	-14	-15	16	-17	18	19	20	21	22	23	24	25	26	27	28	29	30	31	32	-33	-34	35	36	-37
			Dawkinsia tambraparniei	NC_031614.1	1	2	3	4	5	6	7	-8	9	10	11	-12	-13	-14	-15	16	-17	18	19	20	21	22	23	24	25	26	27	28	29	30	31	32	-33	-34	35	36	-37
			Devario devario	NC_031630.1	1	2	3	4	5	6	7	-8	9	10	11	-12	-13	-14	-15	16	-17	18	19	20	21	22	23	24	25	26	27	28	29	30	31	32	-33	-34	35	36	-37
			Dionda episcopa	NC_033922.1	1	2	3	4	5	6	7	-8	9	10	11	-12	-13	-14	-15	16	-17	18	19	20	21	22	23	24	25	26	27	28	29	30	31	32	-33	-34	35	36	-37
			Diptychus maculatus	NC_025650.1	1	2	3	4	5	6	7	-8	9	10	11	-12	-13	-14	-15	16	-17	18	19	20	21	22	23	24	25	26	27	28	29	30	31	32	-33	-34	35	36	-37
			Discherodontus ashmeadi	NC_031590.1	1	2	3	4	5	6	7	-8	9	10	11	-12	-13	-14	-15	16	-17	18	19	20	21	22	23	24	25	26	27	28	29	30	31	32	-33	-34	35	36	-37
			Discogobio longibarbatus	NC_036301.1	1	2	3	4	5	6	7	-8	9	10	11	-12	-13	-14	-15	16	-17	18	19	20	21	22	23	24	25	26	27	28	29	30	31	32	-33	-34	35	36	-37
			Distoechodon tumirostris	NC_011208.1	1	2	3	4	5	6	7	-8	9	10	11	-12	-13	-14	-15	16	-17	18	19	20	21	22	23	24	25	26	27	28	29	30	31	32	-33	-34	35	36	-37
			Elopichthys bambusa	NC_024834.1	1	2	3	4	5	6	7	-8	9	10	11	-12	-13	-14	-15	16	-17	18	19	20	21	22	23	24	25	26	27	28	29	30	31	32	-33	-34	35	36	-37
			Enteromius eburneensis; Barbus eburneensis	NC_031617.1	1	2	3	4	5	6	7	-8	9	10	11	-12	-13	-14	-15	16	-17	18	19	20	21	22	23	24	25	26	27	28	29	30	31	32	-33	-34	35	36	-37
			Epalzeorhynchos bicolor	NC_031534.1	1	2	3	4	5	6	7	-8	9	10	11	-12	-13	-14	-15	16	-17	18	19	20	21	22	23	24	25	26	27	28	29	30	31	32	-33	-34	35	36	-37
			Erimystax dissimilis	NC_031571.1	1	2	3	4	5	6	7	-8	9	10	11	-12	-13	-14	-15	16	-17	18	19	20	21	22	23	24	25	26	27	28	29	30	31	32	-33	-34	35	36	-37
			Esomus metallicus	NC_008660.1	1	2	3	4	5	6	7	-8	9	10	11	-12	-13	-14	-15	16	-17	18	19	20	21	22	23	24	25	26	27	28	29	30	31	32	-33	-34	35	36	-37
			Exoglossum maxillingua	NC_037015.1	1	2	3	4	5	6	7	-8	9	10	11	-12	-13	-14	-15	16	-17	18	19	20	21	22	23	24	25	26	27	28	29	30	31	32	-33	-34	35	36	-37
			Folifer brevifilis	NC_031606.1	1	2	3	4	5	6	7	-8	9	10	11	-12	-13	-14	-15	16	-17	18	19	20	21	22	23	24	25	26	27	28	29	30	31	32	-33	-34	35	36	-37
			Garra congoensis	NC_031535.1	1	2	3	4	5	6	7	-8	9	10	11	-12	-13	-14	-15	16	-17	18	19	20	21	22	23	24	25	26	27	28	29	30	31	32	-33	-34	35	36	-37
			Gila conspersa	NC_013761.1	1	2	3	4	5	6	7	-8	9	10	11	-12	-13	-14	-15	16	-17	18	19	20	21	22	23	24	25	26	27	28	29	30	31	32	-33	-34	35	36	-37
			Gnathopogon elongatus	NC_008649.1	1	2	3	4	5	6	7	-8	9	10	11	-12	-13	-14	-15	16	-17	18	19	20	21	22	23	24	25	26	27	28	29	30	31	32	-33	-34	35	36	-37
			Gobio cynocephalus	NC_032294.1	1	2	3	4	5	6	7	-8	9	10	11	-12	-13	-14	-15	16	-17	18	19	20	21	22	23	24	25	26	27	28	29	30	31	32	-33	-34	35	36	-37
			Gobiobotia brevibarba	NC_014878.1	1	2	3	4	5	6	7	-8	9	10	11	-12	-13	-14	-15	16	-17	18	19	20	21	22	23	24	25	26	27	28	29	30	31	32	-33	-34	35	36	-37
			Gobiocypris rarus	NC_018099.1	1	2	3	4	5	6	7	-8	9	10	11	-12	-13	-14	-15	16	-17	18	19	20	21	22	23	24	25	26	27	28	29	30	31	32	-33	-34	35	36	-37
			Gymnocypris dobula	NC_021419.1	1	2	3	4	5	6	7	-8	9	10	11	-12	-13	-14	-15	16	-17	18	19	20	21	22	23	24	25	26	27	28	29	30	31	32	-33	-34	35	36	-37
			Gymnodiptychus dybowskii	NC_028544.1	1	2	3	4	5	6	7	-8	9	10	11	-12	-13	-14	-15	16	-17	18	19	20	21	22	23	24	25	26	27	28	29	30	31	32	-33	-34	35	36	-37
			Hampala macrolepidota	NC_029149.1	1	2	3	4	5	6	7	-8	9	10	11	-12	-13	-14	-15	16	-17	18	19	20	21	22	23	24	25	26	27	28	29	30	31	32	-33	-34	35	36	-37
			Hemibarbus labeo	NC_007785.2	1	2	3	4	5	6	7	-8	9	10	11	-12	-13	-14	-15	16	-17	18	19	20	21	22	23	24	25	26	27	28	29	30	31	32	-33	-34	35	36	-37
			Hemiculter bleekeri	NC_029831.1	1	2	3	4	5	6	7	-8	9	10	11	-12	-13	-14	-15	16	-17	18	19	20	21	22	23	24	25	26	27	28	29	30	31	32	-33	-34	35	36	-37
			Hemiculterella sauvagei	NC_026693.1	1	2	3	4	5	6	7	-8	9	10	11	-12	-13	-14	-15	16	-17	18	19	20	21	22	23	24	25	26	27	28	29	30	31	32	-33	-34	35	36	-37
			Hemigrammocypris rasborella	NC_015548.1	1	2	3	4	5	6	7	-8	9	10	11	-12	-13	-14	-15	16	-17	18	19	20	21	22	23	24	25	26	27	28	29	30	31	32	-33	-34	35	36	-37
			Henicorhynchus lineatus	NC_022950.1	1	2	3	4	5	6	7	-8	9	10	11	-12	-13	-14	-15	16	-17	18	19	20	21	22	23	24	25	26	27	28	29	30	31	32	-33	-34	35	36	-37
			Herzensteinia microcephalus	NC_033403.1	1	2	3	4	5	6	7	-8	9	10	11	-12	-13	-14	-15	16	-17	18	19	20	21	22	23	24	25	26	27	28	29	30	31	32	-33	-34	35	36	-37
			Horadandia atukorali	NC_015544.1	1	2	3	4	5	6	7	-8	9	10	11	-12	-13	-14	-15	16	-17	18	19	20	21	22	23	24	25	26	27	28	29	30	31	32	-33	-34	35	36	-37
			Huigobio chenhsienensis	NC_032291.1	1	2	3	4	5	6	7	-8	9	10	11	-12	-13	-14	-15	16	-17	18	19	20	21	22	23	24	25	26	27	28	29	30	31	32	-33	-34	35	36	-37
			Hybognathus nuchalis	NC_031567.1	1	2	3	4	5	6	7	-8	9	10	11	-12	-13	-14	-15	16	-17	18	19	20	21	22	23	24	25	26	27	28	29	30	31	32	-33	-34	35	36	-37
			Hybopsis lineapunctata	NC_033929.1	1	2	3	4	5	6	7	-8	9	10	11	-12	-13	-14	-15	16	-17	18	19	20	21	22	23	24	25	26	27	28	29	30	31	32	-33	-34	35	36	-37
			Hypophthalmichthys molitrix	NC_010156.1	1	2	3	4	5	6	7	-8	9	10	11	-12	-13	-14	-15	16	-17	18	19	20	21	22	23	24	25	26	27	28	29	30	31	32	-33	-34	35	36	-37
			Hypselobarbus jerdoni	NC_031587.1	1	2	3	4	5	6	7	-8	9	10	11	-12	-13	-14	-15	16	-17	18	19	20	21	22	23	24	25	26	27	28	29	30	31	32	-33	-34	35	36	-37
			Hypsibarbus salweenensis	NC_031620.1	1	2	3	4	5	6	7	-8	9	10	11	-12	-13	-14	-15	16	-17	18	19	20	21	22	23	24	25	26	27	28	29	30	31	32	-33	-34	35	36	-37
			Iberochondrostoma lemmingii; Chondrostoma lemmingii	NC_008108.1	1	2	3	4	5	6	7	-8	9	10	11	-12	-13	-14	-15	16	-17	18	19	20	21	22	23	24	25	26	27	28	29	30	31	32	-33	-34	35	36	-37
			Incisilabeo behri	NC_031607.1	1	2	3	4	5	6	7	-8	9	10	11	-12	-13	-14	-15	16	-17	18	19	20	21	22	23	24	25	26	27	28	29	30	31	32	-33	-34	35	36	-37
			Ischikauia steenackeri	NC_008667.1	1	2	3	4	5	6	7	-8	9	10	11	-12	-13	-14	-15	16	-17	18	19	20	21	22	23	24	25	26	27	28	29	30	31	32	-33	-34	35	36	-37
			Labeo altivelis	NC_029444.1	1	2	3	4	5	6	7	-8	9	10	11	-12	-13	-14	-15	16	-17	18	19	20	21	22	23	24	25	26	27	28	29	30	31	32	-33	-34	35	36	-37
			Labeobarbus intermedius	NC_031531.1	1	2	3	4	5	6	7	-8	9	10	11	-12	-13	-14	-15	16	-17	18	19	20	21	22	23	24	25	26	27	28	29	30	31	32	-33	-34	35	36	-37
			Labiobarbus leptocheilus	NC_022954.1	1	2	3	4	5	6	7	-8	9	10	11	-12	-13	-14	-15	16	-17	18	19	20	21	22	23	24	25	26	27	28	29	30	31	32	-33	-34	35	36	-37
			Ladislavia taczanowskii	NC_024634.1	1	2	3	4	5	6	7	-8	9	10	11	-12	-13	-14	-15	16	-17	18	19	20	21	22	23	24	25	26	27	28	29	30	31	32	-33	-34	35	36	-37
			Lavinia exilicauda	NC_033930.1	1	2	3	4	5	6	7	-8	9	10	11	-12	-13	-14	-15	16	-17	18	19	20	21	22	23	24	25	26	27	28	29	30	31	32	-33	-34	35	36	-37
			Leptobarbus hoevenii	NC_015528.1	1	2	3	4	5	6	7	-8	9	10	11	-12	-13	-14	-15	16	-17	18	19	20	21	22	23	24	25	26	27	28	29	30	31	32	-33	-34	35	36	-37
			Leucaspius delineatus	NC_020357.1	1	2	3	4	5	6	7	-8	9	10	11	-12	-13	-14	-15	16	-17	18	19	20	21	22	23	24	25	26	27	28	29	30	31	32	-33	-34	35	36	-37
			Leuciscus baicalensis	NC_024528.1	1	2	3	4	5	6	7	-8	9	10	11	-12	-13	-14	-15	16	-17	18	19	20	21	22	23	24	25	26	27	28	29	30	31	32	-33	-34	35	36	-37
			Lobocheilos melanotaenia	NC_033961.1	1	2	3	4	5	6	7	-8	9	10	11	-12	-13	-14	-15	16	-17	18	19	20	21	22	23	24	25	26	27	28	29	30	31	32	-33	-34	35	36	-37
			Luciobarbus capito	NC_020338.1	1	2	3	4	5	6	7	-8	9	10	11	-12	-13	-14	-15	16	-17	18	19	20	21	22	23	24	25	26	27	28	29	30	31	32	-33	-34	35	36	-37
			Luciocyprinus striolatus	NC_029436.1	1	2	3	4	5	6	7	-8	9	10	11	-12	-13	-14	-15	16	-17	18	19	20	21	22	23	24	25	26	27	28	29	30	31	32	-33	-34	35	36	-37
			Luciosoma bleekeri	NC_015541.1	1	2	3	4	5	6	7	-8	9	10	11	-12	-13	-14	-15	16	-17	18	19	20	21	22	23	24	25	26	27	28	29	30	31	32	-33	-34	35	36	-37
			Luxilus chrysocephalus	NC_033923.1	1	2	3	4	5	6	7	-8	9	10	11	-12	-13	-14	-15	16	-17	18	19	20	21	22	23	24	25	26	27	28	29	30	31	32	-33	-34	35	36	-37
			Lythrurus ardens	NC_033932.1	1	2	3	4	5	6	7	-8	9	10	11	-12	-13	-14	-15	16	-17	18	19	20	21	22	23	24	25	26	27	28	29	30	31	32	-33	-34	35	36	-37
			Macrhybopsis hyostoma	NC_030610.1	1	2	3	4	5	6	7	-8	9	10	11	-12	-13	-14	-15	16	-17	18	19	20	21	22	23	24	25	26	27	28	29	30	31	32	-33	-34	35	36	-37
			Macrochirichthys macrochirus	NC_015551.1	1	2	3	4	5	6	7	-8	9	10	11	-12	-13	-14	-15	16	-17	18	19	20	21	22	23	24	25	26	27	28	29	30	31	32	-33	-34	35	36	-37
			Meda fulgida	NC_028291.1	1	2	3	4	5	6	7	-8	9	10	11	-12	-13	-14	-15	16	-17	18	19	20	21	22	23	24	25	26	27	28	29	30	31	32	-33	-34	35	36	-37
			Megalobrama amblycephala	NC_010341.1	1	2	3	4	5	6	7	-8	9	10	11	-12	-13	-14	-15	16	-17	18	19	20	21	22	23	24	25	26	27	28	29	30	31	32	-33	-34	35	36	-37
			Metzia formosae	NC_022458.1	1	2	3	4	5	6	7	-8	9	10	11	-12	-13	-14	-15	16	-17	18	19	20	21	22	23	24	25	26	27	28	29	30	31	32	-33	-34	35	36	-37
			Microdevario kubotai	NC_037360.1	1	2	3	4	5	6	7	-8	9	10	11	-12	-13	-14	-15	16	-17	18	19	20	21	22	23	24	25	26	27	28	29	30	31	32	-33	-34	35	36	-37
			Microphysogobio alticorpus	NC_021451.1	1	2	3	4	5	6	7	-8	9	10	11	-12	-13	-14	-15	16	-17	18	19	20	21	22	23	24	25	26	27	28	29	30	31	32	-33	-34	35	36	-37
			Mylocheilus caurinus	NC_013763.1	1	2	3	4	5	6	7	-8	9	10	11	-12	-13	-14	-15	16	-17	18	19	20	21	22	23	24	25	26	27	28	29	30	31	32	-33	-34	35	36	-37
			Mylopharyngodon piceus	NC_011141.1	1	2	3	4	5	6	7	-8	9	10	11	-12	-13	-14	-15	16	-17	18	19	20	21	22	23	24	25	26	27	28	29	30	31	32	-33	-34	35	36	-37
			Mystacoleucus marginatus	NC_023106.1	1	2	3	4	5	6	7	-8	9	10	11	-12	-13	-14	-15	16	-17	18	19	20	21	22	23	24	25	26	27	28	29	30	31	32	-33	-34	35	36	-37
			Neolissochilus hexagonolepis	NC_026106.1	1	2	3	4	5	6	7	-8	9	10	11	-12	-13	-14	-15	16	-17	18	19	20	21	22	23	24	25	26	27	28	29	30	31	32	-33	-34	35	36	-37
			Nicholsicypris normalis	NC_015538.1	1	2	3	4	5	6	7	-8	9	10	11	-12	-13	-14	-15	16	-17	18	19	20	21	22	23	24	25	26	27	28	29	30	31	32	-33	-34	35	36	-37
			Nipponocypris koreanus	NC_025286.1	1	2	3	4	5	6	7	-8	9	10	11	-12	-13	-14	-15	16	-17	18	19	20	21	22	23	24	25	26	27	28	29	30	31	32	-33	-34	35	36	-37
			Nocomis asper	NC_033937.1	1	2	3	4	5	6	7	-8	9	10	11	-12	-13	-14	-15	16	-17	18	19	20	21	22	23	24	25	26	27	28	29	30	31	32	-33	-34	35	36	-37
			Notemigonus crysoleucas	NC_008646.1	1	2	3	4	5	6	7	-8	9	10	11	-12	-13	-14	-15	16	-17	18	19	20	21	22	23	24	25	26	27	28	29	30	31	32	-33	-34	35	36	-37
			Notropis atherinoides	NC_033925.1	1	2	3	4	5	6	7	-8	9	10	11	-12	-13	-14	-15	16	-17	18	19	20	21	22	23	24	25	26	27	28	29	30	31	32	-33	-34	35	36	-37
			Ochetobius elongatus	NC_025646.1	1	2	3	4	5	6	7	-8	9	10	11	-12	-13	-14	-15	16	-17	18	19	20	21	22	23	24	25	26	27	28	29	30	31	32	-33	-34	35	36	-37
			Onychostoma alticorpus	NC_021473.1	1	2	3	4	5	6	7	-8	9	10	11	-12	-13	-14	-15	16	-17	18	19	20	21	22	23	24	25	26	27	28	29	30	31	32	-33	-34	35	36	-37
			Opsaridium ubangiense	NC_031575.1	1	2	3	4	5	6	7	-8	9	10	11	-12	-13	-14	-15	16	-17	18	19	20	21	22	23	24	25	26	27	28	29	30	31	32	-33	-34	35	36	-37
			Opsariichthys acutipinnis	NC_028595.1	1	2	3	4	5	6	7	-8	9	10	11	-12	-13	-14	-15	16	-17	18	19	20	21	22	23	24	25	26	27	28	29	30	31	32	-33	-34	35	36	-37
			Opsopoeodus emiliae	NC_033926.1	1	2	3	4	5	6	7	-8	9	10	11	-12	-13	-14	-15	16	-17	18	19	20	21	22	23	24	25	26	27	28	29	30	31	32	-33	-34	35	36	-37
			Oreichthys crenuchoides	NC_033915.1	1	2	3	4	5	6	7	-8	9	10	11	-12	-13	-14	-15	16	-17	18	19	20	21	22	23	24	25	26	27	28	29	30	31	32	-33	-34	35	36	-37
			Oreinus molesworthi	NC_037183.1	1	2	3	4	5	6	7	-8	9	10	11	-12	-13	-14	-15	16	-17	18	19	20	21	22	23	24	25	26	27	28	29	30	31	32	-33	-34	35	36	-37
			Oreoleuciscus potanini	NC_018817.1	1	2	3	4	5	6	7	-8	9	10	11	-12	-13	-14	-15	16	-17	18	19	20	21	22	23	24	25	26	27	28	29	30	31	32	-33	-34	35	36	-37
			Osteobrama belangeri	NC_036232.1	1	2	3	4	5	6	7	-8	9	10	11	-12	-13	-14	-15	16	-17	18	19	20	21	22	23	24	25	26	27	28	29	30	31	32	-33	-34	35	36	-37
			Osteochilus hasseltii	NC_029442.1	1	2	3	4	5	6	7	-8	9	10	11	-12	-13	-14	-15	16	-17	18	19	20	21	22	23	24	25	26	27	28	29	30	31	32	-33	-34	35	36	-37
			Oxygymnocypris stewartii	NC_022718.1	1	2	3	4	5	6	7	-8	9	10	11	-12	-13	-14	-15	16	-17	18	19	20	21	22	23	24	25	26	27	28	29	30	31	32	-33	-34	35	36	-37
			Pachychilon pictum	NC_033920.1	1	2	3	4	5	6	7	-8	9	10	11	-12	-13	-14	-15	16	-17	18	19	20	21	22	23	24	25	26	27	28	29	30	31	32	-33	-34	35	36	-37
			Paedocypris progenetica	NC_020436.1	1	2	3	4	5	6	7	-8	9	10	11	-12	-13	-14	-15	16	-17	18	19	20	21	22	23	24	25	26	27	28	29	30	31	32	-33	-34	35	36	-37
			Parabramis pekinensis	NC_022678.1	1	2	3	4	5	6	7	-8	9	10	11	-12	-13	-14	-15	16	-17	18	19	20	21	22	23	24	25	26	27	28	29	30	31	32	-33	-34	35	36	-37
			Paracanthobrama guichenoti	NC_024430.1	1	2	3	4	5	6	7	-8	9	10	11	-12	-13	-14	-15	16	-17	18	19	20	21	22	23	24	25	26	27	28	29	30	31	32	-33	-34	35	36	-37
			Paralaubuca typus	NC_015194.1	1	2	3	4	5	6	7	-8	9	10	11	-12	-13	-14	-15	16	-17	18	19	20	21	22	23	24	25	26	27	28	29	30	31	32	-33	-34	35	36	-37
			Pararasbora moltrechti	NC_019621.1	1	2	3	4	5	6	7	-8	9	10	11	-12	-13	-14	-15	16	-17	18	19	20	21	22	23	24	25	26	27	28	29	30	31	32	-33	-34	35	36	-37
			Parasinilabeo assimilis	NC_025947.1	1	2	3	4	5	6	7	-8	9	10	11	-12	-13	-14	-15	16	-17	18	19	20	21	22	23	24	25	26	27	28	29	30	31	32	-33	-34	35	36	-37
			Parazacco spilurus	NC_023786.1	1	2	3	4	5	6	7	-8	9	10	11	-12	-13	-14	-15	16	-17	18	19	20	21	22	23	24	25	26	27	28	29	30	31	32	-33	-34	35	36	-37
			Pelecus cultratus	NC_008663.1	1	2	3	4	5	6	7	-8	9	10	11	-12	-13	-14	-15	16	-17	18	19	20	21	22	23	24	25	26	27	28	29	30	31	32	-33	-34	35	36	-37
			Percocypris pingi	NC_018601.1	1	2	3	4	5	6	7	-8	9	10	11	-12	-13	-14	-15	16	-17	18	19	20	21	22	23	24	25	26	27	28	29	30	31	32	-33	-34	35	36	-37
			Pethia conchonius	NC_022856.1	1	2	3	4	5	6	7	-8	9	10	11	-12	-13	-14	-15	16	-17	18	19	20	21	22	23	24	25	26	27	28	29	30	31	32	-33	-34	35	36	-37
			Phenacobius mirabilis	NC_008112.1	1	2	3	4	5	6	7	-8	9	10	11	-12	-13	-14	-15	16	-17	18	19	20	21	22	23	24	25	26	27	28	29	30	31	32	-33	-34	35	36	-37
			Phoxinus keumkang-Rhynchocypris kumgangensis	NC_019614.1	1	2	3	4	5	6	7	-8	9	10	11	-12	-13	-14	-15	16	-17	18	19	20	21	22	23	24	25	26	27	28	29	30	31	32	-33	-34	35	36	-37
			Pimephales notatus	NC_033941.1	1	2	3	4	5	6	7	-8	9	10	11	-12	-13	-14	-15	16	-17	18	19	20	21	22	23	24	25	26	27	28	29	30	31	32	-33	-34	35	36	-37
			Plagiognathops microlepis	NC_022711.1	1	2	3	4	5	6	7	-8	9	10	11	-12	-13	-14	-15	16	-17	18	19	20	21	22	23	24	25	26	27	28	29	30	31	32	-33	-34	35	36	-37
			Platygobio gracilis	NC_031569.1	1	2	3	4	5	6	7	-8	9	10	11	-12	-13	-14	-15	16	-17	18	19	20	21	22	23	24	25	26	27	28	29	30	31	32	-33	-34	35	36	-37
			Platypharodon extremus	NC_029171.1	1	2	3	4	5	6	7	-8	9	10	11	-12	-13	-14	-15	16	-17	18	19	20	21	22	23	24	25	26	27	28	29	30	31	32	-33	-34	35	36	-37
			Platysmacheilus exiguus	NC_024163.1	1	2	3	4	5	6	7	-8	9	10	11	-12	-13	-14	-15	16	-17	18	19	20	21	22	23	24	25	26	27	28	29	30	31	32	-33	-34	35	36	-37
			Pogonichthys macrolepidotus	NC_033942.1	1	2	3	4	5	6	7	-8	9	10	11	-12	-13	-14	-15	16	-17	18	19	20	21	22	23	24	25	26	27	28	29	30	31	32	-33	-34	35	36	-37
			Poropuntius bantamensis	NC_031604.1	1	2	3	4	5	6	7	-8	9	10	11	-12	-13	-14	-15	16	-17	18	19	20	21	22	23	24	25	26	27	28	29	30	31	32	-33	-34	35	36	-37
			Probarbus jullieni	NC_031525.1	1	2	3	4	5	6	7	-8	9	10	11	-12	-13	-14	-15	16	-17	18	19	20	21	22	23	24	25	26	27	28	29	30	31	32	-33	-34	35	36	-37
			Procypris mera	NC_025770.1	1	2	3	4	5	6	7	-8	9	10	11	-12	-13	-14	-15	16	-17	18	19	20	21	22	23	24	25	26	27	28	29	30	31	32	-33	-34	35	36	-37
			Pseudaspius leptocephalus	NC_008681.1	1	2	3	4	5	6	7	-8	9	10	11	-12	-13	-14	-15	16	-17	18	19	20	21	22	23	24	25	26	27	28	29	30	31	32	-33	-34	35	36	-37
			Pseudobrama simoni	NC_022852.1	1	2	3	4	5	6	7	-8	9	10	11	-12	-13	-14	-15	16	-17	18	19	20	21	22	23	24	25	26	27	28	29	30	31	32	-33	-34	35	36	-37
			Pseudochondrostoma polylepis	NC_031574.1	1	2	3	4	5	6	7	-8	9	10	11	-12	-13	-14	-15	16	-17	18	19	20	21	22	23	24	25	26	27	28	29	30	31	32	-33	-34	35	36	-37
			Pseudogobio esocinus	NC_013759.1	1	2	3	4	5	6	7	-8	9	10	11	-12	-13	-14	-15	16	-17	18	19	20	21	22	23	24	25	26	27	28	29	30	31	32	-33	-34	35	36	-37
			Pseudogyrinocheilus prochilus	NC_024588.1	1	2	3	4	5	6	7	-8	9	10	11	-12	-13	-14	-15	16	-17	18	19	20	21	22	23	24	25	26	27	28	29	30	31	32	-33	-34	35	36	-37
			Pseudohemiculter dispar	NC_020435.1	1	2	3	4	5	6	7	-8	9	10	11	-12	-13	-14	-15	16	-17	18	19	20	21	22	23	24	25	26	27	28	29	30	31	32	-33	-34	35	36	-37
			Pseudolaubuca engraulis	NC_020462.1	1	2	3	4	5	6	7	-8	9	10	11	-12	-13	-14	-15	16	-17	18	19	20	21	22	23	24	25	26	27	28	29	30	31	32	-33	-34	35	36	-37
			Pseudopungtungia nigra	NC_011161.1	1	2	3	4	5	6	7	-8	9	10	11	-12	-13	-14	-15	16	-17	18	19	20	21	22	23	24	25	26	27	28	29	30	31	32	-33	-34	35	36	-37
			Pseudorasbora elongata	NC_021769.1	1	2	3	4	5	6	7	-8	9	10	11	-12	-13	-14	-15	16	-17	18	19	20	21	22	23	24	25	26	27	28	29	30	31	32	-33	-34	35	36	-37
			Pteronotropis hypselopterus	NC_033939.1	1	2	3	4	5	6	7	-8	9	10	11	-12	-13	-14	-15	16	-17	18	19	20	21	22	23	24	25	26	27	28	29	30	31	32	-33	-34	35	36	-37
			Ptychidio jordani	NC_024294.1	1	2	3	4	5	6	7	-8	9	10	11	-12	-13	-14	-15	16	-17	18	19	20	21	22	23	24	25	26	27	28	29	30	31	32	-33	-34	35	36	-37
			Ptychobarbus chungtienensis	NC_034230.1	1	2	3	4	5	6	7	-8	9	10	11	-12	-13	-14	-15	16	-17	18	19	20	21	22	23	24	25	26	27	28	29	30	31	32	-33	-34	35	36	-37
			Pungtungia herzi	NC_008664.1	1	2	3	4	5	6	7	-8	9	10	11	-12	-13	-14	-15	16	-17	18	19	20	21	22	23	24	25	26	27	28	29	30	31	32	-33	-34	35	36	-37
			Puntigrus partipentazona	NC_031610.1	1	2	3	4	5	6	7	-8	9	10	11	-12	-13	-14	-15	16	-17	18	19	20	21	22	23	24	25	26	27	28	29	30	31	32	-33	-34	35	36	-37
			Puntioplites proctozystron	NC_031553.1	1	2	3	4	5	6	7	-8	9	10	11	-12	-13	-14	-15	16	-17	18	19	20	21	22	23	24	25	26	27	28	29	30	31	32	-33	-34	35	36	-37
			Puntius eugrammus	NC_031611.1	1	2	3	4	5	6	7	-8	9	10	11	-12	-13	-14	-15	16	-17	18	19	20	21	22	23	24	25	26	27	28	29	30	31	32	-33	-34	35	36	-37
			Raiamas guttatus	NC_015547.1	1	2	3	4	5	6	7	-8	9	10	11	-12	-13	-14	-15	16	-17	18	19	20	21	22	23	24	25	26	27	28	29	30	31	32	-33	-34	35	36	-37
			Rasbora aprotaenia	NC_032722.1	1	2	3	4	5	6	7	-8	9	10	11	-12	-13	-14	-15	16	-17	18	19	20	21	22	23	24	25	26	27	28	29	30	31	32	-33	-34	35	36	-37
			Rectoris posehensis	NC_033390.1	1	2	3	4	5	6	7	-8	9	10	11	-12	-13	-14	-15	16	-17	18	19	20	21	22	23	24	25	26	27	28	29	30	31	32	-33	-34	35	36	-37
			Rhinichthys atratulus	NC_033943.1	1	2	3	4	5	6	7	-8	9	10	11	-12	-13	-14	-15	16	-17	18	19	20	21	22	23	24	25	26	27	28	29	30	31	32	-33	-34	35	36	-37
			Rhinogobio cylindricus	NC_024540.1	1	2	3	4	5	6	7	-8	9	10	11	-12	-13	-14	-15	16	-17	18	19	20	21	22	23	24	25	26	27	28	29	30	31	32	-33	-34	35	36	-37
			Rhodeus amarus	NC_031538.1	1	2	3	4	5	6	7	-8	9	10	11	-12	-13	-14	-15	16	-17	18	19	20	21	22	23	24	25	26	27	28	29	30	31	32	-33	-34	35	36	-37
			Rhynchocypris lagowskii	NC_015354.1	1	2	3	4	5	6	7	-8	9	10	11	-12	-13	-14	-15	16	-17	18	19	20	21	22	23	24	25	26	27	28	29	30	31	32	-33	-34	35	36	-37
			Richardsonius balteatus	NC_033945.1	1	2	3	4	5	6	7	-8	9	10	11	-12	-13	-14	-15	16	-17	18	19	20	21	22	23	24	25	26	27	28	29	30	31	32	-33	-34	35	36	-37
			Romanogobio ciscaucasicus	NC_031558.1	1	2	3	4	5	6	7	-8	9	10	11	-12	-13	-14	-15	16	-17	18	19	20	21	22	23	24	25	26	27	28	29	30	31	32	-33	-34	35	36	-37
			Sahyadria chalakkudiensis-Puntius chalakkudiensis	NC_018566.1	1	2	3	4	5	6	7	-8	9	10	11	-12	-13	-14	-15	16	-17	18	19	20	21	22	23	24	25	26	27	28	29	30	31	32	-33	-34	35	36	-37
			Salmostoma bacaila	NC_015549.1	1	2	3	4	5	6	7	-8	9	10	11	-12	-13	-14	-15	16	-17	18	19	20	21	22	23	24	25	26	27	28	29	30	31	32	-33	-34	35	36	-37
			Sarcocheilichthys biwaensis	NC_033918.1	1	2	3	4	5	6	7	-8	9	10	11	-12	-13	-14	-15	16	-17	18	19	20	21	22	23	24	25	26	27	28	29	30	31	32	-33	-34	35	36	-37
			Saurogobio dabryi	NC_022845.1	1	2	3	4	5	6	7	-8	9	10	11	-12	-13	-14	-15	16	-17	18	19	20	21	22	23	24	25	26	27	28	29	30	31	32	-33	-34	35	36	-37
			Sawbwa resplendens	NC_031526.1	1	2	3	4	5	6	7	-8	9	10	11	-12	-13	-14	-15	16	-17	18	19	20	21	22	23	24	25	26	27	28	29	30	31	32	-33	-34	35	36	-37
			Scaphiodonichthys acanthopterus	NC_018789.1	1	2	3	4	5	6	7	-8	9	10	11	-12	-13	-14	-15	16	-17	18	19	20	21	22	23	24	25	26	27	28	29	30	31	32	-33	-34	35	36	-37
			Scaphognathops bandanensis	NC_031615.1	1	2	3	4	5	6	7	-8	9	10	11	-12	-13	-14	-15	16	-17	18	19	20	21	22	23	24	25	26	27	28	29	30	31	32	-33	-34	35	36	-37
			Scardinius erythrophthalmus	NC_031561.1	1	2	3	4	5	6	7	-8	9	10	11	-12	-13	-14	-15	16	-17	18	19	20	21	22	23	24	25	26	27	28	29	30	31	32	-33	-34	35	36	-37
			Schismatorhynchos nukta	NC_022948.1	1	2	3	4	5	6	7	-8	9	10	11	-12	-13	-14	-15	16	-17	18	19	20	21	22	23	24	25	26	27	28	29	30	31	32	-33	-34	35	36	-37
			Schizopyge dolichonema-Schizothorax dolichonema	NC_023979.1	1	2	3	4	5	6	7	-8	9	10	11	-12	-13	-14	-15	16	-17	18	19	20	21	22	23	24	25	26	27	28	29	30	31	32	-33	-34	35	36	-37
			Schizopygopsis anteroventris	NC_029190.1	1	2	3	4	5	6	7	-8	9	10	11	-12	-13	-14	-15	16	-17	18	19	20	21	22	23	24	25	26	27	28	29	30	31	32	-33	-34	35	36	-37
			Schizothorax biddulphi	NC_017873.1	1	2	3	4	5	6	7	-8	9	10	11	-12	-13	-14	-15	16	-17	18	19	20	21	22	23	24	25	26	27	28	29	30	31	32	-33	-34	35	36	-37
			Semilabeo obscurus	NC_037408.1	1	2	3	4	5	6	7	-8	9	10	11	-12	-13	-14	-15	16	-17	18	19	20	21	22	23	24	25	26	27	28	29	30	31	32	-33	-34	35	36	-37
			Semotilus atromaculatus	NC_033946.1	1	2	3	4	5	6	7	-8	9	10	11	-12	-13	-14	-15	16	-17	18	19	20	21	22	23	24	25	26	27	28	29	30	31	32	-33	-34	35	36	-37
			Sikukia gudgeri	NC_031586.1	1	2	3	4	5	6	7	-8	9	10	11	-12	-13	-14	-15	16	-17	18	19	20	21	22	23	24	25	26	27	28	29	30	31	32	-33	-34	35	36	-37
			Sinibrama macrops	NC_020013.1	1	2	3	4	5	6	7	-8	9	10	11	-12	-13	-14	-15	16	-17	18	19	20	21	22	23	24	25	26	27	28	29	30	31	32	-33	-34	35	36	-37
			Sinilabeo rendahli	NC_028169.1	1	2	3	4	5	6	7	-8	9	10	11	-12	-13	-14	-15	16	-17	18	19	20	21	22	23	24	25	26	27	28	29	30	31	32	-33	-34	35	36	-37
			Sinocrossocheilus bamaensis	NC_034789.1	1	2	3	4	5	6	7	-8	9	10	11	-12	-13	-14	-15	16	-17	18	19	20	21	22	23	24	25	26	27	28	29	30	31	32	-33	-34	35	36	-37
			Sinocyclocheilus altishoulderus	NC_013186.1	1	2	3	4	5	6	7	-8	9	10	11	-12	-13	-14	-15	16	-17	18	19	20	21	22	23	24	25	26	27	28	29	30	31	32	-33	-34	35	36	-37
			Spinibarbus caldwelli	NC_022149.1	1	2	3	4	5	6	7	-8	9	10	11	-12	-13	-14	-15	16	-17	18	19	20	21	22	23	24	25	26	27	28	29	30	31	32	-33	-34	35	36	-37
			Squalidus argentatus	NC_023336.1	1	2	3	4	5	6	7	-8	9	10	11	-12	-13	-14	-15	16	-17	18	19	20	21	22	23	24	25	26	27	28	29	30	31	32	-33	-34	35	36	-37
			Squaliobarbus curriculus	NC_019652.1	1	2	3	4	5	6	7	-8	9	10	11	-12	-13	-14	-15	16	-17	18	19	20	21	22	23	24	25	26	27	28	29	30	31	32	-33	-34	35	36	-37
			Squalius cephalus	NC_031540.1	1	2	3	4	5	6	7	-8	9	10	11	-12	-13	-14	-15	16	-17	18	19	20	21	22	23	24	25	26	27	28	29	30	31	32	-33	-34	35	36	-37
			Systomus orphoides	NC_031527.1	1	2	3	4	5	6	7	-8	9	10	11	-12	-13	-14	-15	16	-17	18	19	20	21	22	23	24	25	26	27	28	29	30	31	32	-33	-34	35	36	-37
			Tampichthys ipni	NC_031564.1	1	2	3	4	5	6	7	-8	9	10	11	-12	-13	-14	-15	16	-17	18	19	20	21	22	23	24	25	26	27	28	29	30	31	32	-33	-34	35	36	-37
			Tanakia himantegus	NC_027084.1	1	2	3	4	5	6	7	-8	9	10	11	-12	-13	-14	-15	16	-17	18	19	20	21	22	23	24	25	26	27	28	29	30	31	32	-33	-34	35	36	-37
			Tanichthys albonubes	NC_015539.1	1	2	3	4	5	6	7	-8	9	10	11	-12	-13	-14	-15	16	-17	18	19	20	21	22	23	24	25	26	27	28	29	30	31	32	-33	-34	35	36	-37
			Tariqilabeo burmanicus; Crossocheilus burmanicus	NC_029446.1	1	2	3	4	5	6	7	-8	9	10	11	-12	-13	-14	-15	16	-17	18	19	20	21	22	23	24	25	26	27	28	29	30	31	32	-33	-34	35	36	-37
			Thynnichthys polylepis	NC_022952.1	1	2	3	4	5	6	7	-8	9	10	11	-12	-13	-14	-15	16	-17	18	19	20	21	22	23	24	25	26	27	28	29	30	31	32	-33	-34	35	36	-37
			Tinca tinca	NC_008648.1	1	2	3	4	5	6	7	-8	9	10	11	-12	-13	-14	-15	16	-17	18	19	20	21	22	23	24	25	26	27	28	29	30	31	32	-33	-34	35	36	-37
			Tor tor	NC_027498.1	1	2	3	4	5	6	7	-8	9	10	11	-12	-13	-14	-15	16	-17	18	19	20	21	22	23	24	25	26	27	28	29	30	31	32	-33	-34	35	36	-37
			Toxabramis houdemeri	NC_029348.1	1	2	3	4	5	6	7	-8	9	10	11	-12	-13	-14	-15	16	-17	18	19	20	21	22	23	24	25	26	27	28	29	30	31	32	-33	-34	35	36	-37
			Tribolodon brandtii	NC_018819.1	1	2	3	4	5	6	7	-8	9	10	11	-12	-13	-14	-15	16	-17	18	19	20	21	22	23	24	25	26	27	28	29	30	31	32	-33	-34	35	36	-37
			Trigonostigma espei	NC_015535.1	1	2	3	4	5	6	7	-8	9	10	11	-12	-13	-14	-15	16	-17	18	19	20	21	22	23	24	25	26	27	28	29	30	31	32	-33	-34	35	36	-37
			Varicorhinus maroccanus	NC_031528.1	1	2	3	4	5	6	7	-8	9	10	11	-12	-13	-14	-15	16	-17	18	19	20	21	22	23	24	25	26	27	28	29	30	31	32	-33	-34	35	36	-37
			Vimba melanops	NC_031539.1	1	2	3	4	5	6	7	-8	9	10	11	-12	-13	-14	-15	16	-17	18	19	20	21	22	23	24	25	26	27	28	29	30	31	32	-33	-34	35	36	-37
			Xenocypris argentea	NC_008682.1	1	2	3	4	5	6	7	-8	9	10	11	-12	-13	-14	-15	16	-17	18	19	20	21	22	23	24	25	26	27	28	29	30	31	32	-33	-34	35	36	-37
			Xenophysogobio boulengeri	NC_024574.1	1	2	3	4	5	6	7	-8	9	10	11	-12	-13	-14	-15	16	-17	18	19	20	21	22	23	24	25	26	27	28	29	30	31	32	-33	-34	35	36	-37
			Yaoshanicus arcus	NC_015540.1	1	2	3	4	5	6	7	-8	9	10	11	-12	-13	-14	-15	16	-17	18	19	20	21	22	23	24	25	26	27	28	29	30	31	32	-33	-34	35	36	-37
			Yuriria alta	NC_031566.1	1	2	3	4	5	6	7	-8	9	10	11	-12	-13	-14	-15	16	-17	18	19	20	21	22	23	24	25	26	27	28	29	30	31	32	-33	-34	35	36	-37
			Zacco acanthogenys	NC_028546.1	1	2	3	4	5	6	7	-8	9	10	11	-12	-13	-14	-15	16	-17	18	19	20	21	22	23	24	25	26	27	28	29	30	31	32	-33	-34	35	36	-37
		Ellopostomatidae	Aperioptus gracilentus	NC_029438.1	1	2	3	4	5	6	7	-8	9	10	11	-12	-13	-14	-15	16	-17	18	19	20	21	22	23	24	25	26	27	28	29	30	31	32	-33	-34	35	36	-37
			Ellopostoma mystax	NC_031642.1	1	2	3	4	5	6	7	-8	9	10	11	-12	-13	-14	-15	16	-17	18	19	20	21	22	23	24	25	26	27	28	29	30	31	32	-33	-34	35	36	-37
		Gyrinocheilidae	Gyrinocheilus aymonieri	NC_008672.1	1	2	3	4	5	6	7	-8	9	10	11	-12	-13	-14	-15	16	-17	18	19	20	21	22	23	24	25	26	27	28	29	30	31	32	-33	-34	35	36	-37
		Nemacheilidae	Aborichthys elongatus	NC_031582.1	1	2	3	4	5	6	7	-8	9	10	11	-12	-13	-14	-15	16	-17	18	19	20	21	22	23	24	25	26	27	28	29	30	31	32	-33	-34	35	36	-37
			Acanthocobitis botia	NC_033958.1	1	2	3	4	5	6	7	-8	9	10	11	-12	-13	-14	-15	16	-17	18	19	20	21	22	23	24	25	26	27	28	29	30	31	32	-33	-34	35	36	-37
			Barbatula barbatula	NC_027192.1	1	2	3	4	5	6	7	-8	9	10	11	-12	-13	-14	-15	16	-17	18	19	20	21	22	23	24	25	26	27	28	29	30	31	32	-33	-34	35	36	-37
			Claea dabryi	NC_029242.1	1	2	3	4	5	6	7	-8	9	10	11	-12	-13	-14	-15	16	-17	18	19	20	21	22	23	24	25	26	27	28	29	30	31	32	-33	-34	35	36	-37
			Homatula potanini	NC_025321.1	1	2	3	4	5	6	7	-8	9	10	11	-12	-13	-14	-15	16	-17	18	19	20	21	22	23	24	25	26	27	28	29	30	31	32	-33	-34	35	36	-37
			Lefua costata	NC_029385.1	1	2	3	4	5	6	7	-8	9	10	11	-12	-13	-14	-15	16	-17	18	19	20	21	22	23	24	25	26	27	28	29	30	31	32	-33	-34	35	36	-37
			Mesonoemacheilus triangularis	NC_031626.1	1	2	3	4	5	6	7	-8	9	10	11	-12	-13	-14	-15	16	-17	18	19	20	21	22	23	24	25	26	27	28	29	30	31	32	-33	-34	35	36	-37
			Micronemacheilus cruciatus	NC_033960.1	1	2	3	4	5	6	7	-8	9	10	11	-12	-13	-14	-15	16	-17	18	19	20	21	22	23	24	25	26	27	28	29	30	31	32	-33	-34	35	36	-37
			Nemacheilus pallidus	NC_031639.1	1	2	3	4	5	6	7	-8	9	10	11	-12	-13	-14	-15	16	-17	18	19	20	21	22	23	24	25	26	27	28	29	30	31	32	-33	-34	35	36	-37
			Nemachilichthys rueppelli	NC_031583.1	1	2	3	4	5	6	7	-8	9	10	11	-12	-13	-14	-15	16	-17	18	19	20	21	22	23	24	25	26	27	28	29	30	31	32	-33	-34	35	36	-37
			Oreonectes furcocaudalis	NC_032384.1	1	2	3	4	5	6	7	-8	9	10	11	-12	-13	-14	-15	16	-17	18	19	20	21	22	23	24	25	26	27	28	29	30	31	32	-33	-34	35	36	-37
			Oxynoemacheilus angorae	NC_031548.1	1	2	3	4	5	6	7	-8	9	10	11	-12	-13	-14	-15	16	-17	18	19	20	21	22	23	24	25	26	27	28	29	30	31	32	-33	-34	35	36	-37
			Schistura balteata	NC_008679.1	1	2	3	4	5	6	7	-8	9	10	11	-12	-13	-14	-15	16	-17	18	19	20	21	22	23	24	25	26	27	28	29	30	31	32	-33	-34	35	36	-37
			Tarimichthys bombifrons	NC_027189.1	1	2	3	4	5	6	7	-8	9	10	11	-12	-13	-14	-15	16	-17	18	19	20	21	22	23	24	25	26	27	28	29	30	31	32	-33	-34	35	36	-37
			Triplophysa anterodorsalis	NC_024597.1	1	2	3	4	5	6	7	-8	9	10	11	-12	-13	-14	-15	16	-17	18	19	20	21	22	23	24	25	26	27	28	29	30	31	32	-33	-34	35	36	-37
			Tuberoschistura baenzigeri	NC_031641.1	1	2	3	4	5	6	7	-8	9	10	11	-12	-13	-14	-15	16	-17	18	19	20	21	22	23	24	25	26	27	28	29	30	31	32	-33	-34	35	36	-37
		Psilorhynchidae	Psilorhynchus balitora	NC_031632.1	1	2	3	4	5	6	7	-8	9	10	11	-12	-13	-14	-15	16	-17	18	19	20	21	22	23	24	25	26	27	28	29	30	31	32	-33	-34	35	36	-37
		Serpenticobitidae	Serpenticobitis octozona	NC_033956.1	1	2	3	4	5	6	7	-8	9	10	11	-12	-13	-14	-15	16	-17	18	19	20	21	22	23	24	25	26	27	28	29	30	31	32	-33	-34	35	36	-37
		Vaillantellidae	Vaillantella maassi	NC_008680.1	1	2	3	4	5	6	7	-8	9	10	11	-12	-13	-14	-15	16	-17	18	19	20	21	22	23	24	25	26	27	28	29	30	31	32	-33	-34	35	36	-37
	Characiformes	Acestrorhynchidae	Acestrorhynchus sp	NC_015755.1	1	2	3	4	5	6	7	-8	9	10	11	-12	-13	-14	-15	16	-17	18	19	20	21	22	23	24	25	26	27	28	29	30	31	32	-33	-34	35	36	-37
		Alestidae	Micralestes sp	NC_015753.1	1	2	3	4	5	6	7	-8	9	10	11	-12	-13	-14	-15	16	-17	18	19	20	21	22	23	24	25	26	27	28	29	30	31	32	-33	-34	35	36	-37
			Phenacogrammus interruptus	NC_004699.1	1	2	3	4	5	6	7	-8	9	10	11	-12	-13	-14	-15	16	-17	18	19	20	21	22	23	24	25	26	27	28	29	30	31	32	-33	-34	35	36	-37
		Anostomidae	Megaleporinus elongatus-Leporinus elongatus	NC_034281.1	1	2	3	4	5	6	7	-8	9	10	11	-12	-13	-14	-15	16	-17	18	19	20	21	22	23	24	25	26	27	28	29	30	31	32	-33	-34	35	36	-37
		Bryconidae	Brycon henni	NC_026873.1	1	2	3	4	5	6	7	-8	9	10	11	-12	-13	-14	-15	16	-17	18	19	20	21	22	23	24	25	26	27	28	29	30	31	32	-33	-34	35	36	-37
			Salminus brasiliensis	NC_024941.1	1	2	3	4	5	6	7	-8	9	10	11	-12	-13	-14	-15	16	-17	18	19	20	21	22	23	24	25	26	27	28	29	30	31	32	-33	-34	35	36	-37
		Characidae	Astyanax paranae	NC_031380.1	1	2	3	4	5	6	7	-8	9	10	11	-12	-13	-14	-15	16	-17	18	19	20	21	22	23	24	25	26	27	28	29	30	31	32	-33	-34	35	36	-37
			Chalceus macrolepidotus	NC_004700.1	1	2	3	4	5	6	7	-8	9	10	11	-12	-13	-14	-15	16	-17	18	19	20	21	22	23	24	25	26	27	28	29	30	31	32	-33	-34	35	36	-37
			Grundulus bogotensis	NC_026195.1	1	2	3	4	5	6	7	-8	9	10	11	-12	-13	-14	-15	16	-17	18	19	20	21	22	23	24	25	26	27	28	29	30	31	32	-33	-34	35	36	-37
			Hasemania nana	NC_022724.1	1	2	3	4	5	6	7	-8	9	10	11	-12	-13	-14	-15	16	-17	18	19	20	21	22	23	24	25	26	27	28	29	30	31	32	-33	-34	35	36	-37
			Hemigrammus bleheri	NC_027946.1	1	2	3	4	5	6	7	-8	9	10	11	-12	-13	-14	-15	16	-17	18	19	20	21	22	23	24	25	26	27	28	29	30	31	32	-33	-34	35	36	-37
			Paracheirodon innesi	NC_028279.1	1	2	3	4	5	6	7	-8	9	10	11	-12	-13	-14	-15	16	-17	18	19	20	21	22	23	24	25	26	27	28	29	30	31	32	-33	-34	35	36	-37
		Chilodontidae	Chilodus punctatus	NC_015801.1	1	2	3	4	5	6	7	-8	9	10	11	-12	-13	-14	-15	16	-17	18	19	20	21	22	23	24	25	26	27	28	29	30	31	32	-33	-34	35	36	-37
		Citharinidae	Citharinus congicus	NC_015805.1	1	2	3	4	5	6	7	-8	9	10	11	-12	-13	-14	-15	16	-17	18	19	20	21	22	23	24	25	26	27	28	29	30	31	32	-33	-34	35	36	-37
		Curimatidae	Curimata mivartii	NC_025951.1	1	2	3	4	5	6	7	-8	9	10	11	-12	-13	-14	-15	16	-17	18	19	20	21	22	23	24	25	26	27	28	29	30	31	32	-33	-34	35	36	-37
		Cynodontidae	Hydrolycus scomberoides	NC_015813.1	1	2	3	4	5	6	7	-8	9	10	11	-12	-13	-14	-15	16	-17	18	19	20	21	22	23	24	25	26	27	28	29	30	31	32	-33	-34	35	36	-37
		Distichodontidae	Distichodus sexfasciatus	NC_015836.1	1	2	3	4	5	6	7	-8	9	10	11	-12	-13	-14	-15	16	-17	18	19	20	21	22	23	24	25	26	27	28	29	30	31	32	-33	-34	35	36	-37
			Ichthyborus sp	NC_015752.1	1	2	3	4	5	6	7	-8	9	10	11	-12	-13	-14	-15	16	-17	18	19	20	21	22	23	24	25	26	27	28	29	30	31	32	-33	-34	35	36	-37
		Erythrinidae	Hoplias intermedius	NC_033860.1	1	2	3	4	5	6	7	-8	9	10	11	-12	-13	-14	-15	16	-17	18	19	20	21	22	23	24	25	26	27	28	29	30	31	32	-33	-34	35	36	-37
		Hemiodontidae	Hemiodopsis gracilis	NC_015816.1	1	2	3	4	5	6	7	-8	9	10	11	-12	-13	-14	-15	16	-17	18	19	20	21	22	23	24	25	26	27	28	29	30	31	32	-33	-34	35	36	-37
		Hepsetidae	Hepsetus odoe	NC_015819.1	1	2	3	4	5	6	7	-8	9	10	11	-12	-13	-14	-15	16	-17	18	19	20	21	22	23	24	25	26	27	28	29	30	31	32	-33	-34	35	36	-37
		Lebiasinidae	Lebiasina astrigata	NC_015750.1	1	2	3	4	5	6	7	-8	9	10	11	-12	-13	-14	-15	16	-17	18	19	20	21	22	23	24	25	26	27	28	29	30	31	32	-33	-34	35	36	-37
		Parodontidae	Apareiodon affinis	NC_015834.1	1	2	3	4	5	6	7	-8	9	10	11	-12	-13	-14	-15	16	-17	18	19	20	21	22	23	24	25	26	27	28	29	30	31	32	-33	-34	35	36	-37
		Prochilodontidae	Ichthyoelephas longirostris	NC_025950.1	1	2	3	4	5	6	7	-8	9	10	11	-12	-13	-14	-15	16	-17	18	19	20	21	22	23	24	25	26	27	28	29	30	31	32	-33	-34	35	36	-37
			Prochilodus argenteus	NC_027689.1	1	2	3	4	5	6	7	-8	9	10	11	-12	-13	-14	-15	16	-17	18	19	20	21	22	23	24	25	26	27	28	29	30	31	32	-33	-34	35	36	-37
		Serrasalmidae	Myleus sp	NC_015751.1	1	2	3	4	5	6	7	-8	9	10	11	-12	-13	-14	-15	16	-17	18	19	20	21	22	23	24	25	26	27	28	29	30	31	32	-33	-34	35	36	-37
			Piaractus brachypomus	NC_025315.2	1	2	3	4	5	6	7	-8	9	10	11	-12	-13	-14	-15	16	-17	18	19	20	21	22	23	24	25	26	27	28	29	30	31	32	-33	-34	35	36	-37
			Pygocentrus nattereri	NC_015840.1	1	2	3	4	5	6	7	-8	9	10	11	-12	-13	-14	-15	16	-17	18	19	20	21	22	23	24	25	26	27	28	29	30	31	32	-33	-34	35	36	-37
	Gymnotiformes	Apteronotidae	Apteronotus albifrons	NC_004692.1	1	2	3	4	5	6	7	-8	9	10	11	-12	-13	-14	-15	16	-17	18	19	20	21	22	23	24	25	26	27	28	29	30	31	32	-33	-34	35	36	-37
		Hypopomidae	Brachyhypopomus pinnicaudatus	NC_015078.1	1	2	3	4	5	6	7	-8	9	10	11	-12	-13	-14	-15	16	-17	18	19	20	21	22	23	24	25	26	27	28	29	30	31	32	-33	-34	35	36	-37
		Sternopygidae	Eigenmannia sp	NC_004701.1	1	2	3	4	5	6	7	-8	9	10	11	-12	-13	-14	-15	16	-17	18	19	20	21	22	23	24	25	26	27	28	29	30	31	32	-33	-34	35	36	-37
		Rhamphichthyidae	Gymnorhamphichthys sp.	NC_015754.1	1	2	3	4	5	6	7	-8	9	10	11	-12	-13	-14	-15	16	-17	18	19	20	21	22	23	24	25	26	27	28	29	30	31	32	-33	-34	35	36	-37
	Siluriformes	Auchenipteridae	Ageneiosus pardalis	NC_026717.1	1	2	3	4	5	6	7	-8	9	10	11	-12	-13	-14	-15	16	-17	18	19	20	21	22	23	24	25	26	27	28	29	30	31	32	-33	-34	35	36	-37
		Amblycipitidae	Liobagrus andersoni	NC_032035.1	1	2	3	4	5	6	7	-8	9	10	11	-12	-13	-14	-15	16	-17	18	19	20	21	22	23	24	25	26	27	28	29	30	31	32	-33	-34	35	36	-37
		Amphiliidae	Amphilius sp. NM-2010	NC_015746.1	1	2	3	4	5	6	7	-8	9	10	11	-12	-13	-14	-15	16	-17	18	19	20	21	22	23	24	25	26	27	28	29	30	31	32	-33	-34	35	36	-37
		Ariidae	Arius arius	NC_036673.1	1	2	3	4	5	6	7	-8	9	10	11	-12	-13	-14	-15	16	-17	18	19	20	21	22	23	24	25	26	27	28	29	30	31	32	-33	-34	35	36	-37
			Bagre panamensis	NC_037470.1	1	2	3	4	5	6	7	-8	9	10	11	-12	-13	-14	-15	16	-17	18	19	20	21	22	23	24	25	26	27	28	29	30	31	32	-33	-34	35	36	-37
			Netuma thalassina	NC_030323.1	1	2	3	4	5	6	7	-8	9	10	11	-12	-13	-14	-15	16	-17	18	19	20	21	22	23	24	25	26	27	28	29	30	31	32	-33	-34	35	36	-37
			Occidentarius platypogon	NC_037469.1	1	2	3	4	5	6	7	-8	9	10	11	-12	-13	-14	-15	16	-17	18	19	20	21	22	23	24	25	26	27	28	29	30	31	32	-33	-34	35	36	-37
		Aspredinidae	Bunocephalus coracoideus	NC_015811.1	1	2	3	4	5	6	7	-8	9	10	11	-12	-13	-14	-15	16	-17	18	19	20	21	22	23	24	25	26	27	28	29	30	31	32	-33	-34	35	36	-37
		Auchenipteridae	Centromochlus perugiae	NC_015748.1	1	2	3	4	5	6	7	-8	9	10	11	-12	-13	-14	-15	16	-17	18	19	20	21	22	23	24	25	26	27	28	29	30	31	32	-33	-34	35	36	-37
			Tetranematichthys quadrifilis	NC_015743.1	1	2	3	4	5	6	7	-8	9	10	11	-12	-13	-14	-15	16	-17	18	19	20	21	22	23	24	25	26	27	28	29	30	31	32	-33	-34	35	36	-37
		Bagridae	Hemibagrus guttatus	NC_023976.1	1	2	3	4	5	6	7	-8	9	10	11	-12	-13	-14	-15	16	-17	18	19	20	21	22	23	24	25	26	27	28	29	30	31	32	-33	-34	35	36	-37
			Horabagrus brachysoma	NC_030188.1	1	2	3	4	5	6	7	-8	9	10	11	-12	-13	-14	-15	16	-17	18	19	20	21	22	23	24	25	26	27	28	29	30	31	32	-33	-34	35	36	-37
			Leiocassis longirostris	NC_014586.1	1	2	3	4	5	6	7	-8	9	10	11	-12	-13	-14	-15	16	-17	18	19	20	21	22	23	24	25	26	27	28	29	30	31	32	-33	-34	35	36	-37
			Mystus cavasius	NC_030187.1	1	2	3	4	5	6	7	-8	9	10	11	-12	-13	-14	-15	16	-17	18	19	20	21	22	23	24	25	26	27	28	29	30	31	32	-33	-34	35	36	-37
			Pseudobagrus albomarginatus	NC_022726.1	1	2	3	4	5	6	7	-8	9	10	11	-12	-13	-14	-15	16	-17	18	19	20	21	22	23	24	25	26	27	28	29	30	31	32	-33	-34	35	36	-37
			Rita rita	NC_023376.1	1	2	3	4	5	6	7	-8	9	10	11	-12	-13	-14	-15	16	-17	18	19	20	21	22	23	24	25	26	27	28	29	30	31	32	-33	-34	35	36	-37
			Tachysurus argentivittatus	NC_030538.1	1	2	3	4	5	6	7	-8	9	10	11	-12	-13	-14	-15	16	-17	18	19	20	21	22	23	24	25	26	27	28	29	30	31	32	-33	-34	35	36	-37
		Callichthyidae	Corydoras rabauti	NC_004698.1	1	2	3	4	5	6	7	-8	9	10	11	-12	-13	-14	-15	16	-17	18	19	20	21	22	23	24	25	26	27	28	29	30	31	32	-33	-34	35	36	-37
		Clariidae	Clarias batrachus	NC_023923.1	1	2	3	4	5	6	7	-8	9	10	11	-12	-13	-14	-15	16	-17	18	19	20	21	22	23	24	25	26	27	28	29	30	31	32	-33	-34	35	36	-37
		Claroteidae	Auchenoglanis occidentalis	NC_015809.1	1	2	3	4	5	6	7	-8	9	10	11	-12	-13	-14	-15	16	-17	18	19	20	21	22	23	24	25	26	27	28	29	30	31	32	-33	-34	35	36	-37
		Cranoglanididae	Cranoglanis bouderius	NC_008280.1	1	2	3	4	5	6	7	-8	9	10	11	-12	-13	-14	-15	16	-17	18	19	20	21	22	23	24	25	26	27	28	29	30	31	32	-33	-34	35	36	-37
		Diplomystidae	Diplomystes nahuelbutaensis	NC_015823.1	1	2	3	4	5	6	7	-8	9	10	11	-12	-13	-14	-15	16	-17	18	19	20	21	22	23	24	25	26	27	28	29	30	31	32	-33	-34	35	36	-37
		Doradidae	Amblydoras gonzalezi	NC_015745.1	1	2	3	4	5	6	7	-8	9	10	11	-12	-13	-14	-15	16	-17	18	19	20	21	22	23	24	25	26	27	28	29	30	31	32	-33	-34	35	36	-37
			Platydoras armatulus	NC_025585.1	1	2	3	4	5	6	7	-8	9	10	11	-12	-13	-14	-15	16	-17	18	19	20	21	22	23	24	25	26	27	28	29	30	31	32	-33	-34	35	36	-37
		Heteropneustidae	Heteropneustes fossilis	NC_015827.1	1	2	3	4	5	6	7	-8	9	10	11	-12	-13	-14	-15	16	-17	18	19	20	21	22	23	24	25	26	27	28	29	30	31	32	-33	-34	35	36	-37
		Ictaluridae	Ameiurus catus	NC_037012.1	1	2	3	4	5	6	7	-8	9	10	11	-12	-13	-14	-15	16	-17	18	19	20	21	22	23	24	25	26	27	28	29	30	31	32	-33	-34	35	36	-37
			Ictalurus pricei	NC_029158.1	1	2	3	4	5	6	7	-8	9	10	11	-12	-13	-14	-15	16	-17	18	19	20	21	22	23	24	25	26	27	28	29	30	31	32	-33	-34	35	36	-37
			Noturus taylori	NC_028276.1	1	2	3	4	5	6	7	-8	9	10	11	-12	-13	-14	-15	16	-17	18	19	20	21	22	23	24	25	26	27	28	29	30	31	32	-33	-34	35	36	-37
			Pylodictis olivaris	NC_036386.1	1	2	3	4	5	6	7	-8	9	10	11	-12	-13	-14	-15	16	-17	18	19	20	21	22	23	24	25	26	27	28	29	30	31	32	-33	-34	35	36	-37
		Loricariidae	Hypoptopoma incognitum	NC_028072.1	1	2	3	4	5	6	7	-8	9	10	11	-12	-13	-14	-15	16	-17	18	19	20	21	22	23	24	25	26	27	28	29	30	31	32	-33	-34	35	36	-37
			Hypostomus plecostomus	NC_025584.1	1	2	3	4	5	6	7	-8	9	10	11	-12	-13	-14	-15	16	-17	18	19	20	21	22	23	24	25	26	27	28	29	30	31	32	-33	-34	35	36	-37
			Pterygoplichthys disjunctivus	NC_015747.1	1	2	3	4	5	6	7	-8	9	10	11	-12	-13	-14	-15	16	-17	18	19	20	21	22	23	24	25	26	27	28	29	30	31	32	-33	-34	35	36	-37
		Malapteruridae	Malapterurus electricus	NC_015833.1	1	2	3	4	5	6	7	-8	9	10	11	-12	-13	-14	-15	16	-17	18	19	20	21	22	23	24	25	26	27	28	29	30	31	32	-33	-34	35	36	-37
		Mochokidae	Synodontis schoutedeni	NC_015808.1	1	2	3	4	5	6	7	-8	9	10	11	-12	-13	-14	-15	16	-17	18	19	20	21	22	23	24	25	26	27	28	29	30	31	32	-33	-34	35	36	-37
		Pangasiidae	Pangasianodon gigas	NC_006381.1	1	2	3	4	5	6	7	-8	9	10	11	-12	-13	-14	-15	16	-17	18	19	20	21	22	23	24	25	26	27	28	29	30	31	32	-33	-34	35	36	-37
			Pangasius larnaudii	NC_015839.1	1	2	3	4	5	6	7	-8	9	10	11	-12	-13	-14	-15	16	-17	18	19	20	21	22	23	24	25	26	27	28	29	30	31	32	-33	-34	35	36	-37
		Pimelodidae	Phractocephalus hemioliopterus	NC_037886.1	1	2	3	4	5	6	7	-8	9	10	11	-12	-13	-14	-15	16	-17	18	19	20	21	22	23	24	25	26	27	28	29	30	31	32	-33	-34	35	36	-37
			Pimelodus maculatus	NC_032695.1	1	2	3	4	5	6	7	-8	9	10	11	-12	-13	-14	-15	16	-17	18	19	20	21	22	23	24	25	26	27	28	29	30	31	32	-33	-34	35	36	-37
			Pseudoplatystoma corruscans	NC_026846.1	1	2	3	4	5	6	7	-8	9	10	11	-12	-13	-14	-15	16	-17	18	19	20	21	22	23	24	25	26	27	28	29	30	31	32	-33	-34	35	36	-37
			Sorubim cuspicaudus	NC_026211.1	1	2	3	4	5	6	7	-8	9	10	11	-12	-13	-14	-15	16	-17	18	19	20	21	22	23	24	25	26	27	28	29	30	31	32	-33	-34	35	36	-37
		Plotosidae	Plotosus japonicus	NC_027737.1	1	2	3	4	5	6	7	-8	9	10	11	-12	-13	-14	-15	16	-17	18	19	20	21	22	23	24	25	26	27	28	29	30	31	32	-33	-34	35	36	-37
		Pseudopimelodidae	Lophiosilurus alexandri	NC_026845.1	1	2	3	4	5	6	7	-8	9	10	11	-12	-13	-14	-15	16	-17	18	19	20	21	22	23	24	25	26	27	28	29	30	31	32	-33	-34	35	36	-37
		Schilbeidae	Pareutropius debauwi	NC_015837.1	1	2	3	4	5	6	7	-8	9	10	11	-12	-13	-14	-15	16	-17	18	19	20	21	22	23	24	25	26	27	28	29	30	31	32	-33	-34	35	36	-37
		Siluridae	Kryptopterus bicirrhis	NC_034999.1	1	2	3	4	5	6	7	-8	9	10	11	-12	-13	-14	-15	16	-17	18	19	20	21	22	23	24	25	26	27	28	29	30	31	32	-33	-34	35	36	-37
			Ompok bimaculatus	NC_036233.1	1	2	3	4	5	6	7	-8	9	10	11	-12	-13	-14	-15	16	-17	18	19	20	21	22	23	24	25	26	27	28	29	30	31	32	-33	-34	35	36	-37
			Pterocryptis cochinchinensis	NC_027107.1	1	2	3	4	5	6	7	-8	9	10	11	-12	-13	-14	-15	16	-17	18	19	20	21	22	23	24	25	26	27	28	29	30	31	32	-33	-34	35	36	-37
			Silurus asotus	NC_015806.1	1	2	3	4	5	6	7	-8	9	10	11	-12	-13	-14	-15	16	-17	18	19	20	21	22	23	24	25	26	27	28	29	30	31	32	-33	-34	35	36	-37
		Sisoridae	Bagarius yarrelli	NC_021606.1	1	2	3	4	5	6	7	-8	9	10	11	-12	-13	-14	-15	16	-17	18	19	20	21	22	23	24	25	26	27	28	29	30	31	32	-33	-34	35	36	-37
			Creteuchiloglanis gongshanensis	NC_028516.1	1	2	3	4	5	6	7	-8	9	10	11	-12	-13	-14	-15	16	-17	18	19	20	21	22	23	24	25	26	27	28	29	30	31	32	-33	-34	35	36	-37
			Euchiloglanis kishinouyei	NC_021598.1	1	2	3	4	5	6	7	-8	9	10	11	-12	-13	-14	-15	16	-17	18	19	20	21	22	23	24	25	26	27	28	29	30	31	32	-33	-34	35	36	-37
			Exostoma labiatum	NC_021601.1	1	2	3	4	5	6	7	-8	9	10	11	-12	-13	-14	-15	16	-17	18	19	20	21	22	23	24	25	26	27	28	29	30	31	32	-33	-34	35	36	-37
			Gagata dolichonema	NC_021596.1	1	2	3	4	5	6	7	-8	9	10	11	-12	-13	-14	-15	16	-17	18	19	20	21	22	23	24	25	26	27	28	29	30	31	32	-33	-34	35	36	-37
			Glaridoglanis andersonii	NC_021600.1	1	2	3	4	5	6	7	-8	9	10	11	-12	-13	-14	-15	16	-17	18	19	20	21	22	23	24	25	26	27	28	29	30	31	32	-33	-34	35	36	-37
			Glyptosternon maculatum	NC_021597.1	1	2	3	4	5	6	7	-8	9	10	11	-12	-13	-14	-15	16	-17	18	19	20	21	22	23	24	25	26	27	28	29	30	31	32	-33	-34	35	36	-37
			Glyptothorax cavia	NC_034921.1	1	2	3	4	5	6	7	-8	9	10	11	-12	-13	-14	-15	16	-17	18	19	20	21	22	23	24	25	26	27	28	29	30	31	32	-33	-34	35	36	-37
			Oreoglanis immaculatus	NC_028511.1	1	2	3	4	5	6	7	-8	9	10	11	-12	-13	-14	-15	16	-17	18	19	20	21	22	23	24	25	26	27	28	29	30	31	32	-33	-34	35	36	-37
			Pareuchiloglanis anteanalis	NC_028513.1	1	2	3	4	5	6	7	-8	9	10	11	-12	-13	-14	-15	16	-17	18	19	20	21	22	23	24	25	26	27	28	29	30	31	32	-33	-34	35	36	-37
			Pseudecheneis sulcata	NC_021605.1	1	2	3	4	5	6	7	-8	9	10	11	-12	-13	-14	-15	16	-17	18	19	20	21	22	23	24	25	26	27	28	29	30	31	32	-33	-34	35	36	-37
			Pseudexostoma yunnanensis	NC_021604.1	1	2	3	4	5	6	7	-8	9	10	11	-12	-13	-14	-15	16	-17	18	19	20	21	22	23	24	25	26	27	28	29	30	31	32	-33	-34	35	36	-37
	Argentiniformes	Argentinidae	Glossanodon semifasciatus	NC_004595.1	1	2	3	4	5	6	7	-8	9	10	11	-12	-13	-14	-15	16	-17	18	19	20	21	22	23	24	25	26	27	28	29	30	31	32	-33	-34	35	36	-37
		Bathylagidae	Lipolagus ochotensis	NC_004591.1	1	2	3	4	5	6	7	-8	9	10	11	-12	-13	-14	-15	16	-17	18	19	20	21	22	23	24	25	26	27	28	29	30	31	32	-33	-34	35	36	-37
		Microstomatidae	Nansenia ardesiaca	NC_004596.1	1	2	3	4	5	6	7	-8	9	10	11	-12	-13	-14	-15	16	-17	18	19	20	21	22	23	24	25	26	27	28	29	30	31	32	-33	-34	35	36	-37
		Opisthoproctidae	Bathylychnops exilis	NC_034665.1	1	2	3	4	5	6	7	-8	9	10	11	-12	-13	-14	-15	16	-17	18	19	20	21	22	23	24	25	26	27	28	29	30	31	32	-33	-34	35	36	-37
			Dolichopteryx minuscula	NC_034666.1	1	2	3	4	5	6	7	-8	9	10	11	-12	-13	-14	-15	16	-17	18	19	20	21	22	23	24	25	26	27	28	29	30	31	32	-33	-34	35	36	-37
			Monacoa grimaldii	NC_031165.1	1	2	3	4	5	6	7	-8	9	10	11	-12	-13	-14	-15	16	-17	18	19	20	21	22	23	24	25	26	27	28	29	30	31	32	-33	-34	35	36	-37
			Opisthoproctus soleatus	NC_004600.1	1	2	3	4	5	6	7	-8	9	10	11	-12	-13	-14	-15	16	-17	18	19	20	21	22	23	24	25	26	27	28	29	30	31	32	-33	-34	35	36	-37
	Galaxiiformes	Galaxiidae	Galaxias gollumoides	NC_015239.1	1	2	3	4	5	6	7	-8	9	10	11	-12	-13	-14	-15	16	-17	18	19	20	21	22	23	24	25	26	27	28	29	30	31	32	-33	-34	35	36	-37
			Galaxiella nigrostriata	NC_008448.1	1	2	3	4	5	6	7	-8	9	10	11	-12	-13	-14	-15	16	-17	18	19	20	21	22	23	27	28	24	25	26	29	30	31	32	-33	-34	35	36	-37
	Esociformes	Esocidae	Esox lucius	NC_004593.1	1	2	3	4	5	6	7	-8	9	10	11	-12	-13	-14	-15	16	-17	18	19	20	21	22	23	24	25	26	27	28	29	30	31	32	-33	-34	35	36	-37
		Umbridae	Dallia pectoralis	NC_004592.1	1	2	3	4	5	6	7	-8	9	10	11	-12	-13	-14	-15	16	-17	18	19	20	21	22	23	24	25	26	27	28	29	30	31	32	-33	-34	35	-37	36
			Novumbra hubbsi	NC_022455.1	1	2	3	4	5	6	7	-8	9	10	11	-12	-13	-14	-15	16	-17	18	19	20	21	22	23	24	25	26	27	28	29	30	31	32	-33	-34	35	36	-37
			Umbra limi	NC_028282.1	1	2	3	4	5	6	7	-8	9	10	11	-12	-13	-14	-15	16	-17	18	19	20	21	22	23	24	25	26	27	28	29	30	31	32	-33	-34	35	36	-37
	Salmoniformes	Salmonidae	Brachymystax lenok	NC_018341.1	1	2	3	4	5	6	7	-8	9	10	11	-12	-13	-14	-15	16	-17	18	19	20	21	22	23	24	25	26	27	28	29	30	31	32	-33	-34	35	36	-37
			Coregonus artedi	NC_036393.1	1	2	3	4	5	6	7	-8	9	10	11	-12	-13	-14	-15	16	-17	18	19	20	21	22	23	24	25	26	27	28	29	30	31	32	-33	-34	35	36	-37
			Hucho hucho	NC_025589.1	1	2	3	4	5	6	7	-8	9	10	11	-12	-13	-14	-15	16	-17	18	19	20	21	22	23	24	25	26	27	28	29	30	31	32	-33	-34	35	36	-37
			Oncorhynchus clarkii	NC_006897.1	1	2	3	4	5	6	7	-8	9	10	11	-12	-13	-14	-15	16	-17	18	19	20	21	22	23	24	25	26	27	28	29	30	31	32	-33	-34	35	36	-37
			Parahucho perryi	NC_021651.1	1	2	3	4	5	6	7	-8	9	10	11	-12	-13	-14	-15	16	-17	18	19	20	21	22	23	24	25	26	27	28	29	30	31	32	-33	-34	35	36	-37
			Prosopium cylindraceum	NC_020764.1	1	2	3	4	5	6	7	-8	9	10	11	-12	-13	-14	-15	16	-17	18	19	20	21	22	23	24	25	26	27	28	29	30	31	32	-33	-34	35	36	-37
			Salmo ischchan	NC_037399.1	1	2	3	4	5	6	7	-8	9	10	11	-12	-13	-14	-15	16	-17	18	19	20	21	22	23	24	25	26	27	28	29	30	31	32	-33	-34	35	36	-37
			Salvelinus albus	NC_028018.1	1	2	3	4	5	6	7	-8	9	10	11	-12	-13	-14	-15	16	-17	18	19	20	21	22	23	24	25	26	27	28	29	30	31	32	-33	-34	35	36	-37
			Stenodus leucichthys	NC_020761.1	1	2	3	4	5	6	7	-8	9	10	11	-12	-13	-14	-15	16	-17	18	19	20	21	22	23	24	25	26	27	28	29	30	31	32	-33	-34	35	36	-37
			Thymallus arcticus	NC_012929.1	1	2	3	4	5	6	7	-8	9	10	11	-12	-13	-14	-15	16	-17	18	19	20	21	22	23	24	25	26	27	28	29	30	31	32	-33	-34	35	36	-37
	Osmeriformes	Osmeridae	Hypomesus nipponensis	NC_015242.1	1	2	3	4	5	6	7	-8	9	10	11	-12	-13	-14	-15	16	-17	18	19	20	21	22	23	24	25	26	27	28	29	30	31	32	-33	-34	35	36	-37
			Mallotus villosus	NC_015244.1	1	2	3	4	5	6	7	-8	9	10	11	-12	-13	-14	-15	16	-17	18	19	20	21	22	23	24	25	26	27	28	29	30	31	32	-33	-34	35	36	-37
			Osmerus mordax	NC_015246.1	1	2	3	4	5	6	7	-8	9	10	11	-12	-13	-14	-15	16	-17	18	19	20	21	22	23	24	25	26	27	28	29	30	31	32	-33	-34	35	36	-37
		Plecoglossidae	Plecoglossus altivelis	NC_002734.2	1	2	3	4	5	6	7	-8	9	10	11	-12	-13	-14	-15	16	-17	18	19	20	21	22	23	24	25	26	27	28	29	30	31	32	-33	-34	35	36	-37
		Retropinnidae	Retropinna retropinna	NC_004598.1	1	2	3	4	5	6	7	-8	9	10	11	-12	-13	-14	-15	16	-17	18	19	20	21	22	23	24	25	26	27	28	29	30	31	32	-33	-34	35	36	-37
		Salangidae	Neosalanx taihuensis	NC_019629.1	1	2	3	4	5	6	7	-8	9	10	11	-12	-13	-14	-15	16	-17	18	19	20	21	22	23	24	25	26	27	28	29	30	31	32	-33	-34	35	36	-37
			Protosalanx hyalocranius	NC_024109.1	1	2	3	4	5	6	7	-8	9	10	11	-12	-13	-14	-15	16	-17	18	19	20	21	22	23	24	25	26	27	28	29	30	31	32	-33	-34	35	36	-37
			Salangichthys microdon	NC_004599.1	1	2	3	4	5	6	7	-8	9	10	11	-12	-13	-14	-15	16	-17	18	19	20	21	22	23	24	25	26	27	28	29	30	31	32	-33	-34	35	36	-37
			Salanx ariakensis	NC_006918.1	1	2	3	4	5	6	7	-8	9	10	11	-12	-13	-14	-15	16	-17	18	19	20	21	22	23	24	25	26	27	28	29	30	31	32	-33	-34	35	36	-37
	Stomiiformes	Stomiidae	Stomias atriventer	NC_037248.1	1	2	3	4	5	6	7	-8	9	10	11	-12	-13	-15	-14	16	-17	18	19	20	21	22	23	24	25	26	27	28	29	30	31	32	-33	-34	35	36	-37
			Chauliodus sloani	NC_003159.1	1	2	3	4	5	6	7	-8	9	10	11	-12	-13	-15	-14	16	-17	18	19	20	21	22	23	24	25	26	27	28	29	30	31	32	-33	-34	35	36	-37
		Gonostomatidae	Diplophos taenia	NC_002647.1	1	2	3	4	5	6	7	-8	9	10	11	-12	-13	-15	-14	16	-17	18	19	20	21	22	23	24	25	26	27	28	29	30	31	32	-33	-34	35	36	-37
			Sigmops gracilis	NC_002574.1	1	2	3	4	5	6	7	-8	9	10	11	-12	-13	-14	-15	16	-17	18	19	20	21	22	23	24	25	26	27	28	29	30	31	32	-33	35	-34	-37	36
	Ateleopodiformes	Ateleopodidae	Ateleopus japonicus	NC_003178.1	1	2	3	4	5	6	7	-8	9	10	11	-12	-13	-14	-15	16	-17	18	19	20	21	22	23	24	25	26	27	28	29	30	31	32	-33	-34	35	36	-37
			Ijimaia dofleini	NC_003179.1	1	2	3	4	5	6	7	-8	9	10	11	-12	-13	-14	-15	16	-17	18	19	20	21	22	23	24	25	26	27	28	29	30	31	32	-33	-34	35	36	-37
	Aulopiformes	Chlorophthalmidae	Chlorophthalmus agassizi	NC_003160.1	1	2	3	4	5	6	7	-8	9	10	11	-12	-13	-14	-15	16	-17	18	19	20	21	22	23	24	25	26	27	28	29	30	31	32	-33	-34	35	36	-37
		Aulopidae	Hime japonica ; Aulopus japonicus	NC_002674.1	1	2	3	4	5	6	7	-8	9	10	11	-12	-13	-14	-15	16	-17	18	19	20	21	22	23	24	25	26	27	28	29	30	31	32	-33	-34	35	36	-37
		Synodontidae	Harpadon microchir	NC_003161.1	1	2	3	4	5	6	7	-8	9	10	11	-12	-13	-14	-15	16	-17	18	19	20	21	22	23	24	25	26	27	28	29	30	31	32	-33	-34	35	36	-37
			Saurida microlepis	NC_023980.1	1	2	3	4	5	6	7	-8	9	10	11	-12	-13	-14	-15	16	-17	18	19	20	21	22	23	24	25	26	27	28	29	30	31	32	-33	-34	35	36	-37
			Synodus variegatus	NC_007228.1	1	2	3	4	5	6	7	-8	9	10	11	-12	-13	-14	-15	16	-17	18	19	20	21	22	23	24	25	26	27	28	29	30	31	32	-33	-34	35	36	-37
	Myctophiformes	Myctophidae	Diaphus splendidus	NC_003164.1	1	2	3	4	5	6	7	9	-8	10	11	-12	-13	-15	-14	16	-17	18	19	20	21	22	23	24	25	26	27	28	29	30	31	32	-33	-34	35	36	-37
			Electrona carlsbergi	NC_036348.1	1	2	3	4	5	6	7	9	9	11	-8	10	-12	-13	-15	-14	16	-17	18	19	20	21	22	23	24	25	26	27	28	29	30	31	32	-33	-34	35	36	-37
			Lampadena atlantica	NC_020151.1	1	2	3	4	5	6	7	-8	9	10	11	-12	-13	-15	-14	16	-17	18	19	20	21	22	23	24	25	26	27	28	29	30	31	32	-33	-34	35	36	-37
			Myctophum affine	NC_003163.1	1	2	3	4	5	6	7	-8	9	10	11	-12	-13	-15	-14	16	-17	18	19	20	21	22	23	24	25	26	27	28	29	30	31	32	35	36	-33	-34	-37
			Triphoturus mexicanus	NC_037249.1	1	2	3	4	5	6	7	-8	9	10	11	-12	-13	-15	-14	16	-17	18	19	20	21	22	23	24	25	26	27	28	29	30	31	32	-33	35	36	-34	-37
		Neoscopelidae	Neoscopelus macrolepidotus	NC_020150.1	1	2	3	4	5	6	7	-8	9	10	11	-12	-13	-14	-15	16	-17	18	19	20	21	22	23	24	25	26	27	28	29	30	31	32	-33	-34	35	36	-37
			Scopelengys tristis	NC_020149.1	1	2	3	4	5	6	7	-8	9	10	11	-12	-13	-14	-15	16	-17	18	19	20	21	22	23	24	25	26	27	28	29	30	31	32	-33	-34	35	36	-37
	Lampriformes	Lampridae	Lampris guttatus	NC_003165.1	1	2	3	4	5	6	7	-8	9	10	11	-12	-13	-14	-15	16	-17	18	19	20	21	22	23	24	25	26	27	28	29	30	31	32	-33	-34	35	36	-37
		Trachipteridae	Trachipterus trachypterus	NC_003166.1	1	2	3	4	5	6	7	-8	9	10	11	-12	-13	-14	-15	16	-17	18	19	20	21	22	23	24	25	26	27	28	29	30	31	32	-33	-34	35	36	-37
			Zu cristatus	NC_003167.1	1	2	3	4	5	6	7	-8	9	10	11	-12	-13	-14	-15	16	-17	18	19	20	21	22	23	24	25	26	27	28	29	30	31	32	-33	-34	35	36	-37
	Percopsiformes	Aphredoderidae	Aphredoderus sayanus	NC_004372.1	1	2	3	4	5	6	7	-8	9	10	11	-12	-13	-14	-15	16	-17	18	19	20	21	22	23	24	25	26	27	28	29	30	31	32	-33	-34	35	36	-37
		Percopsidae	Percopsis transmontana	NC_003168.1	1	2	3	4	5	6	7	-8	9	10	11	-12	-13	-14	-15	16	-17	18	19	20	21	22	23	24	25	26	27	28	29	30	31	32	-33	-34	35	36	-37
	Zeiformes	Oreosomatidae	Allocyttus niger	NC_004398.1	1	2	3	4	5	6	7	-8	9	10	11	-12	-13	-14	-15	16	-17	18	19	20	21	22	23	24	25	26	27	28	29	30	31	32	-33	-34	35	36	-37
			Neocyttus rhomboidalis	NC_004399.1	1	2	3	4	5	6	7	-8	9	10	11	-12	-13	-14	-15	16	-17	18	19	20	21	22	23	24	25	26	27	28	29	30	31	32	-33	-34	35	36	-37
		Parazenidae	Parazen pacificus	NC_004396.1	1	2	3	4	5	6	7	-8	9	10	11	-12	-13	-14	-15	16	-17	18	19	20	21	22	23	24	25	26	27	28	29	30	31	32	-33	-34	35	36	-37
		Zeniontidae	Zenion japonicum	NC_004397.1	1	2	3	4	5	6	7	-8	9	10	11	-12	-13	-14	-15	16	-17	18	19	20	21	22	23	24	25	26	27	28	29	30	31	32	-33	-34	35	36	-37
		Zeidae	Zenopsis nebulosus	NC_003173.1	1	2	3	4	5	6	7	-8	9	10	11	-12	-13	-14	-15	16	-17	18	19	20	21	22	23	24	25	26	27	28	29	30	31	32	-33	-34	35	36	-37
			Zeus faber	NC_003190.1	1	2	3	4	5	6	7	-8	9	10	11	-12	-13	-14	-15	16	-17	18	19	20	21	22	23	24	25	26	27	28	29	30	31	32	-33	-34	35	36	-37
	Stylephoriformes	Stylephoridae	Stylephorus chordatus	NC_009948.1	1	2	3	4	5	6	7	-8	9	10	11	-12	-13	-14	-15	16	-17	18	19	20	21	22	23	24	25	26	27	28	29	30	31	32	-33	-34	35	36	-37
	Gadiformes	Bregmacerotidae	Bregmaceros nectabanus	NC_008124.1	1	2	3	4	6	-8	9	-12	-13	-14	30	-34	35	36	5	7	10	11	-15	16	-17	18	19	20	21	22	23	24	25	26	27	28	29	31	32	-33	-37
		Gadidae	Arctogadus glacialis	NC_010122.1	1	2	3	4	5	6	7	-8	9	10	11	-12	-13	-14	-15	16	-17	18	19	20	21	22	23	24	25	26	27	28	29	30	31	32	-33	-34	35	36	-37
			Boreogadus saida	NC_010121.1	1	2	3	4	5	6	7	-8	9	10	11	-12	-13	-14	-15	16	-17	18	19	20	21	22	23	24	25	26	27	28	29	30	31	32	-33	-34	35	36	-37
			Gadus chalcogrammus	NC_004449.1	1	2	3	4	5	6	7	-8	9	10	11	-12	-13	-14	-15	16	-17	18	19	20	21	22	23	24	25	26	27	28	29	30	31	32	-33	-34	35	36	-37
			Melanogrammus aeglefinus	NC_007396.1	1	2	3	4	5	6	7	-8	9	10	11	-12	-13	-14	-15	16	-17	18	19	20	21	22	23	24	25	26	27	28	29	30	31	32	-33	-34	35	36	-37
			Merlangius merlangus	NC_007395.1	1	2	3	4	5	6	7	-8	9	10	11	-12	-13	-14	-15	16	-17	18	19	20	21	22	23	24	25	26	27	28	29	30	31	32	-33	-34	35	36	-37
			Micromesistius poutassou	NC_015102.1	1	2	3	4	5	6	7	-8	9	10	11	-12	-13	-14	-15	16	-17	18	19	20	21	22	23	24	25	26	27	28	29	30	31	32	-33	-34	35	36	-37
			Pollachius pollachius	NC_015097.1	1	2	3	4	5	6	7	-8	9	10	11	-12	-13	-14	-15	16	-17	18	19	20	21	22	23	24	25	26	27	28	29	30	31	32	-33	-34	35	36	-37
		Lotidae	Lota lota	NC_004379.1	1	2	3	4	5	6	7	-8	9	10	11	-12	-13	-14	-15	16	-17	18	19	20	21	22	23	24	25	26	27	28	29	30	31	32	-33	-34	35	36	-37
		Macrouridae	Bathygadus antrodes	NC_008222.1	1	2	3	4	5	5	6	7	-8	9	10	11	-12	-13	-14	-15	16	-17	18	19	20	21	22	23	24	25	26	27	28	29	30	31	32	-33	-34	35	36	-37
			Cetonurus globiceps	NC_027436.1	1	2	3	4	5	6	7	-8	9	10	11	-12	-13	-14	-15	16	-17	18	19	20	21	22	23	24	25	26	27	28	29	30	31	32	-33	35	36	-37	-34
			Coelorinchus kishinouyei	NC_003169.1	1	2	3	4	5	6	7	-8	9	10	11	-12	-13	-14	-15	16	-17	18	19	20	21	22	23	24	25	26	27	28	29	30	31	32	-33	35	36	-37	-34
			Squalogadus modificatus	NC_008223.1	1	2	3	4	6	7	5	-8	9	10	11	-12	-13	-14	-15	16	-17	18	19	20	21	22	23	24	25	26	27	28	29	30	31	32	-33	-34	35	36	-37
			Trachyrincus murrayi	NC_008224.1	1	2	3	4	6	7	5	-8	9	10	11	-12	-13	-14	-15	16	-17	18	19	20	21	22	23	24	25	26	27	28	29	30	31	32	-33	-34	35	36	-37
			Ventrifossa garmani	NC_008225.1	1	2	3	4	5	6	7	-8	9	10	11	-12	-13	-14	-15	16	-17	18	19	20	21	22	23	24	25	26	27	28	29	30	31	32	-33	35	36	-37	-34
		Merlucciidae	Merluccius merluccius	NC_015120.1	1	2	3	4	5	6	7	-8	9	10	11	-12	-13	-14	-15	16	-17	18	19	20	21	22	23	24	25	26	27	28	29	30	31	32	-33	-34	35	36	-37
		Moridae	Physiculus japonicus	NC_004377.1	1	2	3	4	5	6	7	-8	9	10	11	-12	-13	-14	-15	16	-17	18	19	20	21	22	23	24	25	26	27	28	29	30	31	32	-33	-34	35	36	-37
	Polymixiiformes	Polymixiidae	Polymixia japonica	NC_002648.1	1	2	3	4	5	6	7	-8	9	10	11	-12	-13	-14	-15	16	-17	18	19	20	21	22	23	24	25	26	27	28	29	30	31	32	-33	-34	35	36	-37
	Beryciformes	Barbourisiidae	Barbourisia rufa	NC_012046.1	1	2	3	4	5	6	7	-8	9	10	11	-12	-13	-14	-15	16	-17	18	19	20	21	22	23	24	25	26	27	28	29	30	31	32	-33	-34	35	36	-37
		Berycidae	Beryx decadactylus	NC_004393.1	1	2	3	4	5	6	7	-8	9	10	11	-12	-13	-14	-15	16	-17	18	19	20	21	22	23	24	25	26	27	28	29	30	31	32	-33	-34	35	36	-37
		Cetomimidae	Ataxolepis apus	NC_012045.1	1	2	3	4	5	6	7	-8	9	10	11	-12	-13	-14	-15	16	-17	18	19	20	21	22	23	24	25	26	27	28	29	30	31	32	-33	-34	35	36	-37
			Cetomimus sp.	NC_012048.1	1	2	3	4	5	6	7	-8	9	10	11	-12	-13	-14	-15	16	-17	18	19	20	21	22	23	24	25	26	27	28	29	30	31	32	-33	-34	35	36	-37
			Cetostoma regani	NC_004389.1	1	2	3	4	5	6	7	-8	9	10	11	-12	-13	-14	-15	16	-17	18	19	20	21	22	23	24	25	26	27	28	29	30	31	32	-33	-34	35	36	-37
			Danacetichthys galathenus	NC_003185.1	1	2	3	4	5	6	7	-8	9	10	11	-12	-13	-14	-15	16	-17	18	19	20	21	22	23	24	25	26	27	28	29	30	31	32	-33	-34	35	36	-37
			Eutaeniophorus festivus	NC_012043.1	1	2	3	4	5	6	7	-8	9	10	11	-12	-13	-14	-15	16	-17	18	19	20	21	22	23	24	25	26	27	28	29	30	31	32	-33	-34	35	36	-37
			Gyrinomimus myersi	NC_012050.1	1	2	3	4	5	6	7	-8	9	10	11	-12	-13	-14	-15	16	-17	18	19	20	21	22	23	24	25	26	27	28	29	30	31	32	-33	-34	35	36	-37
			Parataeniophorus gulosus	NC_012044.1	1	2	3	4	5	6	7	-8	9	10	11	-12	-13	-14	-15	16	-17	18	19	20	21	22	23	24	25	26	27	28	29	30	31	32	-33	-34	35	36	-37
			Procetichthys kreffti	NC_012047.1	1	2	3	4	5	6	7	-8	9	10	11	-12	-13	-14	-15	16	-17	18	19	20	21	22	23	24	25	26	27	28	29	30	31	32	-33	-34	35	36	-37
		Melamphaidae	Poromitra oscitans	NC_003172.1	1	2	3	4	5	6	7	-8	9	10	11	-12	-13	-14	-15	16	-17	18	19	20	21	22	23	24	25	26	27	28	29	30	31	32	-33	-34	35	36	-37
			Scopelogadus mizolepis	NC_003171.1	1	2	3	4	5	6	7	-8	9	10	11	-12	-13	-14	-15	16	-17	18	19	20	21	22	23	24	25	26	27	28	29	30	31	32	-33	-34	35	36	-37
		Rondeletiidae	Rondeletia loricata	NC_003186.1	1	2	3	4	5	6	7	-8	9	10	11	-12	-13	-14	-15	16	-17	18	19	20	21	22	23	24	25	26	27	28	29	30	31	32	-33	-34	35	36	-37
	Trachichthyiformes	Anomalopidae	Anomalops katoptron	NC_008128.1	1	2	3	4	5	6	7	-8	9	10	11	-12	-13	-14	-15	16	-17	18	19	20	21	22	23	24	25	26	27	28	29	30	31	32	-33	-34	35	36	-37
		Anoplogastridae	Anoplogaster cornuta	NC_004391.1	1	2	3	4	5	6	7	-8	9	10	11	-12	-13	-14	-15	16	-17	18	19	20	21	22	23	24	25	26	27	28	29	30	31	32	-33	-34	35	36	-37
		Diretmidae	Diretmoides veriginae	NC_008126.1	1	2	3	4	5	6	7	-8	9	10	11	-12	-13	-14	-15	16	-17	18	19	20	21	22	23	24	25	26	27	28	29	30	31	32	-33	-34	35	36	-37
			Diretmus argenteus	NC_008127.1	1	2	3	4	5	6	7	-8	9	10	11	-12	-13	-14	-15	16	-17	18	19	20	21	22	23	24	25	26	27	28	29	30	31	32	-33	-34	35	36	-37
		Trachichthyidae	Hoplostethus japonicus	NC_003187.1	1	2	3	4	5	6	7	-8	9	10	11	-12	-13	-14	-15	16	-17	18	19	20	21	22	23	24	25	26	27	28	29	30	31	32	-33	-34	35	36	-37
		Monocentridae	Monocentris japonicus	NC_004392.1	1	2	3	4	5	6	7	-8	9	10	11	-12	-13	-14	-15	16	-17	18	19	20	21	22	23	24	25	26	27	28	29	30	31	32	-33	-34	35	36	-37
	Holocentriformes	Holocentridae	Myripristis berndti	NC_003189.1	1	2	3	4	5	6	7	-8	9	10	11	-12	-13	-14	-15	16	-17	18	19	20	21	22	23	24	25	26	27	28	29	30	31	32	-33	-34	35	36	-37
			Ostichthys japonicus	NC_004394.1	1	2	3	4	5	6	7	-8	9	10	11	-12	-13	-14	-15	16	-17	18	19	20	21	22	23	24	25	26	27	28	29	30	31	32	-33	-34	35	36	-37
			Sargocentron rubrum	NC_004395.1	1	2	3	4	5	6	7	-8	9	10	11	-12	-13	-14	-15	16	-17	18	19	20	21	22	23	24	25	26	27	28	29	30	31	32	-33	-34	35	36	-37
	Ophidiiformes	Carapidae	Carapus bermudensis	NC_004373.1	1	2	3	4	5	6	7	-8	10	11	-12	-13	-14	-15	16	-17	18	19	20	21	22	23	24	25	26	27	28	29	30	31	32	-33	-34	35	36	-37	9
		Bythitidae	Cataetyx rubrirostris	NC_004375.1	1	2	3	4	5	6	7	-8	9	10	11	-12	-13	-14	-15	16	-17	18	19	20	21	22	23	24	25	26	27	28	29	30	31	32	-33	-34	35	36	-37
			Diplacanthopoma brachysoma	NC_004376.1	1	2	3	4	5	6	7	-8	9	10	11	-12	-13	-14	-15	16	-17	18	19	20	21	22	23	24	25	26	27	28	29	30	31	32	-33	-34	35	36	-37
		Ophidiidae	Lamprogrammus niger	NC_004378.1	1	2	3	4	5	6	7	-8	9	10	11	-12	-13	-14	-15	16	-17	18	19	20	21	22	23	24	25	26	27	28	29	30	31	32	-33	-34	35	36	-37
			Sirembo imberbis	NC_008123.1	1	2	3	4	5	6	7	-8	9	10	11	-12	-13	-14	-15	16	-17	18	19	20	21	22	23	24	25	26	27	28	29	30	31	32	-33	-34	35	36	-37
			Bassozetus zenkevitchi	NC_004374.1	1	2	3	4	5	6	7	-8	9	10	11	-12	-13	-14	-15	16	-17	18	19	20	21	22	23	24	25	26	27	28	29	30	31	32	-33	-34	35	36	-37
	Batrachoidiformes	Batrachoididae	Porichthys myriaster	NC_006920.1	2	3	4	5	6	-12	-13	-15	18	19	21	22	23	24	25	30	31	32	-17	20	26	27	28	36	-37	1	7	-8	9	10	-14	11	16	29	-33	-34	35
	Scombriformes	Ariommatidae	Ariomma indicum	NC_022498.1	1	2	3	4	5	6	7	-8	9	10	11	-12	-13	-14	-15	16	-17	18	19	20	21	22	23	24	25	26	27	28	29	30	31	32	-33	-34	35	36	-37
		Arripidae	Arripis trutta	NC_015787.1	1	2	3	4	5	6	7	-8	9	10	11	-12	-13	-14	-15	16	-17	18	19	20	21	22	23	24	25	26	27	28	29	30	31	32	-33	-34	35	36	-37
		Bramidae	Eumegistus illustris	NC_022485.1	1	2	3	4	5	6	7	-8	9	10	11	-12	-13	-14	-15	16	-17	18	19	20	21	22	23	24	25	26	27	28	29	30	31	32	-33	-34	35	36	-37
			Pteraclis aesticola	NC_022487.1	1	2	3	4	5	6	7	-8	9	10	11	-12	-13	-14	-15	16	-17	18	19	20	21	22	23	24	25	26	27	28	29	30	31	32	-33	-34	35	36	-37
			Taractes asper	NC_022486.1	1	2	3	4	5	6	7	-8	9	10	11	-12	-13	-14	-15	16	-17	18	19	20	21	22	23	24	25	26	27	28	29	30	31	32	-33	-34	35	36	-37
			Taractichthys steindachneri	NC_027858.1	1	2	3	4	5	6	7	-8	9	10	11	-12	-13	-14	-15	16	-17	18	19	20	21	22	23	24	25	26	27	28	29	30	31	32	-33	-34	35	36	-37
		Centrolophidae	Hyperoglyphe japonica	NC_013149.1	1	2	3	4	5	6	7	-8	9	10	11	-12	-13	-14	-15	16	-17	18	19	20	21	22	23	24	25	26	27	28	29	30	31	32	-33	-34	35	36	-37
			Psenopsis anomala	NC_021460.1	1	2	3	4	5	6	7	-8	9	10	11	-12	-13	-14	-15	16	-17	18	19	20	21	22	23	24	25	26	27	28	29	30	31	32	-33	-34	35	36	-37
			Schedophilus velaini	NC_021759.1	1	2	3	4	5	6	7	-8	9	10	11	-12	-13	-14	-15	16	-17	18	19	20	21	22	23	24	25	26	27	28	29	30	31	32	-33	-34	35	36	-37
			Seriolella porosa	NC_025665.1	1	2	3	4	5	6	7	-8	9	10	11	-12	-13	-14	-15	16	-17	18	19	20	21	22	23	24	25	26	27	28	29	30	31	32	-33	-34	35	36	-37
		Chiasmodontidae	Dysalotus alcocki	NC_022482.1	1	2	3	4	5	6	7	-8	9	10	11	-12	-13	-14	-15	16	-17	18	19	20	21	22	23	24	25	26	27	28	29	30	31	32	-33	-34	35	36	-37
			Kali indica	NC_022488.1	1	2	3	4	5	6	7	-8	9	10	11	-12	-13	-14	-15	16	-17	18	19	20	21	22	23	24	25	26	27	28	29	30	31	32	-33	-34	35	36	-37
		Gempylidae	Epinnula magistralis	NC_022505.1	1	2	3	4	5	6	7	-8	9	10	11	-12	-13	-14	-15	16	-17	18	19	20	21	22	23	24	25	26	27	28	29	30	31	32	-33	-34	35	36	-37
			Nesiarchus nasutus	NC_022490.1	1	2	3	4	5	6	7	-8	9	10	11	-12	-13	-14	-15	16	-17	18	19	20	21	22	23	24	25	26	27	28	29	30	31	32	-33	-34	35	36	-37
			Promethichthys prometheus	NC_022491.1	1	2	3	4	5	6	7	-8	9	10	11	-12	-13	-14	-15	16	-17	18	19	20	21	22	23	24	25	26	27	28	29	30	31	32	-33	-34	35	36	-37
			Rexea nakamurai	NC_022503.1	1	2	3	4	5	6	7	-8	9	10	11	-12	-13	-14	-15	16	-17	18	19	20	21	22	23	24	25	26	27	28	29	30	31	32	-33	-34	35	36	-37
			Ruvettus pretiosus	NC_022493.1	1	2	3	4	5	6	7	-8	9	10	11	-12	-13	-14	-15	16	-17	18	19	20	21	22	23	24	25	26	27	28	29	30	31	32	-33	-34	35	36	-37
			Thyrsitoides marleyi	NC_022492.1	1	2	3	4	5	6	7	-8	9	10	11	-12	-13	-14	-15	16	-17	18	19	20	21	22	23	24	25	26	27	28	29	30	31	32	-33	-34	35	36	-37
		Nomeidae	Cubiceps pauciradiatus	NC_013150.1	1	2	3	4	5	6	7	-8	9	10	11	-12	-13	-14	-15	16	-17	18	19	20	21	22	23	24	25	26	27	28	29	30	31	32	-33	-34	35	36	-37
			Psenes cyanophrys	NC_013144.1	1	2	3	4	5	6	7	-8	9	10	11	-12	-13	-14	-15	16	-17	18	19	20	21	22	23	24	25	26	27	28	29	30	31	32	-33	-34	35	36	-37
		Pomatomidae	Pomatomus saltatrix	NC_022507.1	1	2	3	4	5	6	7	-8	9	10	11	-12	-13	-14	-15	16	-17	18	19	20	21	22	23	24	25	26	27	28	29	30	31	32	-33	-34	35	36	-37
		Scombridae	Auxis rochei	NC_005313.1	1	2	3	4	5	6	7	-8	9	10	11	-12	-13	-14	-15	16	-17	18	19	20	21	22	23	24	25	26	27	28	29	30	31	32	-33	-34	35	36	-37
			Euthynnus affinis	NC_025934.1	1	2	3	4	5	6	7	-8	9	10	11	-12	-13	-14	-15	16	-17	18	19	20	21	22	23	24	25	26	27	28	29	30	31	32	-33	-34	35	36	-37
			Gasterochisma melampus	NC_020671.1	1	2	3	4	5	6	7	-8	9	10	11	-12	-13	-14	-15	16	-17	18	19	20	21	22	23	24	25	26	27	28	29	30	31	32	-33	-34	35	36	-37
			Gymnosarda unicolor	NC_022496.1	1	2	3	4	5	6	7	-8	9	10	11	-12	-13	-14	-15	16	-17	18	19	20	21	22	23	24	25	26	27	28	29	30	31	32	-33	-34	35	36	-37
			Katsuwonus pelamis	NC_005316.1	1	2	3	4	5	6	7	-8	9	10	11	-12	-13	-14	-15	16	-17	18	19	20	21	22	23	24	25	26	27	28	29	30	31	32	-33	-34	35	36	-37
			Rastrelliger brachysoma	NC_013485.1	1	2	3	4	5	6	7	-8	9	10	11	-12	-13	-14	-15	16	-17	18	19	20	21	22	23	24	25	26	27	28	29	30	31	32	-33	-34	35	36	-37
			Scomber australasicus	NC_013725.1	1	2	3	4	5	6	7	-8	9	10	11	-12	-13	-14	-15	16	-17	18	19	20	21	22	23	24	25	26	27	28	29	30	31	32	-33	-34	35	36	-37
			Scomberomorus cavalla	NC_008109.1	1	2	3	4	5	6	7	-8	9	10	11	-12	-13	-14	-15	16	-17	18	19	20	21	22	23	24	25	26	27	28	29	30	31	32	-33	-34	35	36	-37
			Thunnus alalunga	NC_005317.1	1	2	3	4	5	6	7	-8	9	10	11	-12	-13	-14	-15	16	-17	18	19	20	21	22	23	24	25	26	27	28	29	30	31	32	-33	-34	35	36	-37
		Stromateidae	Pampus argenteus	NC_023466.1	1	2	3	4	5	6	7	-8	9	9	10	11	-12	-13	-14	-15	16	-17	18	19	20	21	22	23	24	25	26	27	28	29	30	31	32	-33	-34	35	36	-37
			Peprilus triacanthus	NC_022502.1	1	2	3	4	5	6	7	-8	9	10	11	-12	-13	-14	-15	16	-17	18	19	20	21	22	23	24	25	26	27	28	29	30	31	32	-33	-34	35	36	-37
		Tetragonuridae	Tetragonurus atlanticus	NC_022500.1	1	2	3	4	5	6	7	-8	9	10	11	-12	-13	-14	-15	16	-17	18	19	20	21	22	23	24	25	26	27	28	29	30	31	32	-33	-34	35	36	-37
		Trichiuridae	Assurger anzac	NC_022494.1	1	2	3	4	5	6	7	-8	9	10	11	-12	-13	-14	-15	16	-17	18	19	20	21	22	23	24	25	26	27	28	29	30	31	32	-33	-34	35	36	-37
			Benthodesmus tenuis	NC_022504.1	1	2	3	4	5	6	7	-8	9	10	11	-12	-13	-14	-15	16	-17	18	19	20	21	22	23	24	25	26	27	28	29	30	31	32	-33	-34	35	36	-37
			Evoxymetopon poeyi	NC_022495.1	1	2	3	4	5	6	7	-8	9	10	11	-12	-13	-14	-15	16	-17	18	19	20	21	22	23	24	25	26	27	28	29	30	31	32	-33	-34	35	36	-37
			Trichiurus japonicus	NC_011719.1	1	2	3	4	5	6	7	-8	9	10	11	-12	-13	-14	-15	16	-17	18	19	20	21	22	23	24	25	26	27	28	29	30	31	32	-33	-34	35	36	-37
			Aphanopus carbo	NC_022506.1	1	2	3	4	5	6	7	-8	9	10	11	-12	-13	-14	-15	16	-17	18	19	20	21	22	23	24	25	26	27	28	29	30	31	32	-33	-34	35	36	-37
	Syngnathiformes	Aulostomidae	Aulostomus chinensis	NC_010269.1	1	2	3	4	5	7	-12	-13	-14	-15	16	-17	18	19	20	21	22	23	24	25	26	27	28	29	30	31	32	-33	-34	35	36	-37	6	9	10	11	-8
		Centriscidae	Aeoliscus strigatus	NC_010270.1	1	2	3	4	5	6	7	-8	9	10	11	-12	-13	-14	-15	16	-17	18	19	20	21	22	23	24	25	26	27	28	29	30	31	32	-33	-34	35	36	-37
			Macroramphosus scolopax	NC_010265.1	1	2	3	4	5	6	7	-8	9	10	11	-12	-13	-14	-15	16	-17	18	19	20	21	22	23	24	25	26	27	28	29	30	31	32	-33	-34	35	36	-37
		Dactylopteridae	Dactyloptena orientalis	NC_024189.1	1	2	3	4	5	6	7	-8	9	10	11	-12	-13	-14	-15	16	-17	18	19	20	21	22	23	24	25	26	27	28	29	30	31	32	-33	-34	35	36	-37
		Fistulariidae	Fistularia commersonii	NC_010274.1	1	2	3	4	5	6	7	-8	9	10	11	-12	-13	-14	-15	16	-17	18	19	20	21	22	23	24	25	26	27	28	29	30	31	32	-33	-34	35	36	-37
		Pegasidae	Eurypegasus draconis	NC_010264.1	1	2	3	4	5	6	7	-8	9	10	11	-12	-13	-14	-15	16	-17	18	19	20	21	22	23	24	25	26	27	28	29	30	31	32	-33	-34	35	36	-37
			Pegasus volitans	NC_010271.1	1	2	3	4	5	6	7	-8	9	10	11	-12	-13	-14	-15	16	-17	18	19	20	21	22	23	24	25	26	27	28	29	30	31	32	-33	-34	35	36	-37
		Solenostomidae	Solenostomus cyanopterus	NC_010267.1	1	2	3	4	5	6	7	-8	9	10	11	-12	-13	-14	-15	16	-17	18	19	20	21	22	23	24	25	26	27	28	29	30	31	32	-33	-34	35	36	-37
		Syngnathidae	Doryichthys boaja	NC_037046.1	1	2	3	4	5	6	7	-8	9	10	11	-12	-13	-14	-15	16	-17	18	19	20	21	22	23	24	25	26	27	28	29	30	31	32	-33	-34	35	36	-37
			Doryrhamphus japonicus	NC_024187.1	1	2	3	4	5	6	7	-8	9	10	11	-12	-13	-14	-15	16	-17	18	19	20	21	22	23	24	25	26	27	28	29	30	31	32	-33	-34	35	36	-37
			Hippocampus abdominalis	NC_028181.1	1	2	3	4	5	6	7	-8	9	10	11	-12	-13	-14	-15	16	-17	18	19	20	21	22	23	24	25	26	27	28	29	30	31	32	-33	-34	35	36	-37
			Oostethus brachyurus-Microphis brachyurus	NC_010273.1	1	2	3	4	5	6	7	-8	9	10	11	-12	-13	-14	-15	16	-17	18	19	20	21	22	23	24	25	26	27	28	29	30	31	32	-33	-34	35	36	-37
			Phycodurus eques	NC_024191.1	1	2	3	4	5	6	7	-8	9	10	11	-12	-13	-14	-15	16	-17	18	19	20	21	22	23	24	25	26	27	28	29	30	31	32	-33	-34	35	36	-37
			Solegnathus hardwickii	NC_037044.1	1	2	3	4	5	6	7	-8	9	10	11	-12	-13	-14	-15	16	-17	18	19	20	21	22	23	24	25	26	27	28	29	30	31	32	-33	-34	35	36	-37
			Syngnathoides biaculeatus	NC_037045.1	1	2	3	4	5	6	7	-8	9	10	11	-12	-13	-14	-15	16	-17	18	19	20	21	22	23	24	25	26	27	28	29	30	31	32	-33	-34	35	36	-37
			Syngnathus schlegeli	NC_037520.1	1	2	3	4	5	6	7	-8	9	10	11	-12	-13	-14	-15	16	-17	18	19	20	21	22	23	24	25	26	27	28	29	30	31	32	-33	-34	35	36	-37
			Trachyrhamphus serratus	NC_037047.1	1	2	3	4	5	6	7	-8	9	10	11	-12	-13	-14	-15	16	-17	18	19	20	21	22	23	24	25	26	27	28	29	30	31	32	-33	-34	35	36	-37
	Kurtiformes	Kurtidae	Kurtus gulliveri	NC_022477.1	1	2	3	4	5	6	-8	7	9	10	11	-12	-13	-14	-15	16	-17	18	19	20	21	22	23	24	25	26	27	28	29	30	31	32	-33	-34	35	36	-37
	Gobiiformes	Eleotridae	Bostrychus sinensis	NC_017880.1	1	2	3	4	5	6	7	-8	9	10	11	-12	-13	-14	-15	16	-17	18	19	20	21	22	23	24	25	26	27	28	29	30	31	32	-33	-34	35	36	-37
			Eleotris acanthopoma	NC_004415.1	1	2	3	4	5	6	7	-8	9	10	11	-12	-13	-14	-15	16	-17	18	19	20	21	22	23	24	25	26	27	28	29	30	31	32	-33	-34	35	36	-37
			Gobiomorus maculatus	NC_036227.1	1	2	3	4	5	6	7	-8	9	10	11	-12	-13	-14	-15	16	-17	18	19	20	21	22	23	24	25	26	27	28	29	30	31	32	-33	-34	35	36	-37
			Hemieleotris latifasciata	NC_036228.1	1	2	3	4	5	6	7	-8	9	10	11	-12	-13	-14	-15	16	-17	18	19	20	21	22	23	24	25	26	27	28	29	30	31	32	-33	-34	35	36	-37
			Mogurnda adspersa	NC_024058.1	1	2	3	4	5	6	7	-8	9	10	11	-12	-13	-14	-15	16	-17	18	19	20	21	22	23	24	25	26	27	28	29	30	31	32	-33	-34	35	36	-37
			Oxyeleotris lineolata	NC_026886.1	1	2	3	4	5	6	7	-8	9	10	11	-12	-13	-14	-15	16	-17	18	19	20	21	22	23	24	25	26	27	28	29	30	31	32	-33	-34	35	36	-37
		Gobiidae	Acanthogobius hasta	NC_006131.1	1	2	3	4	5	6	7	-8	9	10	11	-12	-13	-14	-15	16	-17	18	19	20	21	22	23	24	25	26	27	28	29	30	31	32	-33	-34	35	36	-37
			Acentrogobius chlorostigmatoides	NC_020346.1	1	2	3	4	5	6	7	-8	9	10	11	-12	-13	-14	-15	16	-17	18	19	20	21	22	23	24	25	26	27	28	29	30	31	32	-33	-34	35	36	-37
			Amblychaeturichthys hexanema	NC_029228.1	1	2	3	4	5	6	7	-8	9	10	11	-12	-13	-14	-15	16	-17	18	19	20	21	22	23	24	25	26	27	28	29	30	31	32	-33	-34	35	36	-37
			Amoya chusanensis	NC_020347.1	1	2	3	4	5	6	7	-8	9	10	11	-12	-13	-14	-15	16	-17	18	19	20	21	22	23	24	25	26	27	28	29	30	31	32	-33	-34	35	36	-37
			Awaous banana	NC_036224.1	1	2	3	4	5	6	7	-8	9	10	11	-12	-13	-14	-15	16	-17	18	19	20	21	22	23	24	25	26	27	28	29	30	31	32	-33	-34	35	36	-37
			Bathygobius coalitus	NC_037141.1	1	2	3	4	5	6	7	-8	9	10	11	-12	-13	-14	-15	16	-17	18	19	20	21	22	23	24	25	26	27	28	29	30	31	32	-33	-34	35	36	-37
			Boleophthalmus boddarti	NC_023468.1	1	2	3	4	5	6	7	-8	9	10	11	-12	-13	-14	-15	16	-17	18	19	20	21	22	23	24	25	26	27	28	29	30	31	32	-33	-34	35	36	-37
			Brachygobius doriae	NC_037142.1	1	2	3	4	5	6	7	-8	9	10	11	-12	-13	-14	-15	16	-17	18	19	20	21	22	23	24	25	26	27	28	29	30	31	32	-33	-34	35	36	-37
			Chaenogobius gulosus	NC_027193.1	1	2	3	4	5	6	7	-8	9	10	11	-12	-13	-14	-15	16	-17	18	19	20	21	22	23	24	25	26	27	28	29	30	31	32	-33	-34	35	36	-37
			Chaeturichthys stigmatias	NC_020786.1	1	2	3	4	5	6	7	-8	9	10	11	-12	-13	-14	-15	16	-17	18	19	20	21	22	23	24	25	26	27	28	29	30	31	32	-33	-34	35	36	-37
			Eucyclogobius newberryi	NC_028288.1	1	2	3	4	5	6	7	-8	9	10	11	-12	-13	-14	-15	16	-17	18	19	20	21	22	23	24	25	26	27	28	29	30	31	32	-33	-34	35	36	-37
			Eugnathogobius oligactis	NC_033391.1	1	2	3	4	5	6	7	-8	9	10	11	-12	-13	-14	-15	16	-17	18	19	20	21	22	23	24	25	26	27	28	29	30	31	32	-33	-34	35	36	-37
			Exyrias puntang	NC_037143.1	1	2	3	4	5	6	7	-8	9	10	11	-12	-13	-14	-15	16	-17	18	19	20	21	22	23	24	25	26	27	28	29	30	31	32	-33	-34	35	36	-37
			Gillichthys mirabilis	NC_012906.1	1	2	3	4	5	6	7	-8	9	10	11	-12	-13	-14	-15	16	-17	18	19	20	21	22	23	24	25	26	27	28	29	30	31	32	-33	-34	35	36	-37
			Glossogobius circumspectus	NC_018824.1	1	2	3	4	5	6	7	-8	9	10	11	-12	-13	-14	-15	16	-17	18	19	20	21	22	23	24	25	26	27	28	29	30	31	32	-33	-34	35	36	-37
			Gymnogobius petschiliensis	NC_008743.1	1	2	3	4	5	6	7	-8	9	10	11	-12	-13	-14	-15	16	-17	18	19	20	21	22	23	24	25	26	27	28	29	30	31	32	-33	-34	35	36	-37
			Hemigobius hoevenii	NC_032395.1	1	2	3	4	5	6	7	-8	9	10	11	-12	-13	-14	-15	16	-17	18	19	20	21	22	23	24	25	26	27	28	29	30	31	32	-33	-34	35	36	-37
			Lophiogobius ocellicauda	NC_020783.1	1	2	3	4	5	6	7	-8	9	10	11	-12	-13	-14	-15	16	-17	18	19	20	21	22	23	24	25	26	27	28	29	30	31	32	-33	-34	35	36	-37
			Luciogobius pallidus	NC_027062.1	1	2	3	4	5	6	7	-8	9	10	11	-12	-13	-14	-15	16	-17	18	19	20	21	22	23	24	25	26	27	28	29	30	31	32	-33	-34	35	36	-37
			Mugilogobius abei	NC_023353.1	1	2	3	4	5	6	7	-8	9	10	11	-12	-13	-14	-15	16	-17	18	19	20	21	22	23	24	25	26	27	28	29	30	31	32	-33	-34	35	36	-37
			Odontamblyopus lacepedii	NC_030374.1	1	2	3	4	5	6	7	-8	9	10	11	-12	-13	-14	-15	16	-17	18	19	20	21	22	23	24	25	26	27	28	29	30	31	32	-33	-34	35	36	-37
			Oxuderces dentatus	NC_016194.1	1	2	3	4	5	6	7	-8	9	10	11	-12	-13	-14	-15	16	-17	18	19	20	21	22	23	24	25	26	27	28	29	30	31	32	-33	-34	35	36	-37
			Oxyurichthys formosanus	NC_020345.1	1	2	3	4	5	6	7	-8	9	10	11	-12	-13	-14	-15	16	-17	18	19	20	21	22	23	24	25	26	27	28	29	30	31	32	-33	-34	35	36	-37
			Parapocryptes serperaster	NC_029455.1	1	2	3	4	5	6	7	-8	9	10	11	-12	-13	-14	-15	16	-17	18	19	20	21	22	23	24	25	26	27	28	29	30	31	32	-33	-34	35	36	-37
			Periophthalmodon schlosseri	NC_030766.1	1	2	3	4	5	6	7	-8	9	10	11	-12	-13	-14	-15	16	-17	18	19	20	21	22	23	24	25	26	27	28	29	30	31	32	-33	-34	35	36	-37
			Periophthalmus argentilineatus	NC_029368.1	1	2	3	4	5	6	7	-8	9	10	11	-12	-13	-14	-15	16	-17	18	19	20	21	22	23	24	25	26	27	28	29	30	31	32	-33	-34	35	36	-37
			Ponticola kessleri	NC_025638.1	1	2	3	4	5	6	-8	7	9	10	11	-12	-13	-14	-15	16	-17	18	19	20	21	22	23	24	25	26	27	28	29	30	31	32	-33	-34	35	36	-37
			Pseudogobius fulvicaudus	NC_035428.1	1	2	3	4	5	6	7	-8	9	10	11	-12	-13	-14	-15	16	-17	18	19	20	21	22	23	24	25	26	27	28	29	30	31	32	-33	-34	35	36	-37
			Redigobius bikolanus	NC_029320.1	1	2	3	4	5	6	7	-8	9	10	11	-12	-13	-14	-15	16	-17	18	19	20	21	22	23	24	25	26	27	28	29	30	31	32	-33	-34	35	36	-37
			Rhinogobius brunneus	NC_028435.1	1	2	3	4	5	6	7	-8	9	10	11	-12	-13	-14	-15	16	-17	18	19	20	21	22	23	24	25	26	27	28	29	30	31	32	-33	-34	35	36	-37
			Scartelaos gigas	NC_028205.1	1	2	3	4	5	6	7	-8	9	10	11	-12	-13	-14	-15	16	-17	18	19	20	21	22	23	24	25	26	27	28	29	30	31	32	-33	-34	35	36	-37
			Schismatogobius ampluvinculus	NC_035717.1	1	2	3	4	5	6	7	-8	9	10	11	-12	-13	-14	-15	16	-17	18	19	20	21	22	23	24	25	26	27	28	29	30	31	32	-33	-34	35	36	-37
			Sicydium altum	NC_036229.1	1	2	3	4	5	6	7	-8	9	10	11	-12	-13	-14	-15	16	-17	18	19	20	21	22	23	24	25	26	27	28	29	30	31	32	-33	-34	35	36	-37
			Sicyopterus japonicus	NC_018826.1	1	2	3	4	5	6	7	-8	9	10	11	-12	-13	-14	-15	16	-17	18	19	20	21	22	23	24	25	26	27	28	29	30	31	32	-33	-34	35	36	-37
			Stiphodon alcedo	NC_018054.1	1	2	3	4	5	6	7	-8	9	10	11	-12	-13	-14	-15	16	-17	18	19	20	21	22	23	24	25	26	27	28	29	30	31	32	-33	-34	35	36	-37
			Taenioides anguillaris	NC_029405.1	1	2	3	4	5	6	7	-8	9	10	11	-12	-13	-14	-15	16	-17	18	19	20	21	22	23	24	25	26	27	28	29	30	31	32	-33	-34	35	36	-37
			Tridentiger barbatus	NC_018823.1	1	2	3	4	5	6	7	-8	9	10	11	-12	-13	-14	-15	16	-17	18	19	20	21	22	23	24	25	26	27	28	29	30	31	32	-33	-34	35	36	-37
			Trypauchen vagina	NC_016693.1	1	2	3	4	5	6	7	-8	9	10	11	-12	-13	-14	-15	16	-17	18	19	20	21	22	23	24	25	26	27	28	29	30	31	32	-33	-34	35	36	-37
			Yongeichthys criniger	NC_029234.1	1	2	3	4	5	6	7	-8	9	10	11	-12	-13	-14	-15	16	-17	18	19	20	21	22	23	24	25	26	27	28	29	30	31	32	-33	-34	35	36	-37
		Kraemeriidae	Kraemeria cunicularia	NC_035716.1	1	2	3	4	5	6	7	-8	9	10	11	-12	-13	-14	-15	16	-17	18	19	20	21	22	23	24	25	26	27	28	29	30	31	32	-33	-34	35	36	-37
		Microdesmidae	Nemateleotris decora	NC_029744.1	1	2	3	4	5	6	7	-8	9	10	11	-12	-13	-14	-15	16	-17	18	19	20	21	22	23	24	25	26	27	28	29	30	31	32	-33	-34	35	36	-37
		Odontobutidae	Micropercops swinhonis	NC_021763.1	1	2	3	4	5	6	7	-8	9	10	11	-12	-13	-14	-15	16	-17	18	19	20	21	22	23	24	25	26	27	28	29	30	31	32	-33	-34	35	36	-37
			Odontobutis haifengensis	NC_036056.1	1	2	3	4	5	6	7	-8	9	10	11	-12	-13	-14	-15	16	-17	18	19	20	21	22	23	24	25	26	27	28	29	30	31	32	-33	-34	35	36	-37
			Perccottus glenii	NC_020350.1	1	2	3	4	5	6	7	-8	9	10	11	-12	-13	-14	-15	16	-17	18	19	20	21	22	23	24	25	26	27	28	29	30	31	32	-33	-34	35	36	-37
		Rhyacichthyidae	Rhyacichthys aspro	NC_004414.1	1	2	3	4	5	6	7	-8	9	10	11	-12	-13	-14	-15	16	-17	18	19	20	21	22	23	24	25	26	27	28	29	30	31	32	-33	-34	35	36	-37
	Synbranchiformes	Indostomidae	Indostomus paradoxus	NC_004401.1	1	2	3	4	5	6	7	-8	9	10	11	-12	-13	-14	-15	16	-17	18	19	20	21	22	23	24	25	26	27	28	29	30	31	32	-33	-34	35	36	-37
		Mastacembelidae	Macrognathus aculeatus	NC_027435.1	1	2	3	4	5	6	7	-8	9	10	11	-12	-13	-14	-15	16	-17	18	19	20	21	22	23	24	25	26	27	28	29	30	31	32	-33	-34	35	36	-37
			Mastacembelus armatus	NC_023977.1	1	2	3	4	5	6	7	-8	9	10	11	-12	-13	-14	-15	16	-17	18	19	20	21	22	23	24	25	26	27	28	29	30	31	32	-33	-34	35	36	-37
			Sinobdella sinensis	NC_026709.1	1	2	3	4	5	6	7	-8	9	10	11	-12	-13	-14	-15	16	-17	18	19	20	21	22	23	24	25	26	27	28	29	30	31	32	-33	-34	35	36	-37
		Synbranchidae	Monopterus albus	NC_003192.1	1	2	3	4	5	6	7	-8	9	10	11	-12	-13	-14	-15	16	-17	18	19	20	21	22	23	24	25	26	27	28	29	30	31	32	-33	-34	35	36	-37
	Anabantiformes	Anabantidae	Anabas testudineus	NC_024752.1	1	2	3	4	5	6	7	-8	9	10	11	-12	-13	-14	-15	16	-17	18	19	20	21	22	23	24	25	26	27	28	29	30	31	32	-33	-34	35	36	-37
		Channidae	Channa argus	NC_015191.1	1	2	3	4	5	6	7	-8	9	10	11	-12	-13	-14	-15	16	-17	18	19	20	21	22	23	24	25	26	27	28	29	30	31	32	-33	-34	35	36	-37
			Parachanna insignis	NC_022480.1	1	2	3	4	5	6	7	-8	9	10	11	-12	-13	-14	-15	16	-17	18	19	20	21	22	23	24	25	26	27	28	29	30	31	32	-33	-34	35	36	-37
		Helostomatidae	Helostoma temminkii	NC_022728.1	1	2	3	4	5	6	7	-8	9	10	11	-12	-13	-14	-15	16	-17	18	19	20	21	22	23	24	25	26	27	28	29	30	31	32	-33	-34	35	36	-37
		Osphronemidae	Betta splendens	NC_026581.1	1	2	3	4	5	6	7	-8	9	10	11	-12	-13	-14	-15	16	-17	18	19	20	21	22	23	24	25	26	27	28	29	30	31	32	-33	-34	35	36	-37
			Macropodus chinensis	NC_034352.1	1	2	3	4	5	6	7	-8	9	10	11	-12	-13	-14	-15	16	-17	18	19	20	21	22	23	24	25	26	27	28	29	30	31	32	-33	-34	35	36	-37
			Osphronemus goramy	NC_031363.1	1	2	3	4	5	6	7	-8	9	10	11	-12	-13	-14	-15	16	-17	18	19	20	21	22	23	24	25	26	27	28	29	30	31	32	-33	-34	35	36	-37
			Trichogaster fasciata; Colisa fasciata	NC_026794.1	1	2	3	4	5	6	7	-8	9	10	11	-12	-13	-14	-15	16	-17	18	19	20	21	22	23	24	25	26	27	28	29	30	31	32	-33	-34	35	36	-37
	Istiophoriformes	Istiophoridae	Istiompax indica; Makaira indica	NC_012675.1	1	2	3	4	5	6	7	-8	9	10	11	-12	-13	-14	-15	16	-17	18	19	20	21	22	23	24	25	26	27	28	29	30	31	32	-33	-34	35	36	-37
			Istiophorus albicans	NC_022478.1	1	2	3	4	5	6	7	-8	9	10	11	-12	-13	-14	-15	16	-17	18	19	20	21	22	23	24	25	26	27	28	29	30	31	32	-33	-34	35	36	-37
			Kajikia albida	NC_030010.1	1	2	3	4	5	6	7	-8	9	10	11	-12	-13	-14	-15	16	-17	18	19	20	21	22	23	24	25	26	27	28	29	30	31	32	-33	-34	35	36	-37
			Makaira mazara	NC_012680.1	1	2	3	4	5	6	7	-8	9	10	11	-12	-13	-14	-15	16	-17	18	19	20	21	22	23	24	25	26	27	28	29	30	31	32	-33	-34	35	36	-37
			Tetrapturus angustirostris	NC_012679.1	1	2	3	4	5	6	7	-8	9	10	11	-12	-13	-14	-15	16	-17	18	19	20	21	22	23	24	25	26	27	28	29	30	31	32	-33	-34	35	36	-37
		Xiphiidae	Xiphias gladius	NC_012677.1	1	2	3	4	5	6	7	-8	9	10	11	-12	-13	-14	-15	16	-17	18	19	20	21	22	23	24	25	26	27	28	29	30	31	32	-33	-34	35	36	-37
	Pleuronectiformes	Achiridae	Trinectes maculatus	NC_023769.1	1	2	3	4	5	6	7	-8	9	10	11	-12	-13	-14	-15	16	-17	18	19	20	21	22	23	24	25	26	27	28	29	30	31	32	-33	-34	35	36	-37
			Achirus lineatus	NC_023768.1	1	2	3	4	5	6	7	-8	9	10	11	-12	-13	-14	-15	16	-17	18	19	20	21	22	23	24	25	26	27	28	29	30	31	32	-33	-34	35	36	-37
		Achiropsettidae	Neoachiropsetta milfordi	NC_024953.1	1	2	3	4	5	6	7	-8	9	10	11	-12	-13	-14	-15	16	-17	18	19	20	21	22	23	24	25	26	27	28	29	30	31	32	-33	-34	35	36	-37
		Bothidae	Arnoglossus polyspilus	NC_024946.1	1	2	3	4	5	6	7	9	10	11	-13	16	19	20	21	22	23	24	25	26	27	28	29	30	31	32	35	36	-8	-12	-14	-15	-17	18	-33	-34	-37
			Bothus myriaster	NC_030365.1	1	2	3	4	5	6	7	9	10	11	-13	16	19	20	21	22	23	24	25	26	27	28	29	30	31	32	35	36	-8	-12	-14	-15	-17	18	-33	-34	-37
			Chascanopsetta lugubris	NC_033392.1	1	2	3	4	5	6	7	9	10	11	-13	16	19	20	21	22	23	24	25	26	27	28	29	30	31	32	35	36	-8	-12	-14	-15	-17	18	-33	-34	-37
			Crossorhombus azureus	NC_022446.1	1	2	3	4	5	6	7	9	10	11	-13	16	19	20	21	22	23	24	25	26	27	28	29	30	31	32	35	36	18	-8	-12	-14	-15	-17	-33	-34	-37
			Laeops lanceolata	NC_024951.1	1	2	3	4	5	6	7	9	10	11	-13	16	19	20	21	22	23	24	25	26	27	28	29	30	31	32	35	36	-8	-12	-14	-15	-17	18	-33	-34	-37
			Lophonectes gallus	NC_030367.1	1	2	3	4	5	6	7	9	10	11	-13	16	19	20	21	22	23	24	25	26	27	28	29	30	31	32	35	36	-8	-12	-14	-15	-17	18	-33	-34	-37
		Citharidae	Citharoides macrolepidotus	NC_024948.1	1	2	3	4	5	6	7	-8	9	9	10	11	-12	-13	-14	-15	16	-17	18	19	20	21	22	23	24	25	26	27	28	29	30	31	32	-33	-34	35	36	-37
			Lepidoblepharon ophthalmolepis	NC_024952.1	1	2	3	4	5	6	7	-8	9	10	11	-12	-13	-14	-15	16	-17	18	19	20	21	22	23	24	25	26	27	28	29	30	31	32	-33	-34	35	36	-37
		Cynoglossidae	Cynoglossus abbreviatus	NC_014881.1	1	2	3	4	5	6	8	7	9	10	11	-12	-13	-14	-15	16	-17	18	19	20	21	22	23	24	25	26	27	28	29	30	31	32	-33	-34	35	36	-37
			Paraplagusia bilineata	NC_023227.1	1	2	3	4	5	6	8	7	9	10	11	-12	-13	-14	-15	16	-17	18	19	20	21	22	23	24	25	26	27	28	29	30	31	32	-33	-34	35	36	-37
			Symphurus orientalis	NC_027656.1	1	2	4	9	3	5	6	7	-8	10	11	-12	-13	-14	-15	16	-17	18	19	20	21	22	23	24	25	26	27	28	29	30	31	32	-33	-34	35	36	-37
		Paralichthyidae	Cyclopsetta fimbriata	NC_024950.1	1	2	3	4	5	6	7	-8	9	10	11	-12	-13	-14	-15	16	-17	18	19	20	21	22	23	24	25	26	27	28	29	30	31	32	-33	-34	35	36	-37
			Paralichthys dentatus	NC_029476.1	1	2	3	4	5	6	7	-8	9	10	11	-12	-13	-14	-15	16	-17	18	19	20	21	22	23	24	25	26	27	28	29	30	31	32	-33	-34	35	36	-37
			Pseudorhombus dupliciocellatus	NC_029323.1	1	2	3	4	5	6	7	-8	9	10	11	-12	-13	-14	-15	16	-17	18	19	20	21	22	23	24	25	26	27	28	29	30	31	32	-33	-34	35	36	-37
		Pleuronectidae	Cleisthenes herzensteini	NC_028021.1	1	2	3	4	5	6	7	-8	9	10	11	-12	-13	-14	-15	16	-17	18	19	20	21	22	23	24	25	26	27	28	29	30	31	32	-33	-34	35	36	-37
			Colistium nudipinnis	NC_023447.1	1	2	3	4	5	6	7	-8	9	10	11	-12	-13	-14	-15	16	-17	18	19	20	21	22	23	24	25	26	27	28	29	30	31	32	-33	-34	35	36	-37
			Hippoglossus hippoglossus	NC_009709.1	1	2	3	4	5	6	7	-8	9	10	11	-12	-13	-14	-15	16	-17	18	19	20	21	22	23	24	25	26	27	28	29	30	31	32	-33	-34	35	36	-37
			Kareius bicoloratus	NC_003176.1	1	2	3	4	5	6	7	-8	9	10	11	-12	-13	-14	-15	16	-17	18	19	20	21	22	23	24	25	26	27	28	29	30	31	32	-33	-34	35	36	-37
			Limanda aspera	NC_028281.1	1	2	3	4	5	6	7	-8	9	10	11	-12	-13	-14	-15	16	-17	18	19	20	21	22	23	24	25	26	27	28	29	30	31	32	-33	-34	35	36	-37
			Pelotretis flavilatus	NC_026284.1	1	2	3	4	5	6	7	-8	9	10	11	-12	-13	-14	-15	16	-17	18	19	20	21	22	23	24	25	26	27	28	29	30	31	32	-33	-34	35	36	-37
			Peltorhamphus novaezeelandiae	NC_023448.1	1	2	3	4	5	6	7	-8	9	10	11	-12	-13	-14	-15	16	-17	18	19	20	21	22	23	24	25	26	27	28	29	30	31	32	-33	-34	35	36	-37
			Platichthys stellatus	NC_010966.1	1	2	3	4	5	6	7	-8	9	10	11	-12	-13	-14	-15	16	-17	18	19	20	21	22	23	24	25	26	27	28	29	30	31	32	-33	-34	35	36	-37
			Pleuronichthys cornutus	NC_022445.1	1	2	3	4	5	6	7	-8	9	10	11	-12	-13	-14	-15	16	-17	18	19	20	21	22	23	24	25	26	27	28	29	30	31	32	-33	-34	35	36	-37
			Pseudopleuronectes yokohamae	NC_028014.1	1	2	3	4	5	6	7	-8	9	10	11	-12	-13	-14	-15	16	-17	18	19	20	21	22	23	24	25	26	27	28	29	30	31	32	-33	-34	35	36	-37
			Reinhardtius hippoglossoides	NC_009711.1	1	2	3	4	5	6	7	-8	9	10	11	-12	-13	-14	-15	16	-17	18	19	20	21	22	23	24	25	26	27	28	29	30	31	32	-33	-34	35	36	-37
			Verasper moseri	NC_008461.1	1	2	3	4	5	6	7	-8	9	10	11	-12	-13	-14	-15	16	-17	18	19	20	21	22	23	24	25	26	27	28	29	30	31	32	-33	-34	35	36	-37
		Psettodidae	Psettodes erumei	NC_020032.1	1	2	3	4	5	6	7	-8	9	10	11	-12	-13	-14	-15	16	-17	18	19	20	21	22	23	24	25	26	27	28	29	30	31	32	-33	-34	35	36	-37
		Samaridae	Samaris cristatus	NC_025903.1	1	2	3	4	5	6	7	-8	-14	-14	-17	20	26	30	32	-33	-34	35	36	9	10	11	-12	-13	16	18	19	21	22	23	24	25	27	28	29	31	-15	-37
			Samariscus latus	NC_024263.1	1	2	3	4	5	6	7	-8	-14	-14	-15	-15	-17	20	26	30	32	-33	-34	35	36	9	10	11	-12	-13	16	18	19	21	22	23	24	25	27	28	29	31	-37
		Scophthalmidae	Scophthalmus maximus-Psetta maxima	NC_013183.1	1	2	3	4	5	6	7	-8	9	10	11	-12	-13	-14	-15	16	-17	18	19	20	21	22	23	24	25	26	27	28	29	30	31	32	-33	-34	35	36	-37
		Soleidae	Aseraggodes kobensis	NC_024285.1	1	2	3	4	5	6	7	-8	9	10	11	-12	-13	-14	-15	16	-17	18	19	20	21	22	23	24	25	26	27	28	29	30	31	32	-33	-34	35	36	-37
			Brachirus orientalis	NC_026078.1	1	2	3	4	5	6	7	-8	9	10	11	-12	-13	-14	-15	16	-17	18	19	20	21	22	23	24	25	26	27	28	29	30	31	32	-33	-34	35	36	-37
			Heteromycteris japonicus	NC_024921.1	1	2	3	4	5	6	7	-8	9	10	11	-12	-13	-14	-15	16	-17	18	19	20	21	22	23	24	25	26	27	28	29	30	31	32	-33	-34	35	36	-37
			Liachirus melanospilos	NC_023539.1	1	2	3	4	5	6	7	-8	9	10	11	-12	-13	-14	-15	16	-17	18	19	20	21	22	23	24	25	26	27	28	29	30	31	32	-33	-34	35	36	-37
			Pardachirus pavoninus	NC_023974.1	1	2	3	4	5	6	7	-8	9	10	11	-12	-13	-14	-15	16	-17	18	19	20	21	22	23	24	25	26	27	28	29	30	31	32	-33	-34	35	36	-37
			Pseudaesopia japonica	NC_023973.1	1	2	3	4	5	6	7	-8	9	10	11	-12	-13	-14	-15	16	-17	18	19	20	21	22	23	24	25	26	27	28	29	30	31	32	-33	-34	35	36	-37
			Solea ovata	NC_024610.1	1	2	3	4	5	6	7	-8	9	10	11	-12	-13	-14	-15	16	-17	18	19	20	21	22	23	24	25	26	27	28	29	30	31	32	-33	-34	35	36	-37
			Zebrias crossolepis	NC_029382.1	1	2	3	4	5	6	7	-8	9	10	11	-12	-13	-14	-15	16	-17	18	19	20	21	22	23	24	25	26	27	28	29	30	31	32	-33	-34	35	36	-37
			Aesopia cornuta	NC_021969.1	1	2	3	4	5	6	7	-8	9	10	11	-12	-13	-14	-15	16	-17	18	19	20	21	22	23	24	25	26	27	28	29	30	31	32	-33	-34	35	36	-37
	Cichliformes	Cichlidae	Aequidens metae	NC_033544.1	1	2	3	4	5	6	7	-8	9	10	11	-12	-13	-14	-15	16	-17	18	19	20	21	22	23	24	25	26	27	28	29	30	31	32	-33	-34	35	36	-37
			Alticorpus geoffreyi	NC_028033.1	1	2	3	4	5	6	7	-8	9	10	11	-12	-13	-14	-15	16	-17	18	19	20	21	22	23	24	25	26	27	28	29	30	31	32	-33	-34	35	36	-37
			Amphilophus citrinellus	NC_023827.1	1	2	3	4	5	6	7	-8	9	10	11	-12	-13	-14	-15	16	-17	18	19	20	21	22	23	24	25	26	27	28	29	30	31	32	-33	-34	35	36	-37
			Andinoacara pulcher	NC_033547.1	1	2	3	4	5	6	7	-8	9	10	11	-12	-13	-14	-15	16	-17	18	19	20	21	22	23	24	25	26	27	28	29	30	31	32	-33	-34	35	36	-37
			Astatotilapia calliptera	NC_018560.1	1	2	3	4	5	6	7	-8	9	10	11	-12	-13	-14	-15	16	-17	18	19	20	21	22	23	24	25	26	27	28	29	30	31	32	-33	-34	35	36	-37
			Astronotus ocellatus	NC_009058.1	1	2	3	4	5	6	7	-8	9	10	11	-12	-13	-14	-15	16	-17	18	19	20	21	22	23	24	25	26	27	28	29	30	31	32	-33	-34	35	36	-37
			Aulonocara stuartgranti	NC_029380.1	1	2	3	4	5	6	7	-8	9	10	11	-12	-13	-14	-15	16	-17	18	19	20	21	22	23	24	25	26	27	28	29	30	31	32	-33	-34	35	36	-37
			Buccochromis nototaenia	NC_031416.1	1	2	3	4	5	6	7	-8	9	10	11	-12	-13	-14	-15	16	-17	18	19	20	21	22	23	24	25	26	27	28	29	30	31	32	-33	-34	35	36	-37
			Bujurquina mariae	NC_033543.1	1	2	3	4	5	6	7	-8	9	10	11	-12	-13	-14	-15	16	-17	18	19	20	21	22	23	24	25	26	27	28	29	30	31	32	-33	-34	35	36	-37
			Chaetobranchopsis bitaeniatus	NC_033542.1	1	2	3	4	5	6	7	-8	9	10	11	-12	-13	-14	-15	16	-17	18	19	20	21	22	23	24	25	26	27	28	29	30	31	32	-33	-34	35	36	-37
			Cheilochromis euchilus	NC_020672.1	1	2	3	4	5	6	7	-8	9	10	11	-12	-13	-14	-15	16	-17	18	19	20	21	22	23	24	25	26	27	28	29	30	31	32	-33	-34	35	36	-37
			Chilotilapia rhoadesii	NC_035992.1	1	2	3	4	5	6	7	-8	9	10	11	-12	-13	-14	-15	16	-17	18	19	20	21	22	23	24	25	26	27	28	29	30	31	32	-33	-34	35	36	-37
			Cichla ocellaris	NC_030272.1	1	2	3	4	5	6	7	-8	9	10	11	-12	-13	-14	-15	16	-17	18	19	20	21	22	23	24	25	26	27	28	29	30	31	32	-33	-34	35	36	-37
			Cichlasoma dimerus	NC_033551.1	1	2	3	4	5	6	7	-8	9	10	11	-12	-13	-14	-15	16	-17	18	19	20	21	22	23	24	25	26	27	28	29	30	31	32	-33	-34	35	36	-37
			Copadichromis mloto	NC_030584.1	1	2	3	4	5	6	7	-8	9	10	11	-12	-13	-14	-15	16	-17	18	19	20	21	22	23	24	25	26	27	28	29	30	31	32	-33	-34	35	36	-37
			Coptodon zillii	NC_026110.1	1	2	3	4	5	6	7	-8	9	10	11	-12	-13	-14	-15	16	-17	18	19	20	21	22	23	24	25	26	27	28	29	30	31	32	-33	-34	35	36	-37
			Cryptoheros cutteri	NC_033552.1	1	2	3	4	5	6	7	-8	9	10	11	-12	-13	-14	-15	16	-17	18	19	20	21	22	23	24	25	26	27	28	29	30	31	32	-33	-34	35	36	-37
			Cyathochromis obliquidens	NC_035993.1	1	2	3	4	5	6	7	-8	9	10	11	-12	-13	-14	-15	16	-17	18	19	20	21	22	23	24	25	26	27	28	29	30	31	32	-33	-34	35	36	-37
			Cynotilapia afra	NC_018564.1	1	2	3	4	5	6	7	-8	9	10	11	-12	-13	-14	-15	16	-17	18	19	20	21	22	23	24	25	26	27	28	29	30	31	32	-33	-34	35	36	-37
			Dimidiochromis compressiceps	NC_018561.1	1	2	3	4	5	6	7	-8	9	10	11	-12	-13	-14	-15	16	-17	18	19	20	21	22	23	24	25	26	27	28	29	30	31	32	-33	-34	35	36	-37
			Diplotaxodon limnothrissa	NC_018556.1	1	2	3	4	5	6	7	-8	9	10	11	-12	-13	-14	-15	16	-17	18	19	20	21	22	23	24	25	26	27	28	29	30	31	32	-33	-34	35	36	-37
			Etroplus maculatus	NC_011179.1	1	2	3	4	5	6	7	-8	9	10	11	-12	-13	-14	-15	16	-17	18	19	20	21	22	23	24	25	26	27	28	29	30	31	32	-33	-34	35	36	-37
			Fossorochromis rostratus	NC_028089.1	1	2	3	4	5	6	7	-8	9	10	11	-12	-13	-14	-15	16	-17	18	19	20	21	22	23	24	25	26	27	28	29	30	31	32	-33	-34	35	36	-37
			Geophagus steindachneri	NC_033545.1	1	2	3	4	5	6	7	-8	9	10	11	-12	-13	-14	-15	16	-17	18	19	20	21	22	23	24	25	26	27	28	29	30	31	32	-33	-34	35	36	-37
			Haplochromis burtoni	NC_027289.1	1	2	3	4	5	6	7	-8	9	10	11	-12	-13	-14	-15	16	-17	18	19	20	21	22	23	24	25	26	27	28	29	30	31	32	-33	-34	35	36	-37
			Hemitilapia oxyrhyncha	NC_031415.1	1	2	3	4	5	6	7	-8	9	10	11	-12	-13	-14	-15	16	-17	18	19	20	21	22	23	24	25	26	27	28	29	30	31	32	-33	-34	35	36	-37
			Herichthys cyanoguttatus	NC_033546.1	1	2	3	4	5	6	7	-8	9	10	11	-12	-13	-14	-15	16	-17	18	19	20	21	22	23	24	25	26	27	28	29	30	31	32	-33	-34	35	36	-37
			Heterotilapia buttikoferi	NC_023470.1	1	2	3	4	5	6	7	-8	9	10	11	-12	-13	-14	-15	16	-17	18	19	20	21	22	23	24	25	26	27	28	29	30	31	32	-33	-34	35	36	-37
			Hypselecara temporalis	NC_011168.1	1	2	3	4	5	6	7	-8	9	10	11	-12	-13	-14	-15	16	-17	18	19	20	21	22	23	24	25	26	27	28	29	30	31	32	-33	-34	35	36	-37
			Krobia guianensis	NC_031440.1	1	2	3	4	5	6	7	-8	9	10	11	-12	-13	-14	-15	16	-17	18	19	20	21	22	23	24	25	26	27	28	29	30	31	32	-33	-34	35	36	-37
			Lethrinops lethrinus	NC_031419.1	1	2	3	4	5	6	7	-8	9	10	11	-12	-13	-14	-15	16	-17	18	19	20	21	22	23	24	25	26	27	28	29	30	31	32	-33	-34	35	36	-37
			Maylandia zebra	NC_027944.1	1	2	3	4	5	6	7	-8	9	10	11	-12	-13	-14	-15	16	-17	18	19	20	21	22	23	24	25	26	27	28	29	30	31	32	-33	-34	35	36	-37
			Mikrogeophagus ramirezi	NC_031439.1	1	2	3	4	5	6	7	-8	9	10	11	-12	-13	-14	-15	16	-17	18	19	20	21	22	23	24	25	26	27	28	29	30	31	32	-33	-34	35	36	-37
			Mylochromis lateristriga	NC_029740.1	1	2	3	4	5	6	7	-8	9	10	11	-12	-13	-14	-15	16	-17	18	19	20	21	22	23	24	25	26	27	28	29	30	31	32	-33	-34	35	36	-37
			Nannacara anomala	NC_031183.1	1	2	3	4	5	6	7	-8	9	10	11	-12	-13	-14	-15	16	-17	18	19	20	21	22	23	24	25	26	27	28	29	30	31	32	-33	-34	35	36	-37
			Neolamprologus brichardi	NC_009062.1	1	2	3	4	5	6	7	-8	9	10	11	-12	-13	-14	-15	16	-17	18	19	20	21	22	23	24	25	26	27	28	29	30	31	32	-33	-34	35	36	-37
			Nimbochromis linni	NC_018558.1	1	2	3	4	5	6	7	-8	9	10	11	-12	-13	-14	-15	16	-17	18	19	20	21	22	23	24	25	26	27	28	29	30	31	32	-33	-34	35	36	-37
			Oreochromis andersonii	NC_037019.1	1	2	3	4	5	6	7	-8	9	10	11	-12	-13	-14	-15	16	-17	18	19	20	21	22	23	24	25	26	27	28	29	30	31	32	-33	-34	35	36	-37
			Parachromis managuensis	NC_026918.1	1	2	3	4	5	6	7	-8	9	10	11	-12	-13	-14	-15	16	-17	18	19	20	21	22	23	24	25	26	27	28	29	30	31	32	-33	-34	35	36	-37
			Paratilapia polleni	NC_011170.1	1	2	3	4	5	6	7	-8	9	10	11	-12	-13	-14	-15	16	-17	18	19	20	21	22	23	24	25	26	27	28	29	30	31	32	-33	-34	35	36	-37
			Paretroplus maculatus	NC_011177.1	1	2	3	4	5	6	7	-8	9	10	11	-12	-13	-14	-15	16	-17	18	19	20	21	22	23	24	25	26	27	28	29	30	31	32	-33	-34	35	36	-37
			Petenia splendida	NC_024835.1	1	2	3	4	5	6	7	-8	9	10	11	-12	-13	-14	-15	16	-17	18	19	20	21	22	23	24	25	26	27	28	29	30	31	32	-33	-34	35	36	-37
			Petrochromis trewavasae	NC_018814.1	1	2	3	4	5	6	7	-8	9	10	11	-12	-13	-14	-15	16	-17	18	19	20	21	22	23	24	25	26	27	28	29	30	31	32	-33	-34	35	36	-37
			Petrotilapia nigra	NC_018557.1	1	2	3	4	5	6	7	-8	9	10	11	-12	-13	-14	-15	16	-17	18	19	20	21	22	23	24	25	26	27	28	29	30	31	32	-33	-34	35	36	-37
			Placidochromis longimanus	NC_028156.1	1	2	3	4	5	6	7	-8	9	10	11	-12	-13	-14	-15	16	-17	18	19	20	21	22	23	24	25	26	27	28	29	30	31	32	-33	-34	35	36	-37
			Protomelas annectens	NC_027953.1	1	2	3	4	5	6	7	-8	9	10	11	-12	-13	-14	-15	16	-17	18	19	20	21	22	23	24	25	26	27	28	29	30	31	32	-33	-34	35	36	-37
			Pseudotropheus crabro	NC_018559.1	1	2	3	4	5	6	7	-8	9	10	11	-12	-13	-14	-15	16	-17	18	19	20	21	22	23	24	25	26	27	28	29	30	31	32	-33	-34	35	36	-37
			Pterophyllum altum	NC_028723.1	1	2	3	4	5	6	7	-8	9	10	11	-12	-13	-14	-15	16	-17	18	19	20	21	22	23	24	25	26	27	28	29	30	31	32	-33	-34	35	36	-37
			Ptychochromoides katria	NC_011169.1	1	2	3	4	5	6	7	-8	9	10	11	-12	-13	-14	-15	16	-17	18	19	20	21	22	23	24	25	26	27	28	29	30	31	32	-33	-34	35	36	-37
			Pundamilia nyererei	NC_028011.1	1	2	3	4	5	6	7	-8	9	10	11	-12	-13	-14	-15	16	-17	18	19	20	21	22	23	24	25	26	27	28	29	30	31	32	-33	-34	35	36	-37
			Retroculus lapidifer	NC_033549.1	1	2	3	4	5	6	7	-8	9	10	11	-12	-13	-14	-15	16	-17	18	19	20	21	22	23	24	25	26	27	28	29	30	31	32	-33	-34	35	36	-37
			Rhamphochromis esox	NC_018563.1	1	2	3	4	5	6	7	-8	9	10	11	-12	-13	-14	-15	16	-17	18	19	20	21	22	23	24	25	26	27	28	29	30	31	32	-33	-34	35	36	-37
			Rocio octofasciata	NC_033548.1	1	2	3	4	5	6	7	-8	9	10	11	-12	-13	-14	-15	16	-17	18	19	20	21	22	23	24	25	26	27	28	29	30	31	32	-33	-34	35	36	-37
			Sarotherodon melanotheron	NC_015611.1	1	2	3	4	5	6	7	-8	9	10	11	-12	-13	-14	-15	16	-17	18	19	20	21	22	23	24	25	26	27	28	29	30	31	32	-33	-34	35	36	-37
			Serranochromis robustus	NC_031418.1	1	2	3	4	5	6	7	-8	9	10	11	-12	-13	-14	-15	16	-17	18	19	20	21	22	23	24	25	26	27	28	29	30	31	32	-33	-34	35	36	-37
			Symphysodon aequifasciata	NC_028182.1	1	2	3	4	5	6	7	-8	9	10	11	-12	-13	-14	-15	16	-17	18	19	20	21	22	23	24	25	26	27	28	29	30	31	32	-33	-34	35	36	-37
			Thorichthys aureus	NC_031182.1	1	2	3	4	5	6	7	-8	9	10	11	-12	-13	-14	-15	16	-17	18	19	20	21	22	23	24	25	26	27	28	29	30	31	32	-33	-34	35	36	-37
			Trematocranus placodon	NC_018555.1	1	2	3	4	5	6	7	-8	9	10	11	-12	-13	-14	-15	16	-17	18	19	20	21	22	23	24	25	26	27	28	29	30	31	32	-33	-34	35	36	-37
			Tropheus moorii	NC_018815.1	1	2	3	4	5	6	7	-8	9	10	11	-12	-13	-14	-15	16	-17	18	19	20	21	22	23	24	25	26	27	28	29	30	31	32	-33	-34	35	36	-37
			Tylochromis polylepis	NC_011171.1	1	2	3	4	5	6	7	-8	9	10	11	-12	-13	-14	-15	16	-17	18	19	20	21	22	23	24	25	26	27	28	29	30	31	32	-33	-34	35	36	-37
			Uaru amphiacanthoides	NC_033550.1	1	2	3	4	5	6	7	-8	9	10	11	-12	-13	-14	-15	16	-17	18	19	20	21	22	23	24	25	26	27	28	29	30	31	32	-33	-34	35	36	-37
			Vieja melanura; Paraneetroplus synspilus	NC_023526.1	1	2	3	4	5	6	7	-8	9	10	11	-12	-13	-14	-15	16	-17	18	19	20	21	22	23	24	25	26	27	28	29	30	31	32	-33	-34	35	36	-37
	Atheriniformes	Atherinidae	Atherinomorus lacunosus	NC_036768.1	1	2	3	4	5	6	7	-8	9	10	11	-12	-13	-14	-15	16	-17	18	19	20	21	22	23	24	25	26	27	28	29	30	31	32	-33	-34	35	36	-37
			Atherinosoma microstoma	NC_035147.1	1	2	3	4	5	6	7	-8	9	10	11	-12	-13	-14	-15	16	-17	18	19	20	21	22	23	24	25	26	27	28	29	30	31	32	-33	-34	35	36	-37
			Craterocephalus eyresii	NC_035148.1	1	2	3	4	5	6	7	-8	9	10	11	-12	-13	-14	-15	16	-17	18	19	20	21	22	23	24	25	26	27	28	29	30	31	32	-33	-34	35	36	-37
			Hypoatherina tsurugae	NC_004386.1	1	2	3	4	5	6	7	-8	9	10	11	-12	-13	-14	-15	16	-17	18	19	20	21	22	23	24	25	26	27	28	29	30	31	32	-33	-34	35	36	-37
		Atherinopsidae	Chirostoma humboldtianum	NC_024883.1	1	2	3	4	5	6	7	-8	9	10	11	-12	-13	-14	-15	16	-17	18	19	20	21	22	23	24	25	26	27	28	29	30	31	32	-33	-34	35	36	-37
			Menidia menidia	NC_011174.1	1	2	3	4	5	6	7	-8	9	10	11	-12	-13	-14	-15	16	-17	18	19	20	21	22	23	24	25	26	27	28	29	30	31	32	-33	-34	35	36	-37
			Odontesthes sp	NC_011175.1	1	2	3	4	5	6	7	-8	9	10	11	-12	-13	-14	-15	16	-17	18	19	20	21	22	23	24	25	26	27	28	29	30	31	32	-33	-34	35	36	-37
		Bedotiidae	Bedotia geayi	NC_034336.1	1	2	3	4	5	6	7	-8	9	10	11	-12	-13	-14	-15	16	-17	18	19	20	21	22	23	24	25	26	27	28	29	30	31	32	-33	-34	35	36	-37
		Isonidae	Iso hawaiiensis	NC_011178.1	1	2	3	4	5	6	7	-8	9	10	11	-12	-13	-14	-15	16	-17	18	19	20	21	22	23	24	25	26	27	28	29	30	31	32	-33	-34	35	36	-37
		Melanotaeniidae	Glossolepis incisus	NC_028090.1	1	2	3	4	5	6	7	-8	9	10	11	-12	-13	-14	-15	16	-17	18	19	20	21	22	23	24	25	26	27	28	29	30	31	32	-33	-34	35	36	-37
			Iriatherina werneri	NC_036767.1	1	2	3	4	5	6	7	-8	9	10	11	-12	-13	-14	-15	16	-17	18	19	20	21	22	23	24	25	26	27	28	29	30	31	32	-33	-34	35	36	-37
			Melanotaenia australis	NC_030170.1	1	2	3	4	5	6	7	-8	9	10	11	-12	-13	-14	-15	16	-17	18	19	20	21	22	23	24	25	26	27	28	29	30	31	32	-33	-34	35	36	-37
	Cyprinodontiformes	Aplocheilidae	Aplocheilus panchax	NC_011176.1	1	2	3	4	5	6	7	-8	9	10	11	-12	-13	-14	-15	16	-17	18	19	20	21	22	23	24	25	26	27	28	29	30	31	32	-33	-34	35	36	-37
		Rivulidae	Austrolebias charrua	NC_028510.1	1	2	3	4	5	6	7	-8	9	10	11	-12	-13	-14	-15	16	-17	18	19	20	21	22	23	24	25	26	27	28	29	30	31	32	-33	-34	35	36	-37
		Cyprinodontidae	Cyprinodon diabolis	NC_030345.1	1	2	3	4	5	6	7	-8	9	10	11	-12	-13	-14	-15	16	-17	18	19	20	21	22	23	24	25	26	27	28	29	30	31	32	-33	-34	35	36	-37
			Jordanella floridae	NC_011387.1	1	2	3	4	5	6	7	-8	9	10	11	-12	-13	-14	-15	16	-17	18	19	20	21	22	23	24	25	26	27	28	29	30	31	32	-33	-34	35	36	-37
			Orestias ascotanensis	NC_027582.1	1	2	3	4	5	6	7	-8	9	10	11	-12	-13	-14	-15	16	-17	18	19	20	21	22	23	24	25	26	27	28	29	30	31	32	-33	-34	35	36	-37
		Fundulidae	Fundulus diaphanus	NC_012361.1	1	2	3	4	5	6	7	-8	9	10	11	-12	-13	-14	-15	16	-17	18	19	20	21	22	23	24	25	26	27	28	29	30	31	32	-33	-34	35	36	-37
		Goodeidae	Xenotoca eiseni	NC_011381.1	1	2	3	4	5	6	9	7	-8	10	11	-12	-13	-14	-15	16	-17	18	19	20	21	22	23	24	25	26	27	28	29	30	31	32	-33	-34	35	36	-37
		Nothobranchiidae	Nothobranchius furzeri	NC_011814.1	1	2	3	4	5	6	7	-8	9	10	11	-12	-13	-14	-15	16	-17	18	19	20	21	22	23	24	25	26	27	28	29	30	31	32	-33	-34	-34	35	36	-37
		Poeciliidae	Gambusia affinis	NC_004388.1	1	2	3	4	5	6	7	-8	9	10	11	-12	-13	-14	-15	16	-17	18	19	20	21	22	23	24	25	26	27	28	29	30	31	32	-33	-34	35	36	-37
			Poecilia formosa	NC_027949.1	1	2	3	4	5	6	7	-8	9	10	11	-12	-13	-14	-15	16	-17	18	19	20	21	22	23	24	25	26	27	28	29	30	31	32	-33	-34	35	36	-37
			Poeciliopsis monacha	NC_032074.1	1	2	3	4	5	6	7	-8	9	10	11	-12	-13	-14	-15	16	-17	18	19	20	21	22	23	24	25	26	27	28	29	30	31	32	-33	-34	35	36	-37
			Xiphophorus couchianus	NC_028083.1	1	2	3	4	5	6	7	-8	9	10	11	-12	-13	-14	-15	16	-17	18	19	20	21	22	23	24	25	26	27	28	29	30	31	32	-33	-34	35	36	-37
		Rivulidae	Kryptolebias hermaphroditus	NC_032387.1	1	2	3	4	5	6	7	-8	9	10	11	-12	-13	-14	-15	16	-17	18	19	20	21	22	23	24	25	26	27	28	29	30	31	32	-33	-34	35	36	-37
	Beloniformes	Adrianichthyidae	Oryzias curvinotus.gb	NC_034775.1	1	2	3	4	5	6	7	-8	9	10	11	-12	-13	-14	-15	16	-17	18	19	20	21	22	23	24	25	26	27	28	29	30	31	32	-33	-34	35	36	-37
		Belonidae	Strongylura anastomella.gb	NC_026998.1	1	2	3	4	5	6	7	-8	9	10	11	-12	-13	-14	-15	16	-17	18	19	20	21	22	23	24	25	26	27	28	29	30	31	32	-33	-34	35	36	-37
			Ablennes hians	NC_011180.1	1	2	3	4	5	6	7	-8	9	10	11	-12	-13	-14	-15	16	-17	18	19	20	21	22	23	24	25	26	27	28	29	30	31	32	-33	-34	35	36	-37
		Exocoetidae	Cheilopogon agoo.gb	NC_036720.1	1	2	3	4	5	6	7	-8	9	10	11	-12	-13	-14	-15	16	-17	18	19	20	21	22	23	24	25	26	27	28	29	30	31	32	-33	-34	35	36	-37
			Cypselurus hiraii.gb	NC_007403.1	1	2	3	4	5	6	7	-8	9	10	11	-12	-13	-14	-15	16	17	18	19	20	21	22	23	24	25	26	27	28	29	30	31	32	-33	-34	35	36	-37
			Exocoetus volitans.gb	NC_003184.1	1	2	3	4	5	6	7	-8	9	10	11	-12	-13	-14	-15	16	-17	18	19	20	21	22	23	24	25	26	27	28	29	30	31	32	-33	-34	35	36	-37
			Parexocoetus brachypterus.gb	NC_036719.1	1	2	3	4	5	6	7	-8	9	10	11	-12	-13	-14	-15	16	-17	18	19	20	21	22	23	24	25	26	27	28	29	30	31	32	-33	-34	35	36	-37
			Prognichthys sealei.gb	NC_036722.1	1	2	3	4	5	6	7	-8	9	10	11	-12	-13	-14	-15	16	-17	18	19	20	21	22	23	24	25	26	27	28	29	30	31	32	-33	-34	35	36	-37
		Hemiramphidae	Hyporhamphus intermedius.gb	NC_026467.1	1	2	3	4	5	6	7	-8	9	10	11	-12	-13	-14	-15	16	-17	18	19	20	21	22	23	24	25	26	27	28	29	30	31	32	-33	-34	35	36	-37
		Scomberesocidae	Cololabis saira.gb	NC_003183.1	1	2	3	4	5	6	7	-8	9	10	11	-12	-13	-14	-15	16	-17	18	19	20	21	22	23	24	25	26	27	28	29	30	31	32	-33	-34	35	36	-37
		Zenarchopteridae	Dermogenys pusilla.gb	NC_034337.1	1	2	3	4	5	6	7	-8	9	10	11	-12	-13	-14	-15	16	-17	18	19	20	21	22	23	24	25	26	27	28	29	30	31	32	-33	-34	35	36	-37
	Mugiliformes	Mugilidae	Agonostomus monticola	NC_017876.1	1	2	3	4	5	6	7	-8	9	10	11	-12	-13	-14	-15	16	-17	18	19	20	21	22	23	24	25	26	27	28	29	30	31	32	-33	-34	35	36	-37
			Aldrichetta forsteri	NC_017879.1	1	2	3	4	5	6	7	-8	9	10	11	-12	-13	-14	-15	16	-17	18	19	20	21	22	23	24	25	26	27	28	29	30	31	32	-33	-34	35	36	-37
			Chaenomugil proboscideus	NC_017881.1	1	2	3	4	5	6	7	-8	9	10	11	-12	-13	-14	-15	16	-17	18	19	20	21	22	23	24	25	26	27	28	29	30	31	32	-33	-34	35	36	-37
			Chelon labrosus	NC_017883.1	1	2	3	4	5	6	7	-8	9	10	11	-12	-13	-14	-15	16	-17	18	19	20	21	22	23	24	25	26	27	28	29	30	31	32	-33	-34	35	36	-37
			Crenimugil crenilabis	NC_017884.1	1	2	3	4	5	6	7	-8	9	10	11	-12	-13	-14	-15	16	-17	18	19	20	21	22	23	24	25	26	27	28	29	30	31	32	-33	-34	35	36	-37
			Liza affinis	NC_017887.1	1	2	3	4	5	6	7	-8	9	10	11	-12	-13	-14	-15	16	-17	18	19	20	21	22	23	24	25	26	27	28	29	30	31	32	-33	-34	35	36	-37
			Minimugil cascasia-Sicamugil cascasia	NC_017898.1	1	2	3	4	5	6	7	-8	9	10	11	-12	-13	-14	-15	16	-17	18	19	20	21	22	23	24	25	26	27	28	29	30	31	32	-33	-34	35	36	-37
			Moolgarda cunnesius	NC_017902.2	1	2	3	4	5	6	7	-8	9	10	11	-12	-13	-14	-15	16	-17	18	19	20	21	22	23	24	25	26	27	28	29	30	31	32	-33	-34	35	36	-37
			Mugil cephalus	NC_003182.1	1	2	3	4	5	6	7	-8	9	10	11	-12	-13	-14	-15	16	-17	18	19	20	21	22	23	24	25	26	27	28	29	30	31	32	-33	-34	35	36	-37
			Oedalechilus labeo	NC_017893.1	1	2	3	4	5	6	7	-8	9	10	11	-12	-13	-14	-15	16	-17	18	19	20	21	22	23	24	25	26	27	28	29	30	31	32	-33	-34	35	36	-37
			Pseudomyxus capensis-Myxus capensis	NC_017892.1	1	2	3	4	5	6	7	-8	9	10	11	-12	-13	-14	-15	16	-17	18	19	20	21	22	23	24	25	26	27	28	29	30	31	32	-33	-34	35	36	-37
			Squalomugil nasutus-Rhinomugil nasutus	NC_017897.1	1	2	3	4	5	6	7	-8	9	10	11	-12	-13	-14	-15	16	-17	18	19	20	21	22	23	24	25	26	27	28	29	30	31	32	-33	-34	35	36	-37
	Gobiesociformes	Gobiesocidae	Arcos sp.	NC_004413.1	1	2	3	4	5	6	7	-8	9	10	11	-12	-13	-14	-15	16	-17	18	19	20	21	22	23	24	25	26	27	28	29	30	31	32	-33	-34	35	36	-37
			Aspasma minima	NC_008130.1	7	-8	1	-37	2	3	4	5	6	9	10	11	-12	-13	-14	-15	16	-17	18	19	20	21	22	23	24	25	26	27	28	29	30	31	32	-33	-34	35	36
	Blenniiformes	Blenniidae	Ecsenius bicolor	NC_028295.1	1	2	3	4	5	6	7	-8	9	10	11	-12	-13	-14	-15	16	-17	18	19	20	21	22	23	24	25	26	27	28	29	30	31	32	-33	-34	35	36	-37
			Petroscirtes breviceps	NC_004411.1	1	2	3	4	5	6	7	-8	9	10	11	-12	-13	-14	-15	16	-17	18	19	20	21	22	23	24	25	26	27	28	29	30	31	32	-33	-34	35	36	-37
			Salarias fasciatus	NC_004412.1	1	2	3	4	5	6	7	-8	9	10	11	-12	-13	-14	-15	16	-17	18	19	20	21	22	23	24	25	26	27	28	29	30	31	32	-33	-34	35	36	-37
	Acanthuriformes	Acanthuridae	Acanthurus leucosternon	NC_009830.1	1	2	3	4	5	6	7	-8	9	10	11	-12	-13	-14	-15	16	-17	18	19	20	21	22	23	24	25	26	27	28	29	30	31	32	-33	-34	35	36	-37
			Naso lopezi	NC_009853.1	1	2	3	4	5	6	7	-8	9	10	11	-12	-13	-14	-15	16	-17	18	19	20	21	22	23	24	25	26	27	28	29	30	31	32	-33	-34	35	36	-37
			Paracanthurus hepatus	NC_029237.1	1	2	3	4	5	6	7	-8	9	10	11	-12	-13	-14	-15	16	-17	18	19	20	21	22	23	24	25	26	27	28	29	30	31	32	-33	-34	35	36	-37
			Zebrasoma flavescens	NC_009874.1	1	2	3	4	5	6	7	-8	9	10	11	-12	-13	-14	-15	16	-17	18	19	20	21	22	23	24	25	26	27	28	29	30	31	32	-33	-34	35	36	-37
		Caproidae	Antigonia capros	NC_003191.1	1	2	3	4	5	6	7	-8	9	10	11	-12	-13	-14	-15	16	-17	18	19	20	21	22	23	24	25	26	27	28	29	30	31	32	-33	-34	35	36	-37
			Capros aper	NC_010958.1	1	2	3	4	5	6	7	-8	9	10	11	-12	-13	-14	-15	16	-17	18	19	20	21	22	23	24	25	26	27	28	29	30	31	32	-33	-34	35	36	-37
		Chaetodontidae	Chaetodon auripes	NC_009870.1	1	2	3	4	5	6	7	-8	9	10	11	-12	-13	-14	-15	16	-17	18	19	20	21	22	23	24	25	26	27	28	29	30	31	32	-33	-34	35	36	-37
			Chelmon rostratus	NC_025953.1	1	2	3	4	5	6	7	-8	9	10	11	-12	-13	-14	-15	16	-17	18	19	20	21	22	23	24	25	26	27	28	29	30	31	32	-33	-34	35	36	-37
			Heniochus diphreutes	NC_009871.1	1	2	3	4	5	6	7	-8	9	10	11	-12	-13	-14	-15	16	-17	18	19	20	21	22	23	24	25	26	27	28	29	30	31	32	-33	-34	35	36	-37
		Ephippidae	Ephippus orbis	NC_027733.1	1	2	3	4	5	6	7	-8	9	10	11	-12	-13	-14	-15	16	-17	18	19	20	21	22	23	24	25	26	27	28	29	30	31	32	-33	-34	35	36	-37
			Platax orbicularis	NC_013136.1	1	2	3	4	5	6	7	-8	9	10	11	-12	-13	-14	-15	16	-17	18	19	20	21	22	23	24	25	26	27	28	29	30	31	32	-33	-34	35	36	-37
		Leiognathidae	Gazza minuta	NC_026232.1	1	2	3	4	5	6	7	-8	9	10	11	-12	-13	-14	-15	16	-17	18	19	20	21	22	23	24	25	26	27	28	29	30	31	32	-33	-34	35	36	-37
		Lobotidae	Datnioides microlepis	NC_030278.1	1	2	3	4	5	6	7	-8	9	10	11	-12	-13	-14	-15	16	-17	18	19	20	21	22	23	24	25	26	27	28	29	30	31	32	-33	-34	35	36	-37
			Hapalogenys analis	NC_019646.1	1	2	3	4	5	6	7	-8	9	10	11	-12	-13	-14	-15	16	-17	18	19	20	21	22	23	24	25	26	27	28	29	30	31	32	-33	-34	35	36	-37
			Lobotes surinamensis	NC_026233.1	1	2	3	4	5	6	7	-8	9	10	11	-12	-13	-14	-15	16	-17	18	19	20	21	22	23	24	25	26	27	28	29	30	31	32	-33	-34	35	36	-37
		Luvaridae	Luvarus imperialis	NC_009851.1	1	2	3	4	5	6	7	-8	9	10	11	-12	-13	-14	-15	16	-17	18	19	20	21	22	23	24	25	26	27	28	29	30	31	32	-33	-34	35	36	-37
		Pomacanthidae	Centropyge acanthops	NC_028717.1	1	2	3	4	5	6	7	-8	9	10	11	-12	-13	-14	-15	16	-17	18	19	20	21	22	23	24	25	26	27	28	29	30	31	32	-33	-34	35	36	-37
			Chaetodontoplus conspicillatus	NC_026883.1	1	2	3	4	5	6	7	-8	9	10	11	-12	-13	-14	-15	16	-17	18	19	20	21	22	23	24	25	26	27	28	29	30	31	32	-33	-34	35	36	-37
			Genicanthus bellus	NC_027597.1	1	2	3	4	5	6	7	-8	9	10	11	-12	-13	-14	-15	16	-17	18	19	20	21	22	23	24	25	26	27	28	29	30	31	32	-33	-34	35	36	-37
			Holacanthus ciliaris	NC_027595.1	1	2	3	4	5	6	7	-8	9	10	11	-12	-13	-14	-15	16	-17	18	19	20	21	22	23	24	25	26	27	28	29	30	31	32	-33	-34	35	36	-37
			Paracentropyge multifasciata	NC_027599.1	1	2	3	4	5	6	7	-8	9	10	11	-12	-13	-14	-15	16	-17	18	19	20	21	22	23	24	25	26	27	28	29	30	31	32	-33	-34	35	36	-37
			Pomacanthus imperator	NC_026304.1	1	2	3	4	5	6	7	-8	9	10	11	-12	-13	-14	-15	16	-17	18	19	20	21	22	23	24	25	26	27	28	29	30	31	32	-33	-34	35	36	-37
			Pygoplites diacanthus	NC_026545.1	1	2	3	4	5	6	7	-8	9	10	11	-12	-13	-14	-15	16	-17	18	19	20	21	22	23	24	25	26	27	28	29	30	31	32	-33	-34	35	36	-37
		Scatophagidae	Scatophagus argus	NC_021968.1	1	2	3	4	5	6	7	-8	9	10	11	-12	-13	-14	-15	16	-17	18	19	20	21	22	23	24	25	26	27	28	29	30	31	32	-33	-34	35	36	-37
			Selenotoca multifasciata	NC_026919.1	1	2	3	4	5	6	7	-8	9	10	11	-12	-13	-14	-15	16	-17	18	19	20	21	22	23	24	25	26	27	28	29	30	31	32	-33	-34	35	36	-37
		Siganidae	Siganus canaliculatus	NC_024881.1	1	2	3	4	5	6	7	-8	9	10	11	-12	-13	-14	-15	16	-17	18	19	20	21	22	23	24	25	26	27	28	29	30	31	32	-33	-34	35	36	-37
		Zanclidae	Zanclus cornutus	NC_009852.1	1	2	3	4	5	6	7	-8	9	10	11	-12	-13	-14	-15	16	-17	18	19	20	21	22	23	24	25	26	27	28	29	30	31	32	-33	-34	35	36	-37
	Lophiiformes	Caulophrynidae	Caulophryne jordani	NC_004383.1	1	2	3	4	5	6	7	-8	9	10	11	-12	-13	-14	-15	16	-17	18	19	20	21	22	23	24	25	26	27	28	29	30	31	32	-33	-34	35	36	-37
		Ceratiidae	Ceratias uranoscopus	NC_013882.1	1	2	3	4	6	-8	5	7	9	10	11	-12	-13	-14	-15	16	-17	18	19	20	21	22	23	24	25	26	27	28	29	30	31	32	-33	-34	35	36	-37
			Cryptopsaras couesii	NC_013880.1	1	2	3	4	7	6	-8	5	9	10	11	-12	-13	-14	-15	16	-17	18	19	20	21	22	23	24	25	26	27	28	29	30	31	32	-33	-34	35	36	-37
		Chaunacidae	Chaunax abei	NC_004381.1	1	2	3	4	5	6	7	-8	9	10	11	-12	-13	-14	-15	16	-17	18	19	20	21	22	23	24	25	26	27	28	29	30	31	32	-33	-34	35	36	-37
		Diceratiidae	Diceratias pileatus	NC_013870.1	1	2	3	4	5	6	7	-8	9	10	11	-12	-13	-14	-15	16	-17	18	19	20	21	22	23	24	25	26	27	28	29	30	31	32	-33	-34	35	36	-37
			Bufoceratias thele	NC_013869.1	1	2	3	4	5	6	7	-8	9	10	11	-12	-13	-14	-15	16	-17	18	19	20	21	22	23	24	25	26	27	28	29	30	31	32	-33	-34	35	36	-37
		Gigantactinidae	Gigantactis vanhoeffeni	NC_013885.1	1	2	3	4	5	6	7	-8	9	10	11	-12	-13	-14	-15	16	-17	18	19	20	21	22	23	24	25	26	27	28	29	30	31	32	-33	-34	35	36	-37
			Rhynchactis macrothrix	NC_013863.1	1	2	3	4	5	6	7	-8	9	10	11	-12	-13	-14	-15	16	-17	18	19	20	21	22	23	24	25	26	27	28	29	30	31	32	-33	-34	35	36	-37
		Himantolophidae	Himantolophus albinares	NC_013867.1	1	2	3	4	5	6	7	-8	9	10	11	-12	-13	-14	-15	16	-17	18	19	20	21	22	23	24	25	26	27	28	29	30	31	32	-33	-34	35	36	-37
		Linophrynidae	Haplophryne mollis	NC_013865.1	1	2	3	4	5	6	7	-8	9	10	11	-12	-13	-14	-15	16	-17	18	19	20	21	22	23	24	25	26	27	28	29	30	31	32	-33	-34	35	36	-37
		Lophiidae	Lophiodes caulinaris	NC_013872.1	1	2	3	4	5	6	7	-8	9	10	11	-12	-13	-14	-15	16	-17	18	19	20	21	22	23	24	25	26	27	28	29	30	31	32	-33	-34	35	36	-37
			Lophiomus setigerus	NC_008125.1	1	2	3	4	5	6	7	-8	9	10	11	-12	-13	-14	-15	16	-17	18	19	20	21	22	23	24	25	26	27	28	29	30	31	32	-33	-34	35	36	-37
			Lophius americanus	NC_004380.1	1	2	3	4	5	6	7	-8	9	10	11	-12	-13	-14	-15	16	-17	18	19	20	21	22	23	24	25	26	27	28	29	30	31	32	-33	-34	35	36	-37
			Sladenia gardineri	NC_013873.1	1	2	3	4	5	6	7	-8	9	10	11	-12	-13	-14	-15	16	-17	18	19	20	21	22	23	24	25	26	27	28	29	30	31	32	-33	-34	35	36	-37
		Melanocetidae	Melanocetus johnsoni	NC_013866.1	1	2	3	4	5	6	7	-8	9	10	11	-12	-13	-14	-15	16	-17	18	19	20	21	22	23	24	25	26	27	28	29	30	31	32	-33	-34	35	36	-37
		Neoceratiidae	Neoceratias spinifer	NC_013864.1	1	2	3	4	5	6	7	-8	9	10	11	-12	-13	-14	-15	16	-17	18	19	20	21	22	23	24	25	26	27	28	29	30	31	32	-33	-34	35	36	-37
		Ogcocephalidae	Coelophrys brevicaudata	NC_013886.1	1	2	3	4	5	6	7	-8	9	10	11	-12	-13	-14	-15	16	-17	18	19	20	21	22	23	24	25	26	27	28	29	30	31	32	-33	-34	35	36	-37
		Oneirodidae	Oneirodes thompsoni	NC_013871.1	1	2	3	4	5	6	7	-8	9	10	11	-12	-13	-14	-15	16	-17	18	19	20	21	22	23	24	25	26	27	28	29	30	31	32	-33	-34	35	36	-37
		Tetrabrachiidae	Tetrabrachium ocellatum	NC_013879.1	1	2	3	4	5	6	7	-34	-8	9	10	11	18	19	20	21	22	23	24	-12	-13	-14	-15	16	-17	25	26	27	28	29	30	31	32	-33	35	36	-37
		Thaumatichthyidae	Thaumatichthys pagidostomus	NC_013875.1	1	2	3	4	5	6	7	-8	9	10	11	-12	-13	-14	-15	16	-17	18	19	20	21	22	23	24	25	26	27	28	29	30	31	32	-33	-34	35	36	-37
	Tetraodontiformes	Aracanidae	Anoplocapros lenticularis	NC_011319.1	1	2	3	4	5	6	7	-8	9	10	11	-12	-13	-14	-15	16	-17	18	19	20	21	22	23	24	25	26	27	28	29	30	31	32	-33	-34	35	36	-37
			Kentrocapros aculeatus	NC_009864.1	1	2	3	4	5	6	7	-8	9	10	11	-12	-13	-14	-15	16	-17	18	19	20	21	22	23	24	25	26	27	28	29	30	31	32	-33	-34	35	36	-37
		Balistidae	Abalistes stellaris	NC_011943.1	1	2	3	4	5	6	7	-8	9	10	11	-12	-13	-14	-15	16	-17	18	19	20	21	22	23	24	25	26	27	28	29	30	31	32	-33	-34	35	36	-37
			Balistapus undulatus	NC_011946.1	1	2	3	4	5	6	7	-8	9	10	11	-12	-13	-14	-15	16	-17	18	19	20	21	22	23	24	25	26	27	28	29	30	31	32	-33	-34	35	36	-37
			Balistes vetula	NC_011948.1	1	2	3	4	5	6	7	-8	9	10	11	-12	-13	-14	-15	16	-17	18	19	20	21	22	23	24	25	26	27	28	29	30	31	32	-33	-34	35	36	-37
			Balistoides conspicillum	NC_011934.1	1	2	3	4	5	6	7	-8	9	10	11	-12	-13	-14	-15	16	-17	18	19	20	21	22	23	24	25	26	27	28	29	30	31	32	-33	-34	35	36	-37
			Canthidermis maculata	NC_011935.1	1	2	3	4	5	6	7	-8	9	10	11	-12	-13	-14	-15	16	-17	18	19	20	21	22	23	24	25	26	27	28	29	30	31	32	-33	-34	35	36	-37
			Melichthys vidua	NC_011937.1	1	2	3	4	5	6	7	-8	9	10	11	-12	-13	-14	-15	16	-17	18	19	20	21	22	23	24	25	26	27	28	29	30	31	32	-33	-34	35	36	-37
			Odonus niger	NC_011938.1	1	2	3	4	5	6	7	-8	9	10	11	-12	-13	-14	-15	16	-17	18	19	20	21	22	23	24	25	26	27	28	29	30	31	32	-33	-34	35	36	-37
			Pseudobalistes flavimarginatus	NC_011939.1	1	2	3	4	5	6	7	-8	9	10	11	-12	-13	-14	-15	16	-17	18	19	20	21	22	23	24	25	26	27	28	29	30	31	32	-33	-34	35	36	-37
			Rhinecanthus aculeatus	NC_011941.1	1	2	3	4	5	6	7	-8	9	10	11	-12	-13	-14	-15	16	-17	18	19	20	21	22	23	24	25	26	27	28	29	30	31	32	-33	-34	35	36	-37
			Sufflamen fraenatum	NC_004416.1	1	2	3	4	5	6	7	-8	9	10	11	-12	-13	-14	-15	16	-17	18	19	20	21	22	23	24	25	26	27	28	29	30	31	32	-33	-34	35	36	-37
			Xanthichthys auromarginatus	NC_011945.1	1	2	3	4	5	6	7	-8	9	10	11	-12	-13	-14	-15	16	-17	18	19	20	21	22	23	24	25	26	27	28	29	30	31	32	-33	-34	35	36	-37
			Xenobalistes tumidipectoris	NC_011321.1	1	2	3	4	5	6	7	-8	9	10	11	-12	-13	-14	-15	16	-17	18	19	20	21	22	23	24	25	26	27	28	29	30	31	32	-33	-34	35	36	-37
		Diodontidae	Chilomycterus reticulatus	NC_011331.1	1	2	3	4	5	6	7	-8	9	10	11	-12	-13	-14	-15	16	-17	18	19	20	21	22	23	24	25	26	27	28	29	30	31	32	-33	-34	35	36	-37
			Diodon holocanthus	NC_009866.1	1	2	3	4	5	6	7	-8	9	10	11	-12	-13	-14	-15	16	-17	18	19	20	21	22	23	24	25	26	27	28	29	30	31	32	-33	-34	35	36	-37
		Molidae	Masturus lanceolatus	NC_005837.1	1	2	3	4	5	6	7	-8	9	10	11	-12	-13	-14	-15	16	-17	18	19	20	21	22	23	24	25	26	27	28	29	30	31	32	-33	-34	35	36	-37
			Mola mola	NC_005836.1	1	2	3	4	5	6	7	-8	9	10	11	-12	-13	-14	-15	16	-17	18	19	20	21	22	23	24	25	26	27	28	29	30	31	32	-33	-34	35	36	-37
			Ranzania laevis	NC_007887.1	1	2	3	4	5	6	7	-8	9	10	11	-12	-13	-14	-15	16	-17	18	19	20	21	22	23	24	25	26	27	28	29	30	31	32	-33	-34	35	36	-37
		Monacanthidae	Acanthaluteres brownii	NC_011947.1	1	2	3	4	5	6	7	-8	9	10	11	-12	-13	-14	-15	16	-17	18	19	20	21	22	23	24	25	26	27	28	29	30	31	32	-33	-34	35	36	-37
			Acreichthys tomentosus	NC_011950.1	1	2	3	4	5	6	7	-8	9	10	11	-12	-13	-14	-15	16	-17	18	19	20	21	22	23	24	25	26	27	28	29	30	31	32	-33	-34	35	36	-37
			Aluterus monoceros	NC_027268.1	1	2	3	4	5	6	7	-8	9	10	11	-12	-13	-14	-15	16	-17	18	19	20	21	22	23	24	25	26	27	28	29	30	31	32	-33	-34	35	36	-37
			Amanses scopas	NC_011952.1	1	2	3	4	5	6	7	-8	9	10	11	-12	-13	-14	-15	16	-17	18	19	20	21	22	23	24	25	26	27	28	29	30	31	32	-33	-34	35	36	-37
			Brachaluteres ulvarum	NC_011940.1	1	2	3	4	5	6	7	-8	9	10	11	-12	-13	-14	-15	16	-17	18	19	20	21	22	23	24	25	26	27	28	29	30	31	32	-33	-34	35	36	-37
			Cantherhines pardalis	NC_011325.1	1	2	3	4	5	6	7	-8	9	10	11	-12	-13	-14	-15	16	-17	18	19	20	21	22	23	24	25	26	27	28	29	30	31	32	-33	-34	35	36	-37
			Chaetodermis penicilligerus	NC_011951.1	1	2	3	4	5	6	7	-8	9	10	11	-12	-13	-14	-15	16	-17	18	19	20	21	22	23	24	25	26	27	28	29	30	31	32	-33	-34	35	36	-37
			Eubalichthys mosaicus	NC_011953.1	1	2	3	4	5	6	7	-8	9	10	11	-12	-13	-14	-15	16	-17	18	19	20	21	22	23	24	25	26	27	28	29	30	31	32	-33	-34	35	36	-37
			Meuschenia hippocrepis	NC_011956.1	1	2	3	4	5	6	7	-8	9	10	11	-12	-13	-14	-15	16	-17	18	19	20	21	22	23	24	25	26	27	28	29	30	31	32	-33	-34	35	36	-37
			Monacanthus chinensis	NC_011925.1	1	2	3	4	5	6	7	-8	9	10	11	-12	-13	-14	-15	16	-17	18	19	20	21	22	23	24	25	26	27	28	29	30	31	32	-33	-34	35	36	-37
			Nelusetta ayraudi	NC_011921.1	1	2	3	4	5	6	7	-8	9	10	11	-12	-13	-14	-15	16	-17	18	19	20	21	22	23	24	25	26	27	28	29	30	31	32	-33	-34	35	36	-37
			Oxymonacanthus longirostris	NC_011927.1	1	2	3	4	5	6	7	-8	9	10	11	-12	-13	-14	-15	16	-17	18	19	20	21	22	23	24	25	26	27	28	29	30	31	32	-33	-34	35	36	-37
			Paraluteres prionurus	NC_011929.1	1	2	3	4	5	6	7	-8	9	10	11	-12	-13	-14	-15	16	-17	18	19	20	21	22	23	24	25	26	27	28	29	30	31	32	-33	-34	35	36	-37
			Paramonacanthus choirocephalus	NC_011931.1	1	2	3	4	5	6	7	-8	9	10	11	-12	-13	-14	-15	16	-17	18	19	20	21	22	23	24	25	26	27	28	29	30	31	32	-33	-34	35	36	-37
			Pervagor janthinosoma	NC_011932.1	1	2	3	4	5	6	7	-8	9	10	11	-12	-13	-14	-15	16	-17	18	19	20	21	22	23	24	25	26	27	28	29	30	31	32	-33	-34	35	36	-37
			Pseudalutarius nasicornis	NC_011955.1	1	2	3	4	5	6	7	-8	9	10	11	-12	-13	-14	-15	16	-17	18	19	20	21	22	23	24	25	26	27	28	29	30	31	32	-33	-34	35	36	-37
			Pseudomonacanthus peroni	NC_011933.1	1	2	3	4	5	6	7	-8	9	10	11	-12	-13	-14	-15	16	-17	18	19	20	21	22	23	24	25	26	27	28	29	30	31	32	-33	-34	35	36	-37
			Rudarius ercodes	NC_011924.1	1	2	3	4	5	6	7	-8	9	10	11	-12	-13	-14	-15	16	-17	18	19	20	21	22	23	24	25	26	27	28	29	30	31	32	-33	-34	35	-37	36
			Scobinichthys granulatus	NC_011926.1	1	2	3	4	5	6	7	-8	9	10	11	-12	-13	-14	-15	16	-17	18	19	20	21	22	23	24	25	26	27	28	29	30	31	32	-33	-34	35	36	-37
			Stephanolepis cirrhifer	NC_003177.1	1	2	3	4	5	6	7	-8	9	10	11	-12	-13	-14	-15	16	-17	18	19	20	21	22	23	24	25	26	27	28	29	30	31	32	-33	-34	35	36	-37
			Thamnaconus hypargyreus	NC_027070.1	1	2	3	4	5	6	7	-8	9	10	11	-12	-13	-14	-15	16	-17	18	19	20	21	22	23	24	25	26	27	28	29	30	31	32	-33	-34	35	36	-37
		Ostraciidae	Lactoria diaphana	NC_011330.1	1	2	3	4	5	6	7	-8	9	10	11	-12	-13	-14	-15	16	-17	18	19	20	21	22	23	24	25	26	27	28	29	30	31	32	-33	-34	35	36	-37
			Ostracion immaculatus	NC_009865.1	1	2	3	4	5	6	7	-8	9	10	11	-12	-13	-14	-15	16	-17	18	19	20	21	22	23	24	25	26	27	28	29	30	31	32	-33	-34	35	36	-37
		Tetraodontidae	Arothron firmamentum	NC_010975.1	1	2	3	4	5	6	7	-8	9	10	11	-12	-13	-14	-15	16	-17	18	19	20	21	22	23	24	25	26	27	28	29	30	31	32	-33	-34	35	36	-37
			Auriglobus modestus	NC_015348.1	1	2	3	4	5	6	7	-8	9	10	11	-12	-13	-14	-15	16	-17	18	19	20	21	22	23	24	25	26	27	28	29	30	31	32	-33	-34	35	36	-37
			Canthigaster coronata	NC_010978.1	1	2	3	4	5	6	7	-8	9	10	11	-12	-13	-14	-15	16	-17	18	19	20	21	22	23	24	25	26	27	28	29	30	31	32	-33	-34	35	36	-37
			Carinotetraodon lorteti	NC_015350.1	1	2	3	4	5	6	7	-8	9	10	11	-12	-13	-14	-15	16	-17	18	19	20	21	22	23	24	25	26	27	28	29	30	31	32	-33	-34	35	36	-37
			Chelonodon patoca	NC_011623.1	1	2	3	4	5	6	7	-8	9	10	11	-12	-13	-14	-15	16	-17	18	19	20	21	22	23	24	25	26	27	28	29	30	31	32	-33	-34	35	36	-37
			Colomesus asellus	NC_015368.1	1	2	3	4	5	6	7	-8	9	10	11	-12	-13	-14	-15	16	-17	18	19	20	21	22	23	24	25	26	27	28	29	30	31	32	-33	-34	35	36	-37
			Lagocephalus laevigatus	NC_015345.1	1	2	3	4	5	6	7	-8	9	10	11	-12	-13	-14	-15	16	-17	18	19	20	21	22	23	24	25	26	27	28	29	30	31	32	-33	-34	35	36	-37
			Leiodon cutcutia	NC_015365.1	1	2	3	4	5	6	7	-8	9	10	11	-12	-13	-14	-15	16	-17	18	19	20	21	22	23	24	25	26	27	28	29	30	31	32	-33	-34	35	36	-37
			Marilyna darwinii	NC_015351.1	1	2	3	4	5	6	7	-8	9	10	11	-12	-13	-14	-15	16	-17	18	19	20	21	22	23	24	25	26	27	28	29	30	31	32	-33	-34	35	36	-37
			Monotrete cochinchinensis - Pao cochinchinensis	NC_015366.1	1	2	3	4	5	6	7	-8	9	10	11	-12	-13	-14	-15	16	-17	18	19	20	21	22	23	24	25	26	27	28	29	30	31	32	-33	-34	35	36	-37
			Omegophora armilla	NC_015349.1	1	2	3	4	5	6	7	-8	9	10	11	-12	-13	-14	-15	16	-17	18	19	20	21	22	23	24	25	26	27	28	29	30	31	32	-33	-34	35	36	-37
			Pao palembangensis-Tetraodon palembangensis	NC_015355.1	1	2	3	4	5	6	7	-8	9	10	11	-12	-13	-14	-15	16	-17	18	19	20	21	22	23	24	25	26	27	28	29	30	31	32	-33	-34	35	36	-37
			Pelagocephalus marki	NC_015353.1	1	2	3	4	5	6	7	-8	9	10	11	-12	-13	-14	-15	16	-17	18	19	20	21	22	23	24	25	26	27	28	29	30	31	32	-33	-34	35	36	-37
			Polyspina piosae	NC_015339.1	1	2	3	4	5	6	7	-8	9	10	11	-12	-13	-14	-15	16	-17	18	19	20	21	22	23	24	25	26	27	28	29	30	31	32	-33	-34	35	36	-37
			Sphoeroides annulatus	NC_015344.1	1	2	3	4	5	6	7	-8	9	10	11	-12	-13	-14	-15	16	-17	18	19	20	21	22	23	24	25	26	27	28	29	30	31	32	-33	-34	35	36	-37
			Takifugu alboplumbeus	NC_011625.1	1	2	3	4	5	6	7	-8	9	10	11	-12	-13	-14	-15	16	-17	18	19	20	21	22	23	24	25	26	27	28	29	30	31	32	-33	-34	35	36	-37
			Tetractenos glaber	NC_015347.1	1	2	3	4	5	6	7	-8	9	10	11	-12	-13	-14	-15	16	-17	18	19	20	21	22	23	24	25	26	27	28	29	30	31	32	-33	-34	35	36	-37
			Tetraodon biocellatus	NC_015358.1	1	2	3	4	5	6	7	-8	9	10	11	-12	-13	-14	-15	16	-17	18	19	20	21	22	23	24	25	26	27	28	29	30	31	32	-33	-34	35	36	-37
			Torquigener brevipennis	NC_011636.1	1	2	3	4	5	6	7	-8	9	10	11	-12	-13	-14	-15	16	-17	18	19	20	21	22	23	24	25	26	27	28	29	30	31	32	-33	-34	35	36	-37
			Tylerius spinosissimus	NC_015356.1	1	2	3	4	5	6	7	-8	9	10	11	-12	-13	-14	-15	16	-17	18	19	20	21	22	23	24	25	26	27	28	29	30	31	32	-33	-34	35	36	-37
		Triacanthodidae	Macrorhamphosodes uradoi	NC_009860.1	1	2	3	4	5	6	7	-8	9	10	11	-12	-13	-14	-15	16	-17	18	19	20	21	22	23	24	25	26	27	28	29	30	31	32	-33	-34	35	36	-37
			Triacanthodes anomalus	NC_009861.1	1	2	3	4	5	6	7	-8	9	10	11	-12	-13	-14	-15	16	-17	18	19	20	21	22	23	24	25	26	27	28	29	30	31	32	-33	-34	35	36	-37
			Triacanthus biaculeatus	NC_009863.1	1	2	3	4	5	6	7	-8	9	10	11	-12	-13	-14	-15	16	-17	18	19	20	21	22	23	24	25	26	27	28	29	30	31	32	-33	-34	35	36	-37
			Trixiphichthys weberi	NC_009862.1	1	2	3	4	5	6	7	-8	9	10	11	-12	-13	-14	-15	16	-17	18	19	20	21	22	23	24	25	26	27	28	29	30	31	32	-33	-34	35	36	-37
		Triodontidae	Triodon macropterus	NC_009859.1	1	2	3	4	5	6	7	-8	9	10	11	-12	-13	-14	-15	16	-17	18	19	20	21	22	23	24	25	26	27	28	29	30	31	32	-33	-34	35	36	-37
	Centrarchiformes	Centrarchidae	Ambloplites rupestris	NC_035659.1	1	2	3	4	5	6	7	-8	9	10	11	-12	-13	-14	-15	16	-17	18	19	20	21	22	23	24	25	26	27	28	29	30	31	32	-33	-34	35	36	-37
			Lepomis cyanellus	NC_020359.1	1	2	3	4	5	6	7	-8	9	10	11	-12	-13	-14	-15	16	-17	18	19	20	21	22	23	24	25	26	27	28	29	30	31	32	-33	-34	35	36	-37
			Micropterus dolomieu	NC_011361.1	1	2	3	4	5	6	7	-8	9	10	11	-12	-13	-14	-15	16	-17	18	19	20	21	22	23	24	25	26	27	28	29	30	31	32	-33	-34	35	36	-37
			Pomoxis nigromaculatus	NC_028298.1	1	2	3	4	5	6	7	-8	9	10	11	-12	-13	-14	-15	16	-17	18	19	20	21	22	23	24	25	26	27	28	29	30	31	32	-33	-34	35	36	-37
		Cheilodactylidae	Cheilodactylus quadricornis	NC_028180.1	1	2	3	4	5	6	7	-8	9	10	11	-12	-13	-14	-15	16	-17	18	19	20	21	22	23	24	25	26	27	28	29	30	31	32	-33	-34	35	36	-37
		Cirrhitidae	Cirrhitichthys aprinus	NC_024857.1	1	2	3	4	5	6	7	-8	9	10	11	-12	-13	-14	-15	16	-17	18	19	20	21	22	23	24	25	26	27	28	29	30	31	32	-33	-34	35	36	-37
			Paracirrhites arcatus	NC_022512.1	1	2	3	4	5	6	7	-8	9	10	11	-12	-13	-14	-15	16	-17	18	19	20	21	22	23	24	25	26	27	28	29	30	31	32	-33	-34	35	36	-37
		Elassomatidae	Elassoma evergladei	NC_003175.1	1	2	3	4	5	6	7	-8	9	10	11	-12	-13	-14	-15	16	-17	18	19	20	21	22	23	24	25	26	27	28	29	30	31	32	-33	-34	35	36	-37
		Enoplosidae	Enoplosus armatus	NC_013181.1	1	2	3	4	5	6	7	-8	9	10	11	-12	-13	-14	-15	16	-17	18	19	20	21	22	23	24	25	26	27	28	29	30	31	32	-33	-34	35	36	-37
		Kuhliidae	Kuhlia mugil	NC_013142.1	1	2	3	4	5	6	7	-8	9	10	11	-12	-13	-14	-15	16	-17	18	19	20	21	22	23	24	25	26	27	28	29	30	31	32	-33	-34	35	36	-37
		Kyphosidae	Girella punctata	NC_013137.1	1	2	3	4	5	6	7	-8	9	10	11	-12	-13	-14	-15	16	-17	18	19	20	21	22	23	24	25	26	27	28	29	30	31	32	-33	-34	35	36	-37
			Kyphosus cinerascens	NC_013138.1	1	2	3	4	5	6	7	-8	9	10	11	-12	-13	-14	-15	16	-17	18	19	20	21	22	23	24	25	26	27	28	29	30	31	32	-33	-34	35	36	-37
			Labracoglossa argenteiventris	NC_013139.1	1	2	3	4	5	6	7	-8	9	10	11	-12	-13	-14	-15	16	-17	18	19	20	21	22	23	24	25	26	27	28	29	30	31	32	-33	-34	35	36	-37
			Microcanthus strigatus	NC_013182.1	1	2	3	4	5	6	7	-8	9	10	11	-12	-13	-14	-15	16	-17	18	19	20	21	22	23	24	25	26	27	28	29	30	31	32	-33	-34	35	36	-37
			Scorpis lineolata	NC_013140.1	1	2	3	4	5	6	7	-8	9	10	11	-12	-13	-14	-15	16	-17	18	19	20	21	22	23	24	25	26	27	28	29	30	31	32	-33	-34	35	36	-37
			Tilodon sexfasciatum	NC_024853.1	1	2	3	4	5	6	7	-8	9	10	11	-12	-13	-14	-15	16	-17	18	19	20	21	22	23	24	25	26	27	28	29	30	31	32	-33	-34	35	36	-37
		Oplegnathidae	Oplegnathus fasciatus	NC_010968.1	1	2	3	4	5	6	7	-8	9	10	11	-12	-13	-14	-15	16	-17	18	19	20	21	22	23	24	25	26	27	28	29	30	31	32	-33	-34	35	36	-37
		Percichthyidae	Bostockia porosa	NC_024847.1	1	2	3	4	5	6	7	-8	9	10	11	-12	-13	-14	-15	16	-17	18	19	20	21	22	23	24	25	26	27	28	29	30	31	32	-33	-34	35	36	-37
			Coreoperca herzi	NC_027164.1	1	2	3	4	5	6	7	-8	9	10	11	-12	-13	-14	-15	16	-17	18	19	20	21	22	23	24	25	26	27	28	29	30	31	32	-33	-34	35	36	-37
			Gadopsis bispinosus	NC_024848.1	1	2	3	4	5	6	7	-8	9	10	11	-12	-13	-14	-15	16	-17	18	19	20	21	22	23	24	25	26	27	28	29	30	31	32	-33	-34	35	36	-37
			Maccullochella ikei	NC_028166.1	1	2	3	4	5	6	7	-8	9	10	11	-12	-13	-14	-15	16	-17	18	19	20	21	22	23	24	25	26	27	28	29	30	31	32	-33	-34	35	36	-37
			Macquaria ambigua	NC_024849.1	1	2	3	4	5	6	7	-8	9	10	11	-12	-13	-14	-15	16	-17	18	19	20	21	22	23	24	25	26	27	28	29	30	31	32	-33	-34	35	36	-37
			Nannoperca australis	NC_015542.1	1	2	3	4	5	6	7	-8	9	10	11	-12	-13	-14	-15	16	-17	18	19	20	21	22	23	24	25	26	27	28	29	30	31	32	-33	-34	35	36	-37
			Percalates novemaculeata	NC_024850.1	1	2	3	4	5	6	7	-8	9	10	11	-12	-13	-14	-15	16	-17	18	19	20	21	22	23	24	25	26	27	28	29	30	31	32	-33	-34	35	36	-37
			Siniperca chuatsi	NC_015822.1	1	2	3	4	5	6	7	-8	9	10	11	-12	-13	-14	-15	16	-17	18	19	20	21	22	23	24	25	26	27	28	29	30	31	32	-33	-34	35	36	-37
		Terapontidae	Bidyanus bidyanus	NC_024854.1	1	2	3	4	5	6	7	-8	9	10	11	-12	-13	-14	-15	16	-17	18	19	20	21	22	23	24	25	26	27	28	29	30	31	32	-33	-34	35	36	-37
			Rhynchopelates oxyrhynchus	NC_013141.1	1	2	3	4	5	6	7	-8	9	10	11	-12	-13	-14	-15	16	-17	18	19	20	21	22	23	24	25	26	27	28	29	30	31	32	-33	-34	35	36	-37
			Scortum barcoo	NC_027171.1	1	2	3	4	5	6	7	-8	9	10	11	-12	-13	-14	-15	16	-17	18	19	20	21	22	23	24	25	26	27	28	29	30	31	32	-33	-34	35	36	-37
			Terapon jarbua	NC_027281.1	1	2	3	4	5	6	7	-8	9	10	11	-12	-13	-14	-15	16	-17	18	19	20	21	22	23	24	25	26	27	28	29	30	31	32	-33	-34	35	36	-37
	Acropomatiformes	Banjosidae	Banjos banjos	NC_028165.1	1	2	3	4	5	6	7	-8	9	10	11	-12	-13	-14	-15	16	-17	18	19	20	21	22	23	24	25	26	27	28	29	30	31	32	-33	-34	35	36	-37
		Bathyclupeidae	Bathyclupea megaceps	NC_034342.1	1	2	3	4	5	6	7	-8	9	10	11	-12	-13	-14	-15	16	-17	18	19	20	21	22	23	24	25	26	27	28	29	30	31	32	-33	-34	35	36	-37
		Acropomatidae	Doederleinia berycoides	NC_009867.1	1	2	3	4	5	6	7	-8	9	10	11	-12	-13	-14	-15	16	-17	18	19	20	21	22	23	24	25	26	27	28	29	30	31	32	-33	-34	35	36	-37
			Synagrops japonicus	NC_034335.1	1	2	3	4	5	6	7	-8	9	10	11	-12	-13	-14	-15	16	-17	18	19	20	21	22	23	24	25	26	27	28	29	30	31	32	-33	-34	35	36	-37
		Champsodontidae	Champsodon cf. snyderi	NC_022483.1	1	2	4	7	3	-33	-34	10	11	-14	-15	-17	18	19	23	-24	25	26	27	28	29	-37	-8	5	6	9	-12	-13	16	20	21	22	30	31	32	35	36
		Howellidae	Howella brodiei	NC_024852.1	1	2	3	4	5	6	7	-8	9	10	11	-12	-13	-14	-15	16	-17	18	19	20	21	22	23	24	25	26	27	28	29	30	31	32	-33	-34	35	36	-37
		Lateolabracidae	Lateolabrax latus	NC_030375.1	1	2	3	4	5	6	7	-8	9	10	11	-12	-13	-14	-15	16	-17	18	19	20	21	22	23	24	25	26	27	28	29	30	31	32	-33	-34	35	36	-37
		Pempheridae	Pempheris schwenkii	NC_026237.1	1	2	3	4	5	6	7	-8	9	10	11	-12	-13	-14	-15	16	-17	18	19	20	21	22	23	24	25	26	27	28	29	30	31	32	-33	-34	35	36	-37
		Pentacerotidae	Histiopterus typus	NC_015786.1	1	2	3	4	5	6	7	-8	9	10	11	-12	-13	-14	-15	16	-17	18	19	20	21	22	23	24	25	26	27	28	29	30	31	32	-33	-34	35	36	-37
			Pentaceros japonicus	NC_021758.1	1	2	3	4	5	6	7	-8	9	10	11	-12	-13	-14	-15	16	-17	18	19	20	21	22	23	24	25	26	27	28	29	30	31	32	-33	-34	35	36	-37
			Pseudopentaceros richardsoni	NC_020016.1	1	2	3	4	5	6	7	-8	9	10	11	-12	-13	-14	-15	16	-17	18	19	20	21	22	23	24	25	26	27	28	29	30	31	32	-33	-34	35	36	-37
		Scombropidae	Scombrops boops	NC_026994.1	1	2	3	4	5	6	7	-8	9	10	11	-12	-13	-14	-15	16	-17	18	19	20	21	22	23	24	25	26	27	28	29	30	31	32	-33	-34	35	36	-37
	Perciformes *sedis mutabilis*	Cepolidae	Acanthocepola krusensternii	NC_034333.1	1	2	3	4	5	6	7	-8	9	10	11	-12	-13	-14	-15	16	-17	18	19	20	21	22	23	24	25	26	27	28	29	30	31	32	-33	-34	35	36	-37
		Sparidae	Acanthopagrus latus	NC_010977.1	1	2	3	4	5	6	7	-8	9	10	11	-12	-13	-14	-15	16	-17	18	19	20	21	22	23	24	25	26	27	28	29	30	31	32	-33	-34	35	36	-37
		Ambassidae	Ambassis gymnocephalus	NC_033497.1	1	2	3	4	5	6	7	-8	9	10	11	-12	-13	-14	-15	16	18	-17	19	20	21	22	23	24	25	26	27	28	29	30	31	32	-33	-34	35	36	-37
		Apogonidae	Apogon semilineatus	NC_022510.1	1	2	3	4	5	6	7	-8	9	10	11	-12	-13	-14	-15	16	-17	18	19	20	21	22	23	24	25	26	27	28	29	30	31	32	-33	-34	35	36	-37
			Pterapogon kauderni	NC_022511.1	1	2	3	4	5	6	7	-8	9	10	11	-12	-13	-14	-15	16	-17	18	19	20	21	22	23	24	25	26	27	28	29	30	31	32	-33	-34	35	36	-37
		Caesionidae	Caesio cuning	NC_029195.1	1	2	3	4	5	6	7	-8	9	10	11	-12	-13	-14	-15	16	-17	18	19	20	21	22	23	24	25	26	27	28	29	30	31	32	-33	-34	35	36	-37
			Pterocaesio tile	NC_004408.1	1	2	3	4	5	6	7	-8	9	10	11	-12	-13	-14	-15	16	-17	18	19	20	21	22	23	24	25	26	27	28	29	30	31	32	-33	-34	35	36	-37
		Callanthiidae	Callanthias japonicus	NC_034343.1	1	2	3	4	5	6	7	-8	9	10	11	-12	-12	-14	-13	-15	16	-17	18	19	20	21	22	23	24	25	26	27	28	29	30	31	32	-33	-34	35	36	-37
		Carangidae	Alectis ciliaris	NC_025566.1	1	2	3	4	5	6	7	-8	9	10	11	-12	-13	-14	-15	16	-17	18	19	20	21	22	23	24	25	26	27	28	29	30	31	32	-33	-34	35	36	-37
			Alepes djedaba	NC_037049.1	1	2	3	4	5	6	7	-8	9	10	11	-12	-13	-14	-15	16	-17	18	19	20	21	22	23	24	25	26	27	28	29	30	31	32	-33	-34	35	36	-37
			Atule mate	NC_026222.1	1	2	3	4	5	6	7	-8	9	10	11	-12	-13	-14	-15	16	-17	18	19	20	21	22	23	24	25	26	27	28	29	30	31	32	-33	-34	35	36	-37
			Carangoides armatus	NC_004405.1	1	2	3	4	5	6	7	-8	9	10	11	-12	-13	-14	-15	16	-17	18	19	20	21	22	23	24	25	26	27	28	29	30	31	32	-33	-34	35	36	-37
			Caranx ignobilis	NC_022932.1	1	2	3	4	5	6	7	-8	9	10	11	-12	-13	-14	-15	16	-17	18	19	20	21	22	23	24	25	26	27	28	29	30	31	32	-33	-34	35	36	-37
			Decapterus macarellus	NC_026718.1	1	2	3	4	5	6	7	-8	9	10	11	-12	-13	-14	-15	16	-17	18	19	20	21	22	23	24	25	26	27	28	29	30	31	32	-33	-34	35	36	-37
			Elagatis bipinnulata	NC_029880.1	1	2	3	4	5	6	7	-8	9	10	11	-12	-13	-14	-15	16	-17	18	19	20	21	22	23	24	25	26	27	28	29	30	31	32	-33	-34	35	36	-37
			Megalaspis cordyla	NC_025565.1	1	2	3	4	5	6	7	-8	9	10	11	-12	-13	-14	-15	16	-17	18	19	20	21	22	23	24	25	26	27	28	29	30	31	32	-33	-34	35	36	-37
			Selar crumenophthalmus	NC_023954.1	1	2	3	4	5	6	7	-8	9	10	11	-12	-13	-14	-15	16	-17	18	19	20	21	22	23	24	25	26	27	28	29	30	31	32	-33	-34	35	36	-37
			Selaroides leptolepis	NC_029184.1	1	2	3	4	5	6	7	-8	9	10	11	-12	-13	-14	-15	16	-17	18	19	20	21	22	23	24	25	26	27	28	29	30	31	32	-33	-34	35	36	-37
			Seriola dumerili	NC_016870.1	1	2	3	4	5	6	7	-8	9	10	11	-12	-13	-14	-15	16	-17	18	19	20	21	22	23	24	25	26	27	28	29	30	31	32	-33	-34	35	36	-37
			Seriolina nigrofasciata	NC_028420.1	1	2	3	4	5	6	7	-8	9	10	11	-12	-13	-14	-15	16	-17	18	19	20	21	22	23	24	25	26	27	28	29	30	31	32	-33	-34	35	36	-37
			Trachinotus blochii	NC_024026.1	1	2	3	4	5	6	7	-8	9	10	11	-12	-13	-14	-15	16	-17	18	19	20	21	22	23	24	25	26	27	28	29	30	31	32	-33	-34	35	36	-37
			Trachurus japonicus	NC_002813.1	1	2	3	4	5	6	7	-8	9	10	11	-12	-13	-14	-15	16	-17	18	19	20	21	22	23	24	25	26	27	28	29	30	31	32	-33	-34	35	36	-37
			Uraspis helvola	NC_033402.1	1	2	3	4	5	6	7	-8	9	10	11	-12	-13	-14	-15	16	-17	18	19	20	21	22	23	24	25	26	27	28	29	30	31	32	-33	-34	35	36	-37
		Echeneidae	Echeneis naucrates	NC_022508.1	1	2	3	4	5	6	7	-8	9	10	11	-12	-13	-14	-15	16	-17	18	19	20	21	22	23	24	25	26	27	28	29	30	31	32	-33	-34	35	36	-37
		Emmelichthyidae	Emmelichthys struhsakeri	NC_004407.1	1	2	3	4	5	6	7	-8	9	10	11	-12	-13	-14	-15	16	-17	18	19	20	21	22	23	24	25	26	27	28	29	30	31	32	-33	-34	35	36	-37
		Gerreidae	Gerres oyena	NC_026234.1	1	2	3	4	5	6	7	-8	9	10	11	-12	-13	-14	-15	16	-17	18	19	20	21	22	23	24	25	26	27	28	29	30	31	32	-33	-34	35	36	-37
		Haemulidae	Diagramma picta	NC_009856.1	1	2	3	4	5	6	7	-8	9	10	11	-12	-13	-14	-15	16	-17	18	19	20	21	22	23	24	25	26	27	28	29	30	31	32	-33	-34	35	36	-37
			Parapristipoma trilineatum	NC_009857.1	1	2	3	4	5	6	7	-8	9	10	11	-12	-13	-14	-15	16	-17	18	19	20	21	22	23	24	25	26	27	28	29	30	31	32	-33	-34	35	36	-37
			Plectorhinchus cinctus	NC_024587.1	1	2	3	4	5	6	7	-8	9	10	11	-12	-13	-14	-15	16	-17	18	19	20	21	22	23	24	25	26	27	28	29	30	31	32	-33	-34	35	36	-37
		Latidae	Lates niloticus	NC_035736.1	1	2	3	4	5	6	7	-8	9	10	11	-12	-13	-14	-15	16	-17	18	19	20	21	22	23	24	25	26	27	28	29	30	31	32	-33	-34	35	36	-37
			Psammoperca waigiensis	NC_035737.1	1	2	3	4	5	6	7	-8	9	10	11	-12	-13	-14	-15	16	-17	18	19	20	21	22	23	24	25	26	27	28	29	30	31	32	-33	-34	35	36	-37
		Lethrinidae	Lethrinus laticaudis	NC_030353.1	1	2	3	4	5	6	7	-8	9	10	11	-12	-13	-14	-15	16	-17	18	19	20	21	22	23	24	25	26	27	28	29	30	31	32	-33	-34	35	36	-37
			Monotaxis grandoculis	NC_010957.1	1	2	3	4	5	6	7	-8	9	10	11	-12	-13	-14	-15	16	-17	18	19	20	21	22	23	24	25	26	27	28	29	30	31	32	-33	-34	35	36	-37
		Lutjanidae	Lutjanus guttatus	NC_029353.1	1	2	3	4	5	6	7	-8	9	10	11	-12	-13	-14	-15	16	-17	18	19	20	21	22	23	24	25	26	27	28	29	30	31	32	-33	-34	35	36	-37
			Pristipomoides multidens	NC_022177.1	1	2	3	4	5	6	7	-8	9	10	11	-12	-13	-14	-15	16	-17	18	19	20	21	22	23	24	25	26	27	28	29	30	31	32	-33	-34	35	36	-37
		Malacanthidae	Branchiostegus albus	NC_012905.1	1	2	3	4	5	6	7	-8	9	10	11	-12	-13	-14	-15	16	-17	18	19	20	21	22	23	24	25	26	27	28	29	30	31	32	-33	-34	35	36	-37
			Hoplolatilus cuniculus	NC_024197.1	1	2	3	3	3	3	3	3	4	5	6	7	-8	9	10	11	-12	-13	-14	-15	16	-17	18	19	20	21	22	23	24	25	26	27	28	29	30	31	32	-33	-34	35	36	-37
		Menidae	Mene maculata	NC_037220.1	1	2	3	4	5	6	7	-8	9	10	11	-12	-13	-14	-15	16	-17	18	19	20	21	22	23	24	25	26	27	28	29	30	31	32	-33	-34	35	36	-37
		Monodactylidae	Monodactylus argenteus	NC_009858.1	1	2	3	4	5	6	7	-8	9	10	11	-12	-13	-14	-15	16	-17	18	19	20	21	22	23	24	25	26	27	28	29	30	31	32	-33	-34	35	36	-37
		Moronidae	Dicentrarchus labrax	NC_026074.1	1	2	3	4	5	6	7	-8	9	10	11	-12	-13	-14	-15	16	-17	18	19	20	21	22	23	24	25	26	27	28	29	30	31	32	-34	35	36	-37	-33
			Morone americana	NC_030281.1	1	2	3	4	5	6	7	-8	9	10	11	-12	-13	-14	-15	16	-17	18	19	20	21	22	23	24	25	26	27	28	29	30	31	32	-34	35	36	-37	-33
		Mullidae	Mulloidichthys vanicolensis	NC_024188.1	1	2	3	4	5	6	7	-8	9	10	11	-12	-13	-14	-15	16	-17	18	19	20	21	22	23	24	25	26	27	28	29	30	31	32	-33	-34	35	36	-37
			Parupeneus chrysopleuron	NC_029247.1	1	2	3	4	5	6	9	9	10	11	-12	-13	-14	-15	16	-17	18	19	20	21	22	23	24	25	26	27	28	29	30	31	32	-33	-34	35	36	-37	-8	7
		Nemipteridae	Nemipterus bathybius	NC_029938.1	1	2	3	4	5	6	7	-8	9	10	11	-12	-13	-14	-15	16	-17	18	19	20	21	22	23	24	25	26	27	28	29	30	31	32	-33	-34	35	36	-37
			Scolopsis vosmeri	NC_029489.1	1	2	3	4	5	6	7	-8	9	10	11	-12	-13	-14	-15	16	-17	18	19	20	21	22	23	24	25	26	27	28	29	30	31	32	-33	-34	35	36	-37
		Opistognathidae	Opistognathus jacksoniensis	NC_017895.1	1	2	3	4	5	6	7	-8	9	10	11	-12	-13	-14	-15	16	-17	18	19	20	21	22	23	24	25	26	27	28	29	30	31	32	-33	-34	35	36	-37
		Perciliidae	Percilia irwini	NC_024846.1	1	2	3	4	5	6	7	-8	9	10	11	-12	-13	-14	-15	16	-17	18	19	20	21	22	23	24	25	26	27	28	29	30	31	32	-33	-34	35	36	-37
		Plesiopidae	Plesiops nakaharae	NC_034341.1	1	2	3	4	5	6	7	-8	9	10	11	-12	-13	-14	-15	16	-17	18	19	20	21	22	23	24	25	26	27	28	29	30	31	32	-33	-34	35	36	-37
			Trachinops taeniatus	NC_017900.1	1	2	3	4	5	6	7	-8	9	10	11	-13	-12	-14	-15	16	-17	18	19	20	21	22	23	24	25	26	27	28	29	30	31	32	-33	-34	35	36	-37
		Polynemidae	Eleutheronema tetradactylum	NC_021620.1	1	2	3	4	5	6	7	-8	9	10	11	-12	-13	-14	-15	16	-17	18	19	20	21	22	23	24	25	26	27	28	29	30	31	32	-33	-34	35	36	-37
			Polydactylus plebeius	NC_026235.1	1	2	3	4	5	6	7	-8	9	10	11	-12	-13	-14	-15	16	-17	18	19	20	21	22	23	24	25	26	27	28	29	30	31	32	-33	-34	35	36	-37
			Polynemus dubius	NC_029710.1	1	2	3	4	5	6	7	-8	9	10	11	-12	-13	-14	-15	16	-17	18	19	20	21	22	23	24	25	26	27	28	29	30	31	32	-33	-34	35	36	-37
		Priacanthidae	Priacanthus macracanthus	NC_029222.1	1	2	3	4	5	6	7	-8	9	10	11	-12	-13	-14	-15	16	-17	18	19	20	21	22	23	24	25	26	27	28	29	30	31	32	-33	-34	35	36	-37
			Pristigenys niphonia	NC_031424.1	1	2	3	4	5	6	7	-8	9	10	11	-12	-13	-14	-15	16	-17	18	19	20	21	22	23	24	25	26	27	28	29	30	31	32	-33	-34	35	36	-37
		Pseudochromidae	Labracinus cyclophthalmus	NC_009054.1	1	2	3	4	5	6	7	-8	9	10	11	-12	-13	-14	-15	16	-17	18	19	20	21	22	23	24	25	26	27	28	29	30	31	32	-33	-34	35	36	-37
			Pictichromis paccagnellae	NC_029343.1	1	2	3	4	5	6	7	-8	9	10	11	-12	-13	-14	-15	16	-17	18	19	20	21	22	23	24	25	26	27	28	29	30	31	32	-33	-34	35	36	-37
		Rachycentridae	Rachycentron canadum	NC_011219.1	1	2	3	4	5	6	7	-8	9	10	11	-12	-13	-14	-15	16	-17	18	19	20	21	22	23	24	25	26	27	28	29	30	31	32	-33	-34	35	36	-37
		Sciaenidae	Argyrosomus amoyensis	NC_025937.1	1	2	3	4	5	6	7	-8	9	10	11	-12	-13	-14	-15	16	-17	18	19	20	21	22	23	24	25	26	27	28	29	30	31	32	-33	-34	35	36	-37
			Atrobucca nibe	NC_035982.1	1	2	3	4	5	6	7	-8	9	10	11	-12	-13	-14	-15	16	-17	18	19	20	21	22	23	24	25	26	27	28	29	30	31	32	-33	-34	35	36	-37
			Bahaba taipingensis	NC_018347.1	1	2	3	4	5	6	7	-8	9	10	11	-12	-13	-14	-15	16	-17	18	19	20	21	22	23	24	25	26	27	28	29	30	31	32	-33	-34	35	36	-37
			Chrysochir aureus	NC_016987.1	1	2	3	4	5	6	7	-8	9	10	11	-12	-13	-14	-15	16	-17	18	19	20	21	22	23	24	25	26	27	28	29	30	31	32	-33	-34	35	36	-37
			Collichthys lucidus	NC_014350.1	1	2	3	4	5	6	7	-8	9	10	11	-12	-13	-14	-15	16	-17	18	19	20	21	22	23	24	25	26	27	28	29	30	31	32	-33	-34	35	36	-37
			Dendrophysa russelii	NC_017606.1	1	2	3	4	5	6	7	-8	9	10	11	-12	-13	-14	-15	16	-17	18	19	20	21	22	23	24	25	26	27	28	29	30	31	32	-33	-34	35	36	-37
			Johnius belangerii	NC_022464.1	3	2	4	1	5	6	7	-8	9	10	11	-12	-13	-14	-15	16	-17	18	19	20	21	22	23	24	25	26	27	28	29	30	31	32	-33	-34	35	36	-37
			Larimichthys polyactis	NC_013754.1	1	2	3	4	5	6	7	-8	9	10	11	-12	-13	-14	-15	16	-17	18	19	20	21	22	23	24	25	26	27	28	29	30	31	32	-33	-34	35	36	-37
			Miichthys miiuy	NC_014351.1	1	2	3	4	5	6	7	-8	9	10	11	-12	-13	-14	-15	16	-17	18	19	20	21	22	23	24	25	26	27	28	29	30	31	32	-33	-34	35	36	-37
			Nibea albiflora	NC_015205.1	1	2	3	4	5	6	7	-8	9	10	11	-12	-13	-14	-15	16	-17	18	19	20	21	22	23	24	25	26	27	28	29	30	31	32	-33	-34	35	36	-37
			Otolithes ruber	NC_033909.1	1	2	3	4	5	6	7	-8	9	10	11	-12	-13	-14	-15	16	-17	18	19	20	21	22	23	24	25	26	27	28	29	30	31	32	-33	-34	35	36	-37
			Pennahia argentata	NC_015202.1	1	2	3	4	5	6	7	-8	9	10	11	-12	-13	-14	-15	16	-17	18	19	20	21	22	23	24	25	26	27	28	29	30	31	32	-33	-34	35	36	-37
			Protonibea diacanthus	NC_024573.1	1	2	3	4	5	6	7	-8	9	10	11	-12	-13	-14	-15	16	-17	18	19	20	21	22	23	24	25	26	27	28	29	30	31	32	-33	-34	35	36	-37
			Sciaenops ocellatus	NC_016867.1	1	2	3	4	5	6	7	-8	9	10	11	-12	-13	-14	-15	16	-17	18	19	20	21	22	23	24	25	26	27	28	29	30	31	32	-33	-34	35	36	-37
		Serranidae	Aethaloperca rogaa	NC_022141.1	1	2	3	4	5	6	7	-8	9	10	11	-12	-13	-14	-15	16	-17	18	19	20	21	22	23	24	25	26	27	28	29	30	31	32	-33	-34	35	36	-37
			Anyperodon leucogrammicus	NC_012709.1	1	2	3	4	5	6	7	-8	9	10	11	-12	-13	-14	-15	16	-17	18	19	20	21	22	23	24	25	26	27	28	29	30	31	32	-33	-34	35	36	-37
			Cephalopholis argus	NC_022142.1	1	2	3	4	5	6	7	-8	9	10	11	-12	-13	-14	-15	16	-17	18	18	19	20	21	22	23	24	25	26	27	28	29	30	31	32	-33	-34	35	36	-37
			Cromileptes altivelis	NC_021614.1	1	2	3	4	5	6	7	-8	9	10	11	-12	-13	-14	-15	16	-17	18	19	20	21	22	23	24	25	26	27	28	29	30	31	32	-33	-34	35	36	-37
			Diploprion bifasciatum	NC_026897.1	1	2	3	4	5	6	7	-8	9	10	11	-12	-13	-14	-15	16	18	-17	19	20	21	22	23	24	24	25	26	27	28	29	30	31	32	-33	-34	35	36	-37
			Epinephelus akaara	NC_011113.1	1	2	3	4	5	6	7	-8	9	10	11	-12	-13	-14	-15	16	-17	18	19	20	21	22	23	24	25	26	27	28	29	30	31	32	-33	-34	35	36	-37
			Grammistes sexlineatus	NC_024108.1	1	2	3	4	5	6	7	-8	9	10	11	-12	-13	-14	-15	16	-17	18	19	20	21	22	23	24	25	26	27	28	29	30	31	32	-33	-34	35	36	-37
			Hypoplectrus gemma	NC_013832.1	1	2	3	4	5	-8	6	7	9	9	10	11	-12	-13	-14	-15	16	-17	18	19	20	21	22	23	24	25	26	27	28	29	30	31	32	-33	-34	35	36	-37
			Hyporthodus octofasciatus	NC_020047.1	1	2	3	4	5	6	7	-8	9	10	11	-12	-13	-14	-15	16	-17	18	19	20	21	22	23	24	25	26	27	28	29	30	31	32	-33	-34	35	36	-37
			Plectropomus areolatus	NC_021405.1	1	2	3	4	5	6	7	-8	9	10	11	-12	-13	-14	-15	16	-17	18	19	20	21	22	23	24	25	26	27	28	29	30	31	32	-33	-34	35	36	-37
			Pseudanthias dispar	NC_028286.1	1	2	3	4	5	6	7	-8	9	10	11	-12	-13	-14	-15	16	-17	18	19	20	21	22	23	24	25	26	27	28	29	30	31	32	-33	-34	35	36	-37
			Serranidae sp	NC_028197.1	1	2	3	4	5	6	7	-8	9	10	11	-12	-13	-14	-15	16	-17	18	19	20	21	22	23	24	25	26	27	28	29	30	31	32	-33	-34	35	36	-37
			Triso dermopterus	NC_022140.1	1	2	3	4	5	6	7	-8	9	10	11	-12	-13	-14	-15	16	-17	18	19	20	21	22	23	24	25	26	27	28	29	30	31	32	-33	-34	35	36	-37
			Variola albimarginata	NC_022139.1	1	2	3	4	5	6	7	-8	9	10	11	-12	-13	-14	-15	16	-17	18	19	20	21	22	23	24	25	26	27	28	29	30	31	32	-33	-34	35	36	-37
		Sillaginidae	Sillago aeolus	NC_025935.1	1	2	3	4	5	6	7	-8	9	10	11	-12	-13	-14	-15	16	-17	18	19	20	21	22	23	24	25	26	27	28	29	30	31	32	-33	-34	35	36	-37
		Sparidae	Dentex tumifrons	NC_029479.1	1	2	3	4	5	6	7	-8	9	10	11	-12	-13	-14	-15	16	-17	18	19	20	21	22	23	24	25	26	27	28	29	30	31	32	-33	-34	35	36	-37
			Pagellus acarne	NC_037505.1	1	2	3	4	5	6	7	-8	9	10	11	-12	-13	-14	-15	16	-17	18	19	20	21	22	23	24	25	26	27	28	29	30	31	32	-33	-34	35	36	-37
			Pagrus auriga	NC_005146.1	1	2	3	4	5	6	7	-8	9	10	11	-12	-13	-14	-15	16	-17	18	19	20	21	22	23	24	25	26	27	28	29	30	31	32	-33	-34	35	36	-37
			Parargyrops edita	NC_008616.1	1	2	3	4	5	6	7	-8	9	10	11	-12	-13	-14	-15	16	-17	18	19	20	21	22	23	24	25	26	27	28	29	30	31	32	-33	-34	35	36	-37
			Rhabdosargus sarba	NC_025301.1	1	2	3	4	5	6	7	-8	9	10	11	-12	-13	-14	-15	16	-17	18	19	20	21	22	23	24	25	26	27	28	29	30	31	32	-33	-34	35	36	-37
			Sparus aurata	NC_024236.1	1	2	3	4	5	6	7	-8	9	10	11	-12	-13	-14	-15	16	-17	18	19	20	21	22	23	24	25	26	27	28	29	30	31	32	-33	-34	35	36	-37
			Spicara maena	NC_009854.1	1	2	3	4	5	6	7	-8	9	10	11	-12	-13	-14	-15	16	-17	18	19	20	21	22	23	24	25	26	27	28	29	30	31	32	-33	-34	35	36	-37
		Toxotidae	Toxotes chatareus	NC_013151.1	1	2	3	4	5	6	7	-8	9	10	11	-12	-13	-14	-15	16	-17	18	19	20	21	22	23	24	25	26	27	28	29	30	31	32	-33	-34	35	36	-37
	Perciformes	Agonidae	Ulcina olrikii	NC_027600.1	1	2	3	4	5	6	7	-8	9	10	11	-12	-13	-14	-15	16	-17	18	19	20	21	22	23	24	25	26	27	28	29	30	31	32	-33	-34	35	36	-37
		Ammodytidae	Ammodytes americanus	NC_028530.1	1	2	3	4	5	6	7	-8	9	10	11	-12	-13	-14	-15	16	-17	18	19	20	21	22	23	24	25	26	27	28	29	30	31	32	-33	-34	35	36	-37
		Anarhichadidae	Anarhichas lupus	NC_009773.1	1	2	3	4	5	6	7	-8	9	10	11	-12	-13	-14	-15	16	-17	18	19	20	21	22	23	24	25	26	27	28	29	30	31	32	-33	-34	35	36	-37
		Anoplopomatidae	Anoplopoma fimbria	NC_018119.1	1	2	3	4	5	6	7	-8	9	10	11	-12	-13	-14	-15	16	-17	18	19	20	21	22	23	24	25	26	27	28	29	30	31	32	-33	-34	35	36	-37
			Erilepis zonifer	NC_026889.1	1	2	3	4	5	6	7	-8	9	10	11	-12	-13	-14	-15	16	-17	18	19	20	21	22	23	24	25	26	27	28	29	30	31	32	-33	-34	35	36	-37
		Aulorhynchidae	Aulorhynchus flavidus	NC_010268.1	1	2	3	4	5	6	7	-8	9	10	11	-12	-13	-14	-15	16	-17	18	19	20	21	22	23	24	25	26	27	28	30	29	31	32	-33	-34	35	36	-37
		Bathydraconidae	Parachaenichthys charcoti	NC_026578.1	1	2	3	4	5	6	7	-8	9	10	11	-12	-13	-14	-15	16	-17	18	19	20	21	22	23	24	25	26	27	28	29	30	31	32	35	36	-33	-34	-37	-37
		Bovichtidae	Bovichtus argentinus	NC_034351.1	1	2	3	4	5	6	7	-8	9	10	11	-12	-13	-14	-15	16	-17	18	19	20	21	22	23	24	25	26	27	28	29	30	31	32	-33	-34	35	36	-37
		Callionymidae	Callionymus enneactis	NC_024194.1	1	2	3	4	5	6	7	-8	9	10	11	-12	-13	-14	-15	16	-17	18	19	20	21	22	23	24	25	26	27	28	29	30	31	32	-33	-34	35	36	-37
			Neosynchiropus moyeri	NC_024193.1	1	2	3	4	5	6	7	-8	9	10	11	-12	-13	-14	-15	16	-17	18	19	20	21	22	23	24	25	26	27	28	29	30	31	32	-33	-34	35	36	-37
			Repomucenus curvicornis	NC_018567.1	1	2	3	4	5	6	7	-8	9	10	11	-12	-13	-14	-15	16	-17	18	19	20	21	22	23	24	25	26	27	28	29	30	31	32	-33	-34	35	36	-37
			Synchiropus splendidus	NC_024195.1	1	2	3	4	5	6	7	-8	9	10	11	-12	-13	-14	-15	16	-17	18	19	20	21	22	23	24	25	26	27	28	29	30	31	32	-33	-34	35	36	-37
		Channichthyidae	Chaenocephalus aceratus	NC_015654.1	1	2	3	4	5	6	7	-8	9	10	11	-12	-13	-14	-15	16	-17	18	19	20	21	22	23	24	25	26	27	28	29	30	31	32	35	36	-33	-34	-37
			Champsocephalus gunnari	NC_018340.1	1	2	3	4	5	6	7	-8	9	10	11	-12	-13	-14	-15	16	-17	18	19	20	21	22	23	24	25	26	27	28	29	30	31	32	35	36	-33	-33	-34	-34	-37	-37
			Chionodraco hamatus	NC_029737.1	1	2	3	4	5	6	7	-8	9	10	11	-12	-13	-14	-15	16	-17	18	19	20	21	22	23	24	25	26	27	28	29	30	31	32	35	36	-33	-34	-37
		Cottidae	Clinocottus analis	NC_013828.1	1	2	3	4	5	6	7	-8	9	10	11	-12	-13	-14	-15	16	-17	18	19	20	21	22	23	24	25	26	27	28	29	30	31	32	-33	-34	35	36	-37	-37
			Comephorus baicalensis	NC_036148.1	1	2	3	4	5	6	7	-8	9	10	11	-12	-13	-14	-15	16	-17	18	19	20	21	22	23	24	25	26	27	28	29	30	31	32	-33	-34	35	36	-37
			Cottus amblystomopsis	NC_035002.1	1	2	3	4	5	6	7	-8	9	10	11	-12	-13	-14	-15	16	-17	18	19	20	21	22	23	24	25	26	27	28	29	30	31	32	-33	-34	35	36	-37
			Enophrys diceraus	NC_022147.1	1	2	3	4	5	6	7	-8	9	10	11	-12	-13	-14	-15	16	-17	18	19	20	21	22	23	24	25	26	27	28	29	30	31	32	-33	-34	35	36	-37
			Gymnocanthus herzensteini	NC_034651.1	1	2	3	4	5	6	7	-8	9	10	11	-12	-13	-14	-15	16	-17	18	19	20	21	22	23	24	25	26	27	28	29	30	31	32	-33	-34	35	36	-37
			Hemilepidotus gilberti	NC_034653.1	1	2	3	4	5	6	7	-8	9	10	11	-12	-13	-14	-15	16	-17	18	19	20	21	22	23	24	25	26	27	28	29	30	31	32	-33	-34	35	36	-37
			Icelus spatula	NC_027587.1	1	2	3	4	5	6	7	-8	9	10	11	-12	-13	-14	-15	16	-17	18	19	20	21	22	23	24	25	26	27	28	29	30	31	32	-33	-34	35	36	-37
			Mesocottus haitej	NC_022181.1	1	2	3	4	5	6	7	-8	9	10	11	-12	-13	-14	-15	16	-17	18	19	20	21	22	23	24	25	26	27	28	29	30	31	32	-33	-34	35	36	-37
			Trachidermus fasciatus	NC_018770.1	1	2	3	4	5	6	7	-8	9	10	11	-12	-13	-14	-15	16	-17	18	19	20	21	22	23	24	25	26	27	28	29	30	31	32	-33	-34	35	36	-37
		Cyclopteridae	Aptocyclus ventricosus	NC_008129.1	1	2	3	4	5	6	7	-8	9	10	11	-12	-13	-14	-15	16	-17	18	19	20	21	22	23	24	25	26	27	28	29	30	31	32	-33	-34	35	36	-37
		Draconettidae	Draconetta xenica	NC_024185.1	1	2	3	4	5	6	7	-8	9	10	11	-12	-13	-14	-15	16	-17	18	19	20	21	22	23	24	25	26	27	28	29	30	31	32	-33	-34	35	36	-37
		Eleginopsidae	Eleginops maclovinus	NC_033386.1	1	2	3	4	5	6	7	-8	9	10	11	-12	-13	-14	-15	16	-17	18	19	20	21	22	23	24	25	26	27	28	29	30	31	32	-33	-34	35	36	-37
		Embiotocidae	Cymatogaster aggregata	NC_009059.1	1	2	3	4	5	6	7	-8	9	10	11	-12	-13	-14	-15	16	-17	18	19	20	21	22	23	24	25	26	27	28	29	30	31	32	-33	-34	35	36	-37
			Ditrema temminckii	NC_009060.1	1	2	3	4	5	6	7	-8	9	10	11	-12	-13	-14	-15	16	-17	18	19	20	21	22	23	24	25	26	27	28	29	30	31	32	-33	-34	35	36	-37
			Embiotoca jacksoni	NC_029362.1	1	2	3	4	5	6	7	-8	9	10	11	-12	-13	-14	-15	16	-17	18	19	20	21	22	23	24	25	26	27	28	29	30	31	32	-33	-34	35	36	-37
		Gasterosteidae	Apeltes quadracus	NC_011580.1	1	2	3	4	5	6	7	-8	9	10	11	-12	-13	-14	-15	16	-17	18	19	20	21	22	23	24	25	26	27	28	29	30	31	32	-33	-34	35	36	-37
			Culaea inconstans	NC_011577.1	1	2	3	4	5	6	7	-8	9	10	11	-12	-13	-14	-15	16	-17	18	19	20	21	22	23	24	25	26	27	28	29	30	31	32	-33	-34	35	36	-37
			Gasterosteus wheatlandi	NC_011570.1	1	2	3	4	5	6	7	-8	9	10	11	-12	-13	-14	-15	16	-17	18	19	20	21	22	23	24	25	26	27	28	29	30	31	32	-33	-34	35	36	-37
			Pungitius hellenicus	NC_029471.1	1	2	3	4	5	6	7	-8	9	10	11	-12	-13	-14	-15	16	-17	18	19	20	21	22	23	24	25	26	27	28	29	30	31	32	-33	-34	35	36	-37
			Spinachia spinachia	NC_011582.1	1	2	3	4	5	6	7	-8	9	10	11	-12	-13	-14	-15	16	-17	18	19	20	21	22	23	24	25	26	27	28	29	30	31	32	-33	-34	35	36	-37
		Hexagrammidae	Hexagrammos agrammus	NC_021459.1	1	2	3	4	5	6	7	-8	9	10	11	-12	-13	-14	-15	16	-17	18	19	20	21	22	23	24	25	26	27	28	29	30	31	32	-33	-34	35	36	-37
			Ophiodon elongatus	NC_026887.1	1	2	3	4	5	6	7	-8	9	10	11	-12	-13	-14	-15	16	-17	18	19	20	21	22	23	24	25	26	27	28	29	30	31	32	-33	-34	35	36	-37
			Pleurogrammus azonus	NC_023129.1	1	2	3	4	5	6	7	-8	9	10	11	-12	-13	-14	-15	16	-17	18	19	20	21	22	23	24	25	26	27	28	29	30	31	32	-33	-34	35	36	-37
		Hoplichthyidae	Hoplichthys gilberti	NC_034338.1	1	2	3	4	5	6	7	-8	9	10	11	-12	-13	-14	-15	16	-17	18	19	20	21	22	23	24	25	26	27	28	29	30	31	32	-33	-34	35	36	-37
		Hypoptychidae	Aulichthys japonicus	NC_011569.1	1	2	3	4	5	6	7	-8	9	10	11	-12	-13	-14	-15	16	-17	18	19	20	21	22	23	24	25	26	27	28	29	30	31	32	-33	-34	35	36	-37
			Hypoptychus dybowskii	NC_004400.1	1	2	3	4	5	6	7	-8	9	10	11	-12	-13	-14	-15	16	-17	18	19	20	21	22	23	24	25	26	27	28	29	30	31	32	-33	-34	35	36	-37
		Labridae	Bodianus oxycephalus	NC_028423.1	1	2	3	4	5	6	7	-8	9	10	11	-12	-13	-14	-15	16	-17	18	19	20	21	22	23	24	25	26	27	28	29	30	31	32	-33	-34	35	36	-37
			Cheilinus undulatus	NC_013842.1	1	2	3	4	5	6	7	-8	9	10	11	-12	-13	-14	-15	16	-17	18	19	20	21	22	23	24	25	26	27	28	29	30	31	32	-33	-34	35	36	-37
			Choerodon schoenleinii	NC_025771.1	1	2	3	4	5	6	7	-8	9	10	11	-12	-13	-14	-15	16	-17	18	19	20	21	22	23	24	25	26	27	28	29	30	31	32	-33	-34	35	36	-37
			Halichoeres melanurus	NC_037708.1	1	2	3	4	5	6	7	-8	9	10	11	-12	-13	-14	-15	16	-17	18	19	20	21	22	23	24	25	26	27	28	29	30	31	32	-33	-34	35	36	-37
			Macropharyngodon negrosensis	NC_028289.1	1	2	3	4	5	6	7	-8	9	10	11	-12	-13	-14	-15	16	-17	18	19	20	21	22	23	24	25	26	27	28	29	30	31	32	-33	-34	35	36	-37
			Parajulis poecilepterus	NC_009459.2	1	2	3	4	5	6	7	-8	9	10	11	-12	-13	-14	-15	16	-17	18	19	20	21	22	23	24	25	26	27	28	29	30	31	32	-33	-34	35	36	-37
			Pseudolabrus eoethinus	NC_012055.1	1	2	3	4	5	6	7	-8	9	10	11	-12	-13	-14	-15	16	-17	18	19	20	21	22	23	24	25	26	27	28	29	30	31	32	-33	-34	35	36	-37
			Pteragogus flagellifer	NC_010205.2	1	2	3	4	5	6	7	-8	9	10	11	-12	-13	-14	-15	16	-17	18	19	20	21	22	23	24	25	26	27	28	29	30	31	32	-33	-34	35	36	-37
		Nototheniidae	Dissostichus eleginoides	NC_018135.1	1	2	3	4	5	6	7	-8	9	10	11	-12	-13	-14	-15	16	-17	18	19	20	20	21	22	23	24	25	26	27	28	29	30	31	32	35	36	-37	-33	-34
			Notothenia coriiceps	NC_015653.1	1	2	3	4	5	6	7	-8	9	10	11	-12	-13	-14	-15	16	-17	18	19	20	21	22	23	24	25	26	27	28	29	30	31	32	35	36	-33	-34	-37
			Pagothenia borchgrevinki	NC_030320.1	1	2	3	4	5	6	7	-8	9	10	11	-12	-13	-14	-15	16	-17	18	19	20	21	22	23	24	25	26	27	28	29	30	31	32	35	36	-37	-33	-34
			Pleuragramma antarctica	NC_015652.1	1	2	3	4	5	6	7	-8	9	10	11	-12	-13	-14	-15	16	-17	18	19	20	21	22	23	24	25	26	27	28	29	30	31	32	35	36	36	-37	-37	-33	-34
		Odacidae	Olisthops cyanomelas	NC_009061.1	1	2	3	4	5	6	7	-8	9	10	11	-12	-13	-14	-15	16	-17	18	19	20	21	22	23	24	25	26	27	28	29	30	31	32	-33	-34	35	36	-37
		Percidae	Etheostoma caeruleum	NC_035660.1	1	2	3	4	5	6	7	-8	9	10	11	-12	-13	-14	-15	16	-17	18	19	20	21	22	23	24	25	26	27	28	29	30	31	32	-33	-34	35	36	-37
			Gymnocephalus cernua	NC_025785.1	1	2	3	4	5	6	7	-8	9	10	11	-12	-13	-14	-15	16	-17	18	19	20	21	22	23	24	25	26	27	28	29	30	31	32	-33	-34	35	36	-37
			Perca flavescens	NC_019572.1	1	2	3	4	5	6	7	-8	9	10	11	-12	-13	-14	-15	16	-17	18	19	20	21	22	23	24	25	26	27	28	29	30	31	32	-33	-34	35	36	-37
			Percina crypta	NC_035945.1	1	2	3	4	5	6	7	-8	9	10	11	-12	-13	-14	-15	16	-17	18	19	20	21	22	23	24	25	26	27	28	29	30	31	32	-33	-34	35	36	-37
			Sander canadensis	NC_021444.1	1	2	3	4	5	6	7	-8	9	10	11	-12	-13	-14	-15	16	-17	18	19	20	21	22	23	24	25	26	27	28	29	30	31	32	-33	-34	35	36	-37
		Percophidae	Acanthaphritis unoorum	NC_034344.1	1	2	3	4	5	6	7	-8	9	10	11	-12	-13	-14	-15	16	-17	18	19	21	22	20	23	24	25	26	27	28	29	30	31	32	-33	-34	35	36	-37
		Peristediidae	Scalicus amiscus	NC_004403.1	1	2	3	4	5	6	7	-8	9	10	11	-12	-13	-14	-15	16	-17	18	19	20	21	22	23	24	25	26	27	28	29	30	31	32	-33	-34	35	36	-37
		Pholidae	Pholis crassispina	NC_004410.1	1	2	3	4	5	6	7	-8	9	10	11	-12	-13	-14	-15	16	-17	18	19	20	21	22	23	24	25	26	27	28	29	30	31	32	-33	-34	35	36	-37
		Platycephalidae	Platycephalus indicus	NC_022481.1	1	2	3	4	5	6	7	-8	9	10	11	-12	-13	-14	-15	16	-17	18	19	20	21	22	23	24	25	26	27	28	29	30	31	32	-33	-34	35	36	-37
		Pomacentridae	Amphiprion ocellaris	NC_009065.1	1	2	3	4	5	6	7	-8	9	10	11	-12	-13	-14	-15	16	-17	18	19	20	21	22	23	24	25	26	27	28	29	30	31	32	-33	-34	35	36	-37
			Apolemichthys armitagei	NC_027857.1	1	2	3	4	5	6	7	-8	9	10	11	-12	-13	-14	-15	16	-17	18	19	20	21	22	23	24	25	26	27	28	29	30	31	32	-33	-34	35	36	-37
			Premnas biaculeatus	NC_024842.1	1	2	3	4	5	6	7	-8	9	10	11	-12	-13	-14	-15	16	-17	18	19	20	21	22	23	24	25	26	27	28	29	30	31	32	-33	-34	35	36	-37
			Abudefduf vaigiensis	NC_009064.1	1	2	3	4	5	6	7	-8	9	10	11	-12	-13	-14	-15	16	-17	18	19	20	21	22	23	24	25	26	27	28	29	30	31	32	-33	-34	35	36	-37
		Scaridae	Bolbometopon muricatum	NC_033901.1	1	2	3	4	5	6	7	9	-8	10	11	-12	-13	-14	-15	16	-17	18	19	20	21	22	23	24	25	26	27	28	29	30	31	32	-33	-34	35	36	-37
			Calotomus japonicus	NC_035427.1	1	2	3	4	5	6	7	9	-8	10	11	-12	-13	-14	-15	16	-17	18	19	20	21	22	23	24	25	26	27	28	29	30	31	32	-33	-34	35	36	-37
			Chlorurus sordidus	NC_006355.1	1	2	3	4	5	6	7	9	-8	10	11	-12	-13	-14	-15	16	-17	18	19	20	21	22	23	24	25	26	27	28	29	30	31	32	-33	-34	35	36	-37
			Scarus forsteni	NC_011928.1	1	2	3	4	5	6	7	9	-8	10	11	-12	-13	-14	-15	16	-17	18	19	20	21	22	23	24	25	26	27	28	29	30	31	32	-33	-34	35	36	-37
		Scorpaenidae	Pterois miles	NC_024746.1	1	2	3	4	5	6	7	-8	9	10	11	-12	-13	-14	-15	16	-17	18	19	20	21	22	23	24	25	26	27	28	29	30	31	32	-33	-34	35	36	-37
			Scorpaenopsis cirrosa	NC_027735.1	1	2	3	4	5	6	7	-8	9	10	11	-12	-13	-14	-15	16	-17	18	19	20	21	22	23	24	25	26	27	28	29	30	31	32	-33	-34	35	36	-37
		Sebastidae	Helicolenus avius	NC_020349.1	1	2	3	4	5	6	7	-8	9	10	11	-12	-13	-14	-15	16	-17	18	19	20	21	22	23	24	25	26	27	28	29	30	31	32	-33	-34	35	36	-37
			Sebastes fasciatus	NC_036048.1	1	2	3	4	5	6	7	-8	9	10	11	-12	-13	-14	-15	16	-17	18	19	20	21	22	23	24	25	26	27	28	29	30	31	32	-33	-34	35	36	-37
			Sebastiscus marmoratus	NC_013812.1	1	2	3	4	5	6	7	-8	9	10	11	-12	-13	-14	-15	16	-17	18	19	20	21	22	23	24	25	26	27	28	29	30	31	32	-33	-34	35	36	-37
		Sphyraenidae	Sphyraena barracuda	NC_022484.1	1	2	3	4	5	6	7	-8	9	10	11	-12	-13	-14	-15	16	-17	18	19	20	21	22	23	24	25	26	27	28	29	30	31	32	-33	-34	35	36	-37
		Stichaeidae	Chirolophis japonicus	NC_028022.1	1	2	3	4	5	6	7	-8	9	10	11	-12	-13	-14	-15	16	-17	18	19	20	21	22	23	24	25	26	27	28	29	30	31	32	-33	-34	35	36	-37
			Leptoclinus maculatus	NC_027588.1	1	2	3	4	5	6	7	-8	9	10	11	-12	-13	-14	-15	16	-17	18	19	20	21	22	23	24	25	26	27	28	29	30	31	32	-33	-34	35	36	-37
			Xiphister atropurpureus	NC_034669.1	1	2	3	4	5	6	7	-8	9	10	11	-12	-13	-14	-15	16	-17	18	19	20	21	22	23	24	25	26	27	28	29	30	31	32	-33	-34	35	36	-37
		Synanceiidae	Synanceia verrucosa	NC_026989.1	1	2	3	4	5	6	7	-8	9	10	11	-12	-13	-14	-15	16	-17	18	19	20	21	22	23	24	25	26	27	28	29	30	31	32	-33	-34	35	36	-37
		Trichodontidae	Arctoscopus japonicus	NC_002812.1	1	2	3	4	5	6	7	-8	9	10	11	-12	-13	-14	-15	16	-17	18	19	20	21	22	23	24	25	26	27	28	29	30	31	32	-33	-34	35	36	-37
		Trichonotidae	Trichonotus setiger	NC_034345.1	1	2	3	4	5	6	7	-8	9	10	11	-12	-13	-14	-15	16	-17	18	19	20	21	22	23	24	25	26	27	28	29	30	31	32	-33	-34	35	36	-37
		Triglidae	Chelidonichthys kumu	NC_035059.1	1	2	3	4	5	6	7	-8	9	10	11	-12	-13	-14	-15	16	-17	18	19	20	21	22	23	24	25	26	27	28	29	30	31	32	-33	-34	35	36	-37
			Lepidotrigla microptera	NC_034944.1	1	2	3	4	5	6	7	-8	9	10	11	-12	-13	-14	-15	16	-17	18	19	20	21	22	23	24	25	26	27	28	29	30	31	32	-33	-34	35	36	-37
		Uranoscopidae	Uranoscopus japonicus	NC_034340.1	1	2	3	4	5	6	7	-8	9	10	11	-12	-13	-14	-15	16	-17	18	19	20	21	22	23	24	25	26	27	28	29	30	31	32	-33	-34	35	36	-37
		Zoarcidae	Lycodes tanakae	NC_034649.1	1	2	3	4	5	6	7	-8	9	10	11	-12	-13	-14	-15	16	-17	18	19	20	21	22	23	24	25	26	27	28	29	30	31	32	-33	-34	35	36	-37
Coelacanthi	Coelacanthiformes	Latimeriidae	Latimeria menadoensis	NC_006921.2	1	2	3	4	5	6	7	-8	9	10	11	-12	-13	-14	-15	16	-17	18	19	20	21	22	23	24	25	26	27	28	29	30	31	32	-33	-34	35	36	-37
Dipneusti	Ceratodontiformes	Lepidosirenidae	Lepidosiren paradoxa	NC_003342.1	1	2	3	4	5	6	7	-8	9	10	11	-12	-13	-14	-15	16	-17	18	19	20	21	22	23	24	25	26	27	28	29	30	31	32	-33	-34	35	36	-37
		Neoceratodontidae	Neoceratodus forsteri	NC_003127.1	1	2	3	4	5	6	7	-8	9	10	11	-12	-13	-14	-15	16	-17	18	19	20	21	22	23	24	25	26	27	28	29	30	31	32	-33	-34	35	36	-37
		Protopteridae	Protopterus aethiopicus	NC_014764.2	1	2	3	4	5	6	7	-8	9	10	11	-12	-13	-14	-15	16	-17	18	19	20	21	22	23	24	25	26	27	28	29	30	31	32	-33	-34	35	36	-37

## Sheet: NCBI_Amphibia
					trnF	rrnS	trnV	rrnL	trnL	nad1	trnI	trnQ	trnM	nad2	trnW	trnA	trnN	trnC	trnY	cox1	trnS	trnD	cox2	trnK	atp8	atp6	cox3	trnG	nad3	trnR	nad4L	nad4	trnH	trnS	trnL	nad5	nad6	trnE	cob	trnT	trnP
					1	2	3	4	5	6	7	-8	9	10	11	-12	-13	-14	-15	16	-17	18	19	20	21	22	23	24	25	26	27	28	29	30	31	32	-33	-34	35	36	-37
Major taxa			Species	NCBI Ref ID
Amphibia (241)
Gymnophiona	Caeciliidae (4)		Caecilia gracilis	NC_023508	1	2	3	4	5	6	7	-8	9	10	11	-12	-13	-14	-15	16	-17	18	19	20	21	22	23	24	25	26	27	28	29	30	31	32	-33	-34	35	36	-37
			Caecilia tentaculata	NC_023507	1	2	3	4	5	6	7	-8	9	10	11	-12	-13	-14	-15	16	-17	18	19	20	21	22	23	24	25	26	27	28	29	30	31	32	-33	-34	35	36	-37
			Caecilia volcani	NC_020137	1	2	3	4	5	6	7	-8	9	10	11	-12	-13	-14	-15	16	-17	18	19	20	21	22	23	24	25	26	27	28	29	30	31	32	-33	-34	35	36	-37
			Oscaecilia ochrocephala	NC_020142	1	2	3	4	5	6	7	-8	9	10	11	-12	-13	-14	-15	16	-17	18	19	20	21	22	23	24	25	26	27	28	29	30	31	32	-33	-34	35	36	-37
	Chikilidae (1)		Chikila fulleri	NC_021369	1	2	3	4	5	6	7	-8	9	10	11	-12	-13	-14	-15	16	-17	18	19	20	21	22	23	24	25	26	27	28	29	30	31	32	-33	-34	35	36	-37
	Dermophiidae (4)		Dermophis mexicanus	NC_020138	1	2	3	4	5	6	7	-8	9	10	11	-12	-13	-14	-15	16	-17	18	19	20	21	22	23	24	25	26	27	28	29	30	31	32	-33	-34	35	36	-37
			Geotrypetes seraphini	NC_020155	1	2	3	4	5	6	7	-8	9	10	11	-12	-13	-14	-15	16	-17	18	19	20	21	22	23	24	25	26	27	28	29	30	31	32	-33	-34	35	36	-37
			Gymnopis multiplicata	NC_020139	1	2	3	4	5	6	7	-8	9	10	11	-12	-13	-14	-15	16	-17	18	19	20	21	22	23	24	25	26	27	28	29	30	31	32	-33	-34	35	36	-37
			Schistometopum gregorii	NC_023518	1	2	3	4	5	6	7	-8	9	10	11	-12	-13	-14	-15	16	-17	18	19	20	21	22	23	24	25	26	27	28	29	30	31	32	-33	-34	35	36	-37
	Herpelidae (3)		Boulengerula boulengeri	NC_020136	1	2	3	4	5	6	7	-8	9	10	11	-12	-13	-14	-15	16	-17	18	19	20	21	22	23	24	25	26	27	28	29	30	31	32	-33	-34	35	36	-37
			Boulengerula taitana	NC_020154	1	2	3	4	5	6	7	-8	9	10	11	-12	-13	-14	-15	16	-17	18	19	20	21	22	23	24	25	26	27	28	29	30	31	32	-33	-34	35	36	-37	-37
			Herpele squalostoma	NC_019586	1	2	3	4	5	6	7	-8	9	10	11	-12	-13	-14	-15	16	-17	18	19	20	21	22	23	24	25	26	27	28	29	30	31	32	-33	-34	35	36	-37
	Ichthyophiidae (4)		Ichthyophis bannanicus	NC_006404	1	2	3	4	5	6	7	-8	9	10	11	-12	-13	-14	-15	16	-17	18	19	20	21	22	23	24	25	26	27	28	29	30	31	32	-33	-34	35	36	-37
			Ichthyophis bombayensis	NC_023511	1	2	3	4	5	6	7	-8	9	10	11	-12	-13	-14	-15	16	-17	18	19	20	21	22	23	24	25	26	27	28	29	30	31	32	-33	-34	35	36	-37
			Ichthyophis glutinosus	NC_006302	1	2	3	4	5	6	7	-8	9	10	11	-12	-13	-14	-15	16	-17	18	19	20	21	22	23	24	25	26	27	28	29	30	31	32	-33	-34	35	36	-37
			Uraeotyphlus gansi	NC_023519	1	2	3	4	5	6	7	-8	9	10	11	-12	-13	-14	-15	16	-17	18	19	20	21	22	23	24	25	26	27	28	29	30	31	32	-33	-34	35	36	-37
	Indotyphlidae (5)		Gegeneophis ramaswamii	NC_006301	1	2	3	4	5	6	7	-8	9	10	11	-12	-13	-14	-15	16	-17	18	19	20	21	22	23	24	25	26	27	28	29	30	31	32	-33	-34	35	36	-37
			Grandisonia sechellensis	NC_023510	1	2	3	4	5	6	7	-8	9	10	11	-12	-13	-14	-15	16	-17	18	19	20	21	22	23	24	25	26	27	28	29	30	31	32	-33	-34	35	36	-37
			Hypogeophis rostratus	NC_020140	1	2	3	4	5	6	7	-8	9	10	11	-12	-13	-14	-15	16	-17	18	19	20	21	22	23	24	25	26	27	28	29	30	31	32	-33	-34	35	36	-37
			Indotyphlus maharashtraensis	NC_023512	1	2	3	4	5	6	7	-8	9	10	11	-12	-13	-14	-15	16	-17	18	19	20	21	22	23	24	25	26	27	28	29	30	31	32	-33	-34	35	36	-37
			Praslinia cooperi	NC_023517	1	2	3	4	5	6	7	-8	9	10	11	-12	-13	-14	-15	16	-17	18	19	20	21	22	23	24	25	26	27	28	29	30	31	32	-33	-34	35	36	-37
	Rhinatrematidae (1)		Rhinatrema bivittatum	NC_006303	1	2	3	4	5	6	7	-8	9	10	11	-12	-13	-14	-15	16	-17	18	19	20	21	22	23	24	25	26	27	28	29	30	31	32	-33	-34	35	36	-37
	Scolecomorphidae (2)		Crotaphatrema lamottei	NC_019596	1	2	3	4	5	6	7	-8	9	10	11	-12	-13	-14	-15	16	-17	18	19	20	21	22	23	24	25	26	27	28	29	30	31	32	-33	-34	35	36	-37
			Scolecomorphus vittatus	NC_006304	1	2	36	-37	1	3	4	5	6	7	-8	9	10	11	-12	-13	-14	-15	16	-17	18	19	20	21	22	23	24	25	26	27	28	29	30	31	32	-33	-34	35	36	-37
	Siphonopidae (4)		Luetkenotyphlus brasiliensis	NC_023513	1	2	3	4	5	6	7	-8	9	10	11	-12	-13	-14	-15	16	-17	18	19	20	21	22	23	24	25	26	27	28	29	30	31	32	-33	-34	35	36	-37
			Microcaecilia dermatophaga	NC_023514	1	2	3	4	5	6	7	-8	9	10	11	-12	-13	-14	-15	16	-17	18	19	20	21	22	23	24	25	26	27	28	29	30	31	32	-33	-34	35	36	-37
			Microcaecilia unicolor	NC_023515	1	2	3	4	5	6	7	-8	9	10	-13	-14	-15	11	-12	16	-17	18	19	20	21	22	23	24	25	26	27	28	29	30	31	32	-33	-34	35	36	-37
			Siphonops annulatus	NC_007911	1	2	3	4	5	6	7	-8	9	10	-12	-14	11	-13	-15	16	-17	18	19	20	21	22	23	24	25	26	27	28	29	30	31	32	-33	-34	35	36	-37
	Typhlonectidae (3)		Chthonerpeton indistinctum	NC_023509	1	2	3	4	5	6	7	-8	9	10	11	-12	-13	-14	-15	16	-17	18	19	20	21	22	23	24	25	26	27	28	29	30	31	32	-33	-34	35	36	-37
			Potomotyphlus kaupii	NC_023516	1	2	3	4	5	6	7	-8	9	10	11	-12	-13	-14	-15	16	-17	18	19	20	21	22	23	24	25	26	27	28	29	30	31	32	-33	-34	35	36	-37
			Typhlonectes natans	NC_002471	1	2	3	4	5	6	7	-8	9	10	11	-12	-13	-14	-15	16	-17	18	19	20	21	22	23	24	25	26	27	28	29	30	31	32	-33	-34	35	36	-37
Caudata	Ambyostomatidae (9)		Ambystoma andersoni	NC_006888	1	2	3	4	5	6	7	-8	9	10	11	-12	-13	-14	-15	16	-17	18	19	20	21	22	23	24	25	26	27	28	29	30	31	32	-33	-34	35	36	-37
			Ambystoma barbouri	NC_014568	1	2	3	4	5	6	7	-8	9	10	11	-12	-13	-14	-15	16	-17	18	19	20	21	22	23	24	25	26	27	28	29	30	31	32	-33	-34	35	36	-37
			Ambystoma bishopi	NC_027501	1	2	3	4	5	6	7	-8	9	10	11	-12	-13	-14	-15	16	-17	18	19	20	21	22	23	24	25	26	27	28	29	30	31	32	-33	-34	35	36	-37
			Ambystoma californiense	NC_006890	1	2	3	4	5	6	7	-8	9	10	11	-12	-13	-14	-15	16	-17	18	19	20	21	22	23	24	25	26	27	28	29	30	31	32	-33	-34	35	36	-37
			Ambystoma dumerilii	NC_006889	1	2	3	4	5	6	7	-8	9	10	11	-12	-13	-14	-15	16	-17	18	19	20	21	22	23	24	25	26	27	28	29	30	31	32	-33	-34	35	36	-37
			Ambystoma laterale	NC_006330	1	2	3	4	5	6	7	-8	9	10	11	-12	-13	-14	-15	16	-17	18	19	20	21	22	23	24	25	26	27	28	29	30	31	32	-33	-34	35	36	-37
			Ambystoma mexicanum	NC_005797	1	2	3	4	5	6	7	-8	9	10	11	-12	-13	-14	-15	16	-17	18	19	20	21	22	23	24	25	26	27	28	29	30	31	32	-33	-34	35	36	-37
			Ambystoma texanum	NC_014571	1	2	3	4	5	6	7	-8	9	10	11	-12	-13	-14	-15	16	-17	18	19	20	21	22	23	24	25	26	27	28	29	30	31	32	-33	-34	35	36	-37
			Ambystoma tigrinum tigrinum	NC_006887	1	2	3	4	5	6	7	-8	9	10	11	-12	-13	-14	-15	16	-17	18	19	20	21	22	23	24	25	26	27	28	29	30	31	32	-33	-34	35	36	-37
	Cryptobranchidae (3)		Andrias davidianus	NC_004926	1	2	3	4	5	6	7	-8	9	10	11	-12	-13	-14	-15	16	-17	18	19	20	21	22	23	24	25	26	27	28	29	30	31	32	-33	-34	35	36	-37
			Andrias japonicus	NC_007446	1	2	3	4	5	6	7	-8	9	10	11	-12	-13	-14	-15	16	-17	18	19	20	21	22	23	24	25	26	27	28	29	30	31	32	-33	-34	35	36	-37
			Cryptobranchus alleganiensis	GQ368662	1	2	3	4	5	6	7	-8	9	10	11	-12	-13	-14	-15	16	-17	18	19	20	21	22	23	24	25	26	27	28	29	30	31	32	-33	-34	35	36	-37
	Hynobiidae (32)		Batrachuperus londongensis	NC_008077	1	2	3	4	5	6	7	-8	9	10	11	-12	-13	-14	-15	16	-17	18	19	20	21	22	23	24	25	26	27	28	29	30	31	32	-33	-34	35	36	-37
			Batrachuperus pinchonii	NC_008083	1	2	3	4	5	6	7	-8	9	10	11	-12	-13	-14	-15	16	-17	18	19	20	21	22	23	24	25	26	27	28	29	30	31	32	-33	-34	35	36	-37
			Batrachuperus tibetanus	NC_008085	1	2	3	4	5	6	7	-8	9	10	11	-12	-13	-14	-15	16	-17	18	19	20	21	22	23	24	25	26	27	28	29	30	31	32	-33	-34	35	36	-37
			Batrachuperus yenyuanensis	NC_012430	1	2	3	4	5	6	7	-8	9	10	11	-12	-13	-14	-15	16	-17	18	19	20	21	22	23	24	25	26	27	28	29	30	31	32	-33	-34	35	36	-37
			Hynobius amjiensis	NC_008076	1	2	3	4	5	6	7	-8	9	10	11	-12	-13	-14	-15	16	-17	18	19	20	21	22	23	24	25	26	27	28	29	30	31	32	-33	-34	35	36	-37
			Hynobius arisanensis	NC_009335	1	2	3	4	5	6	7	-8	9	10	11	-12	-13	-14	-15	16	-17	18	19	20	21	22	23	24	25	26	27	28	29	30	31	32	-33	-34	35	36	-37
			Hynobius chinensis	NC_008088	1	2	3	4	5	6	7	-8	9	10	11	-12	-13	-14	-15	16	-17	18	19	20	21	22	23	24	25	26	27	28	29	30	31	32	-33	-34	35	36	-37
			Hynobius formosanus	NC_008084	1	2	3	4	5	6	7	-8	9	10	11	-12	-13	-14	-15	16	-17	18	19	20	21	22	23	24	25	26	27	28	29	30	31	32	-33	-34	35	36	-37
			Hynobius guabangshanensis	NC_013762	1	2	3	4	5	6	7	-8	9	10	11	-12	-13	-14	-15	16	-17	18	19	20	21	22	23	24	25	26	27	28	29	30	31	32	-33	-34	35	36	-37
			Hynobius kimurae	NC_026032	1	2	3	4	5	6	7	-8	9	10	11	-12	-13	-14	-15	16	-17	18	19	20	21	22	23	24	25	26	27	28	29	30	31	32	-33	-34	35	36	-37
			Hynobius leechii	NC_008079	1	2	3	4	5	6	7	-8	9	10	11	-12	-13	-14	-15	16	-17	18	19	20	21	22	23	24	25	26	27	28	29	30	31	32	-33	-34	35	36	-37
			Hynobius maoershanensis	NC_023789	1	2	3	4	5	6	7	-8	9	10	11	-12	-13	-14	-15	16	-17	18	19	20	21	22	23	24	25	26	27	28	29	30	31	32	-33	-34	35	36	-37
			Hynobius nebulosus	NC_020650	1	2	3	4	5	6	7	-8	9	10	11	-12	-13	-14	-15	16	-17	18	19	20	21	22	23	24	25	26	27	28	29	30	31	32	-33	-34	35	36	-37
			Hynobius nigrescens	NC_026033	1	2	3	4	5	6	7	-8	9	10	11	-12	-13	-14	-15	16	-17	18	19	20	21	22	23	24	25	26	27	28	29	30	31	32	-33	-34	35	36	-37
			Hynobius quelpaertensis	NC_010224	1	2	3	4	5	6	7	-8	9	10	11	-12	-13	-14	-15	16	-17	18	19	20	21	22	23	24	25	26	27	28	29	30	31	32	-33	-34	35	36	-37
			Hynobius yangi	NC_013825	1	2	3	4	5	6	7	-8	9	10	11	-12	-13	-14	-15	16	-17	18	19	20	21	22	23	24	25	26	27	28	29	30	31	32	-33	-34	35	36	-37
			Hynobius yiwuensis	NC_020649	1	2	3	4	5	6	7	-8	9	10	11	-12	-13	-14	-15	16	-17	18	19	20	21	22	23	24	25	26	27	28	29	30	31	32	-33	-34	35	36	-37
			Liua shihi	NC_008078	1	2	3	4	5	6	7	-8	9	10	11	-12	-13	-14	-15	16	-17	18	19	20	21	22	23	24	25	26	27	28	29	30	31	32	-33	-34	35	36	-37
			Liua tsinpaensis	NC_008081	1	2	3	4	5	6	7	-8	9	10	11	-12	-13	-14	-15	16	-17	18	19	20	21	22	23	24	25	26	27	28	29	30	31	32	-33	-34	35	36	-37
			Onychodactylus fischeri	NC_008089	1	2	3	4	5	6	7	-8	9	10	11	-12	-13	-14	-15	16	-17	18	19	20	21	22	23	24	25	26	27	28	29	30	31	32	-33	-34	35	36	-37
			Onychodactylus zhangyapingi	NC_026853	1	2	3	4	5	6	7	-8	9	10	11	-12	-13	-14	-15	16	-17	18	19	20	21	22	23	24	25	26	27	28	29	30	31	32	-33	-34	35	36	-37
			Onychodactylus zhaoermii	NC_026854	1	2	3	4	5	6	7	-8	9	10	11	-12	-13	-14	-15	16	-17	18	19	20	21	22	23	24	25	26	27	28	29	30	31	32	-33	-34	35	36	-37
			Pachyhynobius shangchengensis	NC_008080	1	2	3	4	5	6	7	-8	9	10	11	-12	-13	-14	-15	16	-17	18	19	20	21	22	23	24	25	26	27	28	29	30	31	32	-33	-34	35	36	-37
			Paradactylodon gorganensis	NC_008091	1	2	3	4	5	6	7	-8	9	10	11	-12	-13	-14	-15	16	-17	18	19	20	21	22	23	24	25	26	27	28	29	30	31	32	-33	-34	35	36	-37
			Paradactylodon mustersi	NC_008090	1	2	3	4	5	6	7	-8	9	10	11	-12	-13	-14	-15	16	-17	18	19	20	21	22	23	24	25	26	27	28	29	30	31	32	-33	-34	35	36	-37
			Pseudohynobius flavomaculatus	NC_020635	1	2	3	4	5	6	7	-8	9	10	11	-12	-13	-14	-15	16	-17	18	19	20	21	22	23	24	25	26	27	28	29	30	31	32	-33	-34	35	36	-37
			Pseudohynobius jinfo	NC_026698	1	2	3	4	5	6	7	-8	9	10	11	-12	-13	-14	-15	16	-17	18	19	20	21	22	23	24	25	26	27	28	29	30	31	32	-33	-34	35	36	-37
			Pseudohynobius puxiongensis	NC_020634	1	2	3	4	5	6	7	-8	9	10	11	-12	-13	-14	-15	16	-17	18	19	20	21	22	23	24	25	26	27	28	29	30	31	32	-33	-34	35	36	-37
			Pseudohynobius shuichengensis	NC_021001	1	2	3	4	5	6	7	-8	9	10	11	-12	-13	-14	-15	16	-17	18	19	20	21	22	23	24	25	26	27	28	29	30	31	32	-33	-34	35	36	-37
			Ranodon sibiricus	NC_004021	1	2	3	4	5	6	7	-8	9	10	11	-12	-13	-14	-15	16	-17	18	19	20	21	22	23	24	25	26	27	28	29	30	31	32	-33	-34	35	36	-37
			Salamandrella keyserlingii	NC_008082	1	2	3	4	5	6	7	-8	9	10	11	-12	-13	-14	-15	16	-17	18	19	20	21	22	23	24	25	26	27	28	29	30	31	32	-33	-34	35	36	-37
			Salamandrella tridactyla	NC_021106	1	2	3	4	5	6	7	-8	9	10	11	-12	-13	-14	-15	16	-17	18	19	20	21	22	23	24	25	26	27	28	29	30	31	32	-33	-34	35	36	-37
	Plethodontidae (19)		Aneides flavipunctatus	NC_006327	1	2	3	4	5	6	7	-8	9	10	11	-12	-13	-14	-15	16	-17	18	19	20	21	22	23	24	25	26	27	28	29	30	31	32	-33	-34	35	36	-37
			Aneides hardii	NC_006338	1	2	3	4	5	6	7	-8	9	10	11	-12	-13	-14	-15	16	-17	18	19	20	21	22	23	24	25	26	27	28	29	30	31	32	-33	-34	35	36	-37
			Batrachoseps attenuatus	NC_006340	1	2	3	4	5	6	7	-8	9	10	11	-12	-13	-14	-15	16	-17	18	19	20	21	22	23	24	25	26	27	28	29	30	31	32	-33	-34	35	36	-37
			Batrachoseps nigriventris	NC_028184	1	2	3	4	5	6	7	-8	9	10	11	-12	-13	-14	-15	16	-17	18	19	20	21	22	23	24	25	26	27	28	29	30	31	32	-33	-34	35	36	-37
			Batrachoseps wrighti	NC_006333	1	2	3	4	5	6	7	-8	9	10	11	-12	-13	-14	-15	16	-17	18	19	20	21	22	23	24	25	26	27	28	29	30	31	32	-33	-34	35	36	-37
			Desmognathus fuscus	NC_006339	1	2	3	4	5	6	7	-8	9	10	11	-12	-13	-14	-15	16	-17	18	19	20	21	22	23	24	25	26	27	28	29	30	31	32	-33	-34	35	36	-37
			Desmognathus wrighti	NC_006337	1	2	3	4	5	6	7	-8	9	10	11	-12	-13	-14	-15	16	-17	18	19	20	21	22	23	24	25	26	27	28	29	30	31	32	-33	-34	35	36	-37
			Ensatina eschscholtzii	NC_006328	1	2	3	4	5	6	7	-8	9	10	11	-12	-13	-14	-15	16	-17	18	19	20	21	22	23	24	25	26	27	28	29	30	31	32	-33	-34	35	36	-37
			Eurycea bislineata	NC_006329	1	2	3	4	5	6	7	-8	9	10	11	-12	-13	-14	-15	16	-17	18	19	20	21	22	23	24	25	26	27	28	29	30	31	32	-33	-34	35	36	-37
			Eurycea cirrigera	NC_035494	1	2	3	4	5	6	7	-8	9	10	11	-12	-13	-14	-15	16	-17	18	19	20	21	22	23	24	25	26	27	28	29	30	31	32	-33	-34	35	36	-37
			Gyrinophilus palleucus	NC_028297	1	2	3	4	5	6	7	-8	9	10	11	-12	-13	-14	-15	16	-17	18	19	20	21	22	23	24	25	26	27	28	29	30	31	32	-33	-34	35	36	-37
			Gyrinophilus porphyriticus	NC_006341	1	2	3	4	5	6	7	-8	9	10	11	-12	-13	-14	-15	16	-17	18	19	20	21	22	23	24	25	26	27	28	29	30	31	32	-33	-34	35	36	-37
			Hemidactylium scutatum	NC_006342	1	2	3	4	5	6	7	-8	9	10	11	-12	-13	-14	-15	16	-17	18	19	20	21	22	23	24	25	26	27	28	29	30	31	32	-33	-34	35	36	-37
			Hydromantes brunus	NC_006345	1	2	3	4	5	6	7	-8	9	10	11	-12	-13	-14	-15	16	-17	18	19	20	21	22	23	24	25	26	27	28	29	30	31	32	35	36	-33	-34	-37
			Oedipina poelzi	NC_006326	1	2	3	4	5	-33	-34	-37	5	6	7	-8	9	10	11	-12	-13	-14	-15	16	-17	18	19	20	21	22	23	24	25	26	27	28	29	30	31	32	35	36	-34	-37
			Phaeognathus hubrichti	NC_006344	1	2	3	4	5	6	7	-8	9	10	11	-12	-15	-13	-14	16	-17	18	19	20	21	22	23	24	25	26	27	28	29	30	31	32	-33	-34	35	36	-37
			Plethodon elongatus	NC_006335	1	2	3	4	5	6	7	-8	9	10	11	-13	-14	-15	-12	16	-17	18	19	20	21	22	23	24	25	26	27	28	29	30	31	32	-33	-34	35	36	-37
			Pseudotriton ruber	NC_006332	1	2	3	4	5	6	7	-8	9	10	11	-12	-13	-14	-15	16	-17	18	19	20	21	22	23	24	25	26	27	28	29	30	31	32	36	-33	-34	35	-37
			Stereochilus marginatus	NC_006325	1	2	3	4	5	6	7	-8	9	10	11	-12	-13	-14	-15	16	-17	18	19	20	21	22	23	24	25	26	27	28	29	30	31	32	35	36	-33	-34	-37
	Proteidae (2)		Necturus beyeri	NC_023341	1	2	3	4	5	6	7	-8	9	10	11	-12	-13	-14	-15	16	-17	18	19	20	21	22	23	24	25	26	27	28	29	30	31	32	-33	-34	35	36	-37
			Proteus anguinus	NC_023342	1	2	3	4	5	6	7	-8	9	10	11	-12	-13	-14	-15	16	-17	18	19	20	21	22	23	24	25	26	27	28	29	30	31	32	-33	-34	35	36	-37
	Rhyacotritonidae (1)		Rhyacotriton variegatus	NC_006331	1	2	3	4	5	6	7	-8	9	10	11	-12	-13	-14	-15	16	-17	18	19	20	21	22	23	24	25	26	27	28	29	30	31	32	-33	-34	35	36	36	-37
	Salamandridae (19)		Echinotriton andersoni	NC_017870	1	2	3	4	5	6	7	-8	9	10	11	-12	-13	-14	-15	16	-17	18	19	20	21	22	23	24	25	26	27	28	29	30	31	32	-33	-34	35	36	-37
			Lyciasalamandra atifi	NC_002756	1	2	3	4	5	6	7	-8	9	10	11	-12	-13	-14	-15	16	-17	18	19	20	21	22	23	24	25	26	27	28	29	30	31	32	-33	-34	35	36	-37
			Notophthalmus perstriatus	NC_028278	1	2	3	4	5	6	7	-8	9	10	11	-12	-13	-14	-15	16	-17	18	19	20	21	22	23	24	25	26	27	28	29	30	31	32	-33	-34	35	36	-37
			Pachytriton feii	NC_029345	1	2	3	4	5	6	7	-8	9	10	11	-12	-13	-14	-15	16	-17	18	19	20	21	22	23	24	25	26	27	28	29	30	31	32	-33	-34	35	36	-37
			Paramesotriton chinensis	NC_035008	1	2	3	4	5	6	7	-8	9	10	11	-12	-13	-14	-15	16	-17	18	19	20	21	22	23	24	25	26	27	28	29	30	31	32	-33	-34	35	36	-37
			Paramesotriton deloustali	NC_037713	1	2	3	4	5	6	7	-8	9	10	11	-12	-13	-14	-15	16	-17	18	19	20	21	22	23	24	25	26	27	28	29	30	31	32	-33	-34	35	36	-37
			Paramesotriton hongkongensis	NC_006407	1	2	3	4	5	6	7	-8	9	10	11	-12	-13	-14	-15	16	-17	18	19	20	21	22	23	24	25	26	27	28	29	30	31	32	-33	-34	35	36	-37
			Triturus carnifex	NC_015788	1	2	3	4	5	6	7	-8	9	10	11	-12	-13	-14	-15	16	-17	18	19	20	21	22	23	24	25	26	27	28	29	30	31	32	-33	-34	35	36	-37
			Triturus cristatus	NC_015790	1	2	3	4	5	6	7	-8	9	10	11	-12	-13	-14	-15	16	-17	18	19	20	21	22	23	24	25	26	27	28	29	30	31	32	-33	-34	35	36	-37
			Triturus dobrogicus	NC_015791	1	2	3	4	5	6	7	-8	9	10	11	-12	-13	-14	-15	16	-17	18	19	20	21	22	23	24	25	26	27	28	29	30	31	32	-33	-34	35	36	-37
			Triturus karelinii	NC_015792	1	2	3	4	5	6	7	-8	9	10	11	-12	-13	-14	-15	16	-17	18	19	20	21	22	23	24	25	26	27	28	29	30	31	32	-33	-34	35	36	-37
			Triturus macedonicus	NC_015794	1	2	3	4	5	6	7	-8	9	10	11	-12	-13	-14	-15	16	-17	18	19	20	21	22	23	24	25	26	27	28	29	30	31	32	-33	-34	35	36	-37
			Triturus marmoratus	NC_015795	1	2	3	4	5	6	7	-8	9	10	11	-12	-13	-14	-15	16	-17	18	19	20	21	22	23	24	25	26	27	28	29	30	31	32	-33	-34	35	36	-37
			Triturus pygmaeus	NC_015796	1	2	3	4	5	6	7	-8	9	10	11	-12	-13	-14	-15	16	-17	18	19	20	21	22	23	24	25	26	27	28	29	30	31	32	-33	-34	35	36	-37
			Tylototriton kweichowensis	NC_029231	1	2	3	4	5	6	7	-8	9	10	11	-12	-13	-14	-15	16	-17	18	19	20	21	22	23	24	25	26	27	28	29	30	31	32	-33	-34	35	36	-37
			Tylototriton shanjing	NC_027505	1	2	3	4	5	6	7	-8	9	10	11	-12	-13	-14	-15	16	-17	18	19	20	21	22	23	24	25	26	27	28	29	30	31	32	-33	-34	35	36	-37
			Tylototriton taliangensis	NC_027421	1	2	3	4	5	6	7	-8	9	10	11	-12	-13	-14	-15	16	-17	18	19	20	21	22	23	24	25	26	27	28	29	30	31	32	-33	-34	35	36	-37
			Tylototriton verrucosus	NC_017871	1	2	3	4	5	6	7	-8	9	10	11	-12	-13	-14	-15	16	-17	18	19	20	21	22	23	24	25	26	27	28	29	30	31	32	-33	-34	35	36	-37
			Tylototriton wenxianensis	NC_027507	1	2	3	4	5	6	7	-8	9	10	11	-12	-13	-14	-15	16	-17	18	19	20	21	22	23	24	25	26	27	28	29	30	31	32	-33	-34	35	36	36	-37
	Sirenidae (1)		Siren lacertina	NC_036927	1	2	3	4	5	6	7	-8	9	10	11	-12	-13	-14	-15	16	-17	18	19	20	21	22	23	24	25	26	27	28	29	30	31	32	-33	-34	35	36	-37
Anura	Alytidae (2)		Alytes obstetricans pertinax	NC_006688	1	2	3	4	5	6	7	-8	9	10	11	-12	-13	-14	-15	16	-17	18	19	20	21	22	23	24	25	26	27	28	29	30	31	32	-33	-34	35	36	-37
			Discoglossus galganoi	NC_006690	1	2	3	4	5	6	7	-8	9	10	11	-12	-13	-14	-15	16	-17	18	19	20	21	22	23	24	25	26	27	28	29	30	31	32	-33	-34	35	36	-37
	Arthroleptidae (1)		Trichobatrachus robustus	NC_023382	1	2	3	4	5	6	7	-8	9	10	11	-12	-13	-14	-15	16	-17	18	19	20	21	22	23	24	25	26	27	28	29	30	31	36	-37	1	32	29	30	32	-33	-34
	Bombinatoridae (6)		Bombina fortinuptialis	NC_006402	1	2	3	4	5	6	7	-8	9	10	11	-12	-13	-14	-15	16	-17	18	19	20	21	22	23	24	25	26	27	28	29	30	31	32	-33	-34	35	36	-37
			Bombina lichuanensis	NC_021477	1	2	3	4	5	6	7	-8	9	10	11	-12	-13	-14	-15	16	-17	18	19	20	21	22	23	24	25	26	27	28	29	30	31	32	-33	-34	35	36	-37
			Bombina maxima	NC_011049	1	2	3	4	5	6	7	-8	9	10	11	-12	-13	-14	-15	16	-17	18	19	20	21	22	23	24	25	26	27	28	29	30	31	32	-33	-34	35	36	-37
			Bombina microdeladigitora	NC_021476	1	2	3	4	5	6	7	-8	9	10	11	-12	-13	-14	-15	16	-17	18	19	20	21	22	23	24	25	26	27	28	29	30	31	32	-33	-34	35	36	-37
			Bombina orientalis	NC_006689	1	2	3	4	5	6	7	-8	9	10	11	-12	-13	-14	-15	16	-17	18	19	20	21	22	23	24	25	26	27	28	29	30	31	32	-33	-34	35	36	-37
			Bombina variegata	NC_009258	1	2	3	4	5	6	7	-8	9	10	11	-12	-13	-14	-15	16	-17	18	19	20	21	22	23	24	25	26	27	28	29	30	31	32	-33	-34	35	36	-37
	Brevicepitidae (1)		Breviceps adspersus	NC_023379	1	2	3	4	31	36	-37	1	2	3	4	29	30	-37	1	2	3	4	5	6	7	-8	9	10	11	-13	11	-13	-12	-14	-15	16	-17	18	19	20	21	22	23	24	25	26	27	28	30
	Bufonidae (7)		Bufo gargarizans	NC_008410	1	2	3	4	5	6	7	-8	9	10	11	-12	-13	-14	-15	16	-17	18	19	20	21	22	23	24	25	26	27	28	29	30	32	-33	-34	35	31	36	-37
			Bufo japonicus	NC_009886	1	2	3	4	5	6	7	-8	9	10	11	-12	-13	-14	-15	16	-17	18	19	20	21	22	23	24	25	26	27	28	29	30	32	-33	-34	35	31	36	-37
			Bufo stejnegeri	NC_027686	1	2	3	4	5	6	7	-8	9	10	11	-12	-13	-14	-15	16	-17	18	19	20	21	22	23	24	25	26	27	28	29	30	32	-33	-34	35	31	36	-37
			Bufo tibetanus	NC_020048	1	2	3	4	5	6	7	-8	9	10	11	-12	-13	-14	-15	16	-17	18	19	20	21	22	23	24	25	26	27	28	29	30	32	-33	-34	35	31	36	-37
			Duttaphrynus melanostictus	NC_005794	1	2	3	4	5	6	7	-8	9	10	11	-12	-13	-14	-15	16	-17	18	19	20	21	22	23	24	25	26	27	28	29	30	32	-33	-34	35	31	36	-37
			Melanophryniscus moreirae	NC_037378	1	2	3	4	5	6	7	-8	9	10	11	-12	-13	-14	-15	16	-17	18	19	20	21	22	23	24	25	26	27	28	29	30	32	-33	-34	35	31	36	-37
			Strauchbufo raddei	NC_028424	1	2	3	4	5	6	7	-8	9	10	11	-12	-13	-14	-15	16	-17	18	19	20	21	22	23	24	25	26	27	28	29	30	32	-33	-34	35	31	36	-37
	Calyptocephalellidae (2)		Calyptocephallela gayi	NC_019997	1	2	3	4	5	6	7	-8	9	10	11	-12	-13	-14	-15	16	-17	18	19	20	21	22	23	24	25	26	27	28	29	30	32	-33	-34	35	31	36	-37
			Telmatobufo australis	NC_027274	1	2	3	4	5	6	7	-8	9	10	11	-12	-13	-14	-15	16	-17	18	19	20	21	22	23	24	25	26	27	28	29	30	32	-33	-34	35	31	36	-37
	Ceratobatrachidae (1)		Platymantis vitianus	NC_027671	1	2	3	4	5	6	7	-8	9	9	10	36	11	-12	-15	-14	-13	16	-17	18	19	20	21	22	23	24	25	26	27	28	32	30	-33	-34	35	31	29	-37
	Ceratophryidae (2)		Telmatobius bolivianus	NC_020002	1	2	3	4	5	6	7	-8	9	10	11	-12	-13	-14	-15	16	-17	18	19	20	21	22	23	24	25	26	27	28	29	30	32	-33	-34	35	31	36	-37
			Telmatobius chusmisensis	NC_030333	1	2	3	4	5	6	7	-8	9	10	11	-12	-13	-14	-15	16	-17	18	19	20	21	22	23	24	25	26	27	28	29	30	32	-33	-34	35	31	36	-37
	Dendrobatidae (7)		Anomaloglossus baeobatrachus	NC_030054	1	2	3	4	5	6	7	-8	9	10	11	-12	-13	-14	-15	16	-17	18	19	20	21	22	23	24	25	26	27	28	29	30	32	-33	-34	35	31	36	-37
			Anomaloglossus blanci	NC_037857	1	2	3	4	5	6	7	-8	9	10	11	-12	-13	-14	-15	16	-17	18	19	20	21	22	23	24	25	26	27	28	29	30	32	-33	-34	35	31	36	-37
			Anomaloglossus degranvillei	NC_037856	1	2	3	4	5	6	7	-8	9	10	11	-12	-13	-14	-15	16	-17	18	19	20	21	22	23	24	25	26	27	28	29	30	32	-33	-34	35	31	36	-37
			Anomaloglossus dewynteri	NC_037855	1	2	3	4	5	6	7	-8	9	10	11	-12	-13	-14	-15	16	-17	18	19	20	21	22	23	24	25	26	27	28	29	30	32	-33	-34	35	31	36	-37
			Anomaloglossus surinamensis	NC_037854	1	2	3	4	5	6	7	-8	9	10	11	-12	-13	-14	-15	16	-17	18	19	20	21	22	23	24	25	26	27	28	29	30	32	-33	-34	35	31	36	-37
			Hyloxalus subpunctatus	NC_037379	1	2	3	4	5	6	7	-8	9	10	11	-12	-13	-14	-15	16	-17	18	19	20	21	22	23	24	25	26	27	28	29	30	32	-33	-34	35	31	36	-37
			Phyllobates terribilis	NC_037380	1	2	3	4	5	6	7	-8	9	10	11	-12	-13	-14	-15	16	-17	18	19	20	21	22	23	24	25	26	27	28	29	30	32	-33	-34	35	31	36	-37
	Dicroglossidae (14)		Euphlyctis hexadactylus	NC_014584	1	2	3	4	5	6	7	-8	9	9	10	11	-12	-13	-14	-15	16	-17	18	19	20	21	22	23	24	25	26	27	28	29	30	-33	-34	35	-37	32	31	36
			Fejervarya cancrivora	NC_012647	1	2	3	4	5	6	7	-8	9	9	10	11	-12	-13	-14	-15	16	-17	18	19	20	21	22	23	24	25	26	27	28	29	30	-33	-34	35	32	36	-37	31
			Fejervarya limnocharis	NC_005055	1	2	3	4	5	6	7	-8	9	9	10	11	-12	-13	-14	-15	16	-17	18	19	20	21	22	23	24	25	26	27	28	29	30	-33	-34	35	32	36	-37	31
			Fejervarya multistriata	NC_029754	1	2	3	4	5	6	7	-8	9	9	10	11	-12	-13	-14	-15	16	-17	18	19	20	21	22	23	24	25	26	27	28	29	30	-33	-34	35	32	36	-37	31
			Hoplobatrachus rugulosus	NC_019615	1	2	3	4	5	6	7	-8	9	9	10	11	-12	-13	-14	-15	16	-17	18	19	20	21	22	23	24	25	26	27	28	29	30	-33	-34	35	32	31	32	36	-37
			Hoplobatrachus tigerinus	NC_014581	1	2	3	4	5	6	7	-8	9	9	10	11	-12	-13	-14	-15	16	-17	18	19	20	21	22	23	24	25	26	27	28	29	30	-33	-34	35	32	31	32	36	-37
			Limnonectes fujianensis	NC_007440	1	2	3	4	5	6	7	-8	9	9	10	11	-12	-13	-14	-15	16	-17	18	19	20	21	22	23	24	25	26	27	28	29	30	32	-33	35	-34	31	36	-37
			Nanorana parkeri	NC_026789	1	2	3	4	5	6	7	-8	9	9	10	11	-12	-13	-14	-15	16	-17	18	19	20	21	22	23	24	25	26	27	28	29	30	32	-33	-34	35	31	36	-37
			Nanorana pleskei	NC_016119	1	2	3	4	5	6	7	-8	9	9	10	11	-12	-13	-14	-15	16	-17	18	19	20	21	22	23	24	25	26	27	28	29	30	32	-33	-34	35	31	36	-37
			Nanorana taihangnica	NC_024272	1	2	3	4	5	6	7	-8	9	9	10	11	-12	-13	-14	-15	16	-17	18	19	20	21	22	23	24	25	26	27	28	29	30	32	-33	-34	35	31	36	-37
			Occidozyga martensii	NC_014685	1	2	3	4	5	6	7	-8	9	9	10	11	-12	-14	-15	-13	16	-17	18	19	20	21	22	23	24	25	26	27	28	29	30	-33	-34	35	32	31	36	-37
			Quasipaa boulengeri	NC_021937	1	2	3	4	5	6	7	-8	9	9	10	11	-12	-13	-14	-15	16	-17	18	19	20	21	22	23	24	25	26	27	28	29	30	32	-33	-34	35	31	36	-37
			Quasipaa spinosa	NC_013270	1	2	3	4	5	6	7	-8	9	9	10	11	-12	-13	-14	-15	16	-17	18	19	20	21	22	23	24	25	26	27	28	29	30	32	-33	-34	35	31	36	-37
			Quasipaa yei	NC_024843	1	2	3	4	5	6	7	-8	9	9	10	11	-12	-13	-14	-15	16	-17	18	19	20	21	22	23	24	25	26	27	28	29	30	32	-33	-34	35	31	36	-37
	Heleophrynidae (1)		Heleophryne regis	NC_019998	1	2	3	4	5	6	7	-8	9	10	-12	-13	-14	9	11	-15	16	-17	18	19	20	21	22	23	24	25	26	27	28	29	30	32	-33	-34	35	31	36	-37
	Hemisotidae (1)		Hemisus marmoratus	NC_023380	1	2	3	4	5	6	7	-8	9	10	11	-13	-12	-14	-15	16	-17	18	19	20	21	22	23	24	25	26	27	28	29	30	32	-33	-34	35	-37	31	36
	Hylidae (8)		Bokermannohyla alvarengai	NC_036493	1	2	3	4	5	6	7	-8	9	10	11	-12	-13	-14	-15	16	-17	18	19	20	21	22	23	24	25	26	27	28	29	30	32	-33	-34	35	31	36	-37
			Dryophytes japonicus	NC_010232	1	2	3	4	5	6	7	-8	9	10	11	-12	-13	-14	-15	16	-17	18	19	20	21	22	23	24	25	26	27	28	29	30	32	-33	-34	35	31	36	-37
			Dryophytes suweonensis	NC_032380	1	2	3	4	5	6	7	-8	9	10	11	-12	-13	-14	-15	16	-17	18	19	20	21	22	23	24	25	26	27	28	29	30	32	-33	-34	35	31	36	-37
			Hyla annectans	NC_025309	1	2	3	4	5	6	7	-8	9	10	11	-12	-13	-14	-15	16	-17	18	19	20	21	22	23	24	25	26	27	28	29	30	32	-33	-34	35	31	36	-37
			Hyla chinensis	NC_006403	1	2	3	4	5	6	7	-8	9	10	11	-12	-13	-14	-15	16	-17	18	19	20	21	22	23	24	25	26	27	28	29	30	32	-33	-34	35	31	36	-37
			Hyla suweonensis	NC_034238	1	2	3	4	5	6	7	-8	9	10	11	-12	-13	-14	-15	16	-17	18	19	20	21	22	23	24	25	26	27	28	29	30	32	-33	-34	35	31	36	-37
			Hyla tsinlingensis	NC_026524	1	2	3	4	5	6	7	-8	9	10	11	-12	-13	-14	-15	16	-17	18	19	20	21	22	23	24	25	26	27	28	29	30	32	-33	-34	35	31	36	-37
			Hyla ussuriensis	NC_029410	1	2	3	4	5	6	7	-8	9	10	11	-12	-13	-14	-15	16	-17	18	19	20	21	22	23	24	25	26	27	28	29	30	32	-33	-34	35	31	36	-37
	Hyperoliidae (1)		Hyperolius marmoratus	NC_023381	1	2	3	4	5	6	7	-8	9	10	11	-13	-12	-14	-15	16	-17	18	19	20	21	22	23	24	25	26	27	28	29	30	32	-33	-34	35	-37	36	31
	Leiopelmatidae (2)		Leiopelma archeyi	NC_014691	1	2	3	4	5	6	7	-8	9	10	11	-12	-13	-14	-15	16	-17	18	19	20	21	22	23	24	25	26	27	28	29	30	31	32	-33	-34	35	36	-37
			Leiopelma hochstetteri	NC_027072	1	2	3	4	5	6	7	-8	9	10	11	-12	-13	-14	-15	16	-17	18	19	20	21	22	23	24	25	26	27	28	29	30	31	32	-33	-34	35	36	-37
	Mantellidae (1)		Mantella madagascariensis	NC_007888	1	2	3	4	5	36	6	9	-8	10	11	-12	-13	-14	-15	16	-17	18	19	20	21	22	23	24	25	26	27	28	29	30	-33	-34	35	32	7	9	31	-37
	Megophryidae (8)		Atympanophrys shapingensis	NC_018785	1	2	3	4	5	6	7	-8	9	10	11	-12	-13	-14	-15	16	-17	18	19	20	21	22	23	24	25	26	27	28	29	30	31	32	-33	-34	35	36	-37
			Leptobrachium boringii	NC_024427	1	2	3	4	5	6	7	-8	9	9	10	-12	-13	-14	-15	16	-17	18	19	20	21	22	23	24	25	26	27	28	29	30	31	32	-33	-34	35	36	-37	11
			Leptobrachium leishanense	NC_031411	1	2	3	4	5	6	7	-8	9	9	10	-12	-13	-14	-15	16	-17	18	19	20	21	22	23	24	25	26	27	28	29	30	31	32	-33	-34	35	36	-37	11
			Leptolalax oshanensis	NC_020610	1	2	4	5	6	7	-8	9	3	-37	9	10	11	-12	-13	-14	-15	16	-17	18	19	20	21	22	23	24	25	26	27	28	29	30	31	32	-33	-34	35	36
			Oreolalax lichuanensis	NC_030627	1	2	3	4	5	6	7	-8	9	9	10	-12	-13	-14	-15	16	-17	18	19	20	21	22	23	24	25	26	27	28	29	30	31	32	-33	-34	35	36	-37	11
			Oreolalax major	NC_030605	1	2	3	4	5	6	7	-8	9	9	10	-12	-13	-14	-15	16	-17	18	19	20	21	22	23	24	25	26	27	28	29	30	31	32	-33	-34	35	36	-37	11
			Oreolalax multipunctatus	NC_037382	1	2	3	4	5	6	7	-8	9	9	10	-12	-13	-14	-15	16	-17	18	19	20	21	22	23	24	25	26	27	28	29	30	31	32	-33	-34	35	36	-37	11
			Scutiger ningshanensis	NC_031426	7	2	3	4	5	6	11	1	-8	9	10	-12	-13	-14	-15	16	-17	18	19	20	21	22	23	24	25	26	27	28	29	30	31	32	-33	-34	35	36	-37
	Microhylidae (8)		Kaloula borealis	NC_020044	1	2	3	4	5	6	7	-8	9	10	11	-12	-13	-14	-15	16	-17	18	19	20	21	22	23	24	25	26	27	28	29	30	32	-33	-34	35	31	36	-37
			Kaloula pulchra	NC_006405	1	2	3	4	5	6	7	-8	9	10	11	-12	-13	-14	-15	16	-17	18	19	20	21	22	23	24	25	26	27	28	29	30	32	-33	-34	35	31	36	-37
			Kaloula rugifera	NC_029409	1	2	3	4	5	6	7	-8	9	10	11	-12	-13	-14	-15	16	-17	18	19	20	21	22	23	24	25	26	27	28	29	30	32	-33	-34	35	31	36	-37
			Microhyla butleri	NC_030049	1	2	3	4	5	6	7	-8	9	10	11	-12	-13	-14	-15	16	-17	18	19	20	21	22	23	24	25	26	27	28	29	30	32	-33	-34	35	31	36	-37
			Microhyla heymonsi	NC_006406	1	2	3	4	5	6	7	-8	9	10	11	-12	-13	-14	-15	16	-17	18	19	20	21	22	23	24	25	26	27	28	29	30	32	-33	-34	35	31	36	-37
			Microhyla okinavensis	NC_010233	1	2	3	4	5	6	7	-8	9	10	11	-12	-13	-14	-15	16	-17	18	19	20	21	22	23	24	25	26	27	28	29	30	32	-33	-34	35	31	36	-37
			Microhyla ornata	NC_009422	1	2	3	4	5	6	7	-8	9	10	11	-12	-13	-14	-15	16	-17	18	19	20	21	22	23	24	25	26	27	28	29	30	32	-33	-34	35	31	36	-37
			Microhyla pulchra	NC_024547	1	2	3	4	5	6	7	-8	9	10	11	-12	-13	-14	-15	16	-17	18	19	20	21	22	23	24	25	26	27	28	29	30	32	-33	-34	35	31	36	-37
	Myobatrachidae (1)		Lechriodus melanopyga	NC_019999	1	2	3	4	5	6	7	-8	9	10	11	-12	-13	-14	-15	16	-17	18	19	20	21	22	23	24	25	26	27	28	29	30	32	-33	-34	35	31	36	-37
	Pelobatidae (2)		Pelobates cultripes	NC_008144	1	2	3	4	5	6	7	-8	9	10	11	-12	-13	-14	-15	16	-17	18	19	20	21	22	23	24	25	26	27	28	29	30	31	32	-33	-34	35	36	-37
			Scaphiopus holbrookii	NC_037377	1	2	3	4	5	6	7	-8	9	10	11	-12	-13	-14	-15	16	-17	18	19	20	21	22	23	24	25	26	27	28	29	30	31	32	-33	-34	35	36	-37
	Pipidae (7)		Hymenochirus boettgeri	NC_015615	1	2	3	4	5	6	7	-8	9	10	11	-12	-13	-14	-15	16	-17	18	19	20	21	22	23	24	25	26	27	28	29	30	31	32	-33	-34	35	36	-37
			Pipa carvalhoi	NC_015617	1	2	3	4	5	6	7	-8	9	10	11	-12	-13	-14	-15	16	-17	18	19	20	21	22	23	24	25	26	27	28	29	30	31	32	-33	-34	35	36	-37
			Pseudhymenochirus merlini	NC_015618	1	2	3	4	5	6	7	-8	9	10	11	-12	-13	-14	-15	16	-17	18	19	20	21	22	23	24	25	26	27	28	29	30	31	32	-33	-34	35	36	-37
			Xenopus borealis	NC_018776	1	2	3	4	5	6	7	-8	9	10	11	-12	-13	-14	-15	16	-17	18	19	20	21	22	23	24	25	26	27	28	29	30	31	32	-33	-34	35	36	-37
			Xenopus laevis	NC_001573	1	2	3	4	5	6	7	-8	9	10	11	-12	-13	-14	-15	16	-17	18	19	20	21	22	23	24	25	26	27	28	29	30	31	32	-33	-34	35	36	-37
			Xenopus tropicalis	NC_006839	1	2	3	4	5	6	7	-8	9	10	11	-12	-13	-14	-15	16	-17	18	19	20	21	22	23	24	25	26	27	28	29	30	31	32	-33	-34	35	36	-37
			Xenopus victorianus	NC_018775	1	2	3	4	5	6	7	-8	9	10	11	-12	-13	-14	-15	16	-17	18	19	20	21	22	23	24	25	26	27	28	29	30	31	32	-33	-34	35	36	-37
	Ranidae (36)		Amolops loloensis	NC_029250	1	2	3	4	5	6	7	-8	9	10	11	-12	-13	-14	-15	16	-17	18	19	20	21	22	23	24	25	26	27	28	29	-33	-37	35	30	32	-34	31	36	-37
			Amolops mantzorum	NC_024180	1	2	3	4	5	6	7	-8	9	10	11	-12	-13	-14	-15	16	-17	18	19	20	21	22	23	24	25	26	27	28	29	-33	-37	35	30	32	-34	31	36	-37
			Amolops ricketti	NC_023949	1	2	3	4	5	6	7	-8	9	10	11	-12	-13	-14	-15	16	-17	18	19	20	21	22	23	24	25	26	27	28	30	32	-33	-34	35	29	31	36	-37
			Amolops wuyiensis	NC_025591	1	2	3	4	5	6	7	-8	9	10	11	-12	-13	-14	-15	16	-17	18	19	20	21	22	23	24	25	26	27	28	30	32	-33	-34	35	29	31	36	-37
			Babina adenopleura	NC_018771	1	2	3	4	5	6	7	-8	9	10	11	-12	-13	-14	-15	16	-17	18	19	20	21	22	23	24	25	26	27	28	30	32	-33	-34	35	29	31	36	-37
			Babina holsti	NC_022870	1	2	3	4	5	6	7	-8	9	10	11	-12	-13	-14	-15	16	-17	18	19	20	21	22	23	24	25	26	27	28	30	32	-33	-34	35	29	31	36	-37
			Babina subaspera	NC_022871	1	2	3	4	5	6	7	-8	9	10	11	-12	-13	-14	-15	16	-17	18	19	20	21	22	23	24	25	26	27	28	30	32	-33	-34	35	29	31	36	-37
			Nidirana okinavana	NC_022872	1	2	3	4	5	6	7	-8	9	10	11	-12	-13	-14	-15	16	-17	18	19	20	21	22	23	24	25	26	27	28	30	32	-33	-34	35	29	31	36	-37
			Odorrana hainanensis	NC_034984	1	2	3	4	5	6	7	-8	9	10	11	-12	-13	-14	-15	16	-17	18	19	20	21	22	23	24	25	26	27	28	29	30	-33	-34	35	31	32	36	-37
			Odorrana ishikawae	NC_015305	1	2	3	4	5	6	7	-8	9	10	11	-12	-13	-14	-15	16	-17	18	19	20	21	22	23	24	25	26	27	28	29	30	32	-33	-34	35	31	36	-37
			Odorrana margaretae	NC_024603	1	2	3	4	5	6	7	-8	9	10	11	-12	-13	-14	-15	16	-17	18	19	20	21	22	23	24	25	26	27	28	29	30	32	-33	-34	35	31	36	-37
			Odorrana schmackeri	NC_027827	1	2	3	4	5	6	7	-8	9	10	11	-12	-13	-14	-15	16	-17	18	19	20	21	22	23	24	25	26	27	28	29	30	32	-33	-34	35	31	36	-37
			Odorrana tormota	NC_009423	1	2	3	4	5	6	7	-8	9	10	11	-12	-13	-14	-15	16	-17	18	19	20	21	22	23	24	25	26	27	28	29	30	32	-33	-34	35	31	36	-37
			Odorrana wuchuanensis	NC_034983	1	2	3	4	5	6	7	-8	9	10	11	-12	-13	-14	-15	16	-17	18	19	20	21	22	23	24	25	26	27	28	29	30	32	-33	-34	35	31	36	-37
			Pelophylax bedriagae	NC_029200	1	2	3	4	5	6	7	-8	9	10	11	-12	-13	-14	-15	16	-17	18	19	20	21	22	23	24	25	26	27	28	29	30	32	-33	-34	35	31	36	-37
			Pelophylax cretensis	NC_025575	1	2	3	4	5	6	7	-8	9	10	11	-12	-13	-14	-15	16	-17	18	19	20	21	22	23	24	25	26	27	28	29	30	32	-33	-34	35	31	36	-37
			Pelophylax cypriensis	NC_026893	1	2	3	4	5	6	7	-8	9	10	11	-12	-13	-14	-15	16	-17	18	19	20	21	22	23	24	25	26	27	28	29	30	32	-33	-34	35	31	36	-37
			Pelophylax epeiroticus	NC_026894	1	2	3	4	5	6	7	-8	9	10	11	-12	-13	-14	-15	16	-17	18	19	20	21	22	23	24	25	26	27	28	29	30	32	-33	-34	35	31	36	-37
			Pelophylax kurtmuelleri	NC_026895	1	2	3	4	5	6	7	-8	9	10	11	-12	-13	-14	-15	16	-17	18	19	20	21	22	23	24	25	26	27	28	29	30	32	-33	-34	35	31	36	-37
			Pelophylax nigromaculatus	NC_002805	1	2	3	4	5	6	7	-8	9	10	11	-12	-13	-14	-15	16	-17	18	19	20	21	22	23	24	25	26	27	28	29	30	32	-33	-34	35	31	36	-37
			Pelophylax plancyi	NC_009264	1	2	3	4	5	6	7	-8	9	10	11	-12	-13	-14	-15	16	-17	18	19	20	21	22	23	24	25	26	27	28	29	30	32	-33	-34	35	31	36	-37
			Pelophylax shqipericus	NC_026896	1	2	3	4	5	6	7	-8	9	10	11	-12	-13	-14	-15	16	-17	18	19	20	21	22	23	24	25	26	27	28	29	30	32	-33	-34	35	31	36	-37
			Rana amurensis	NC_030042	1	2	3	4	5	6	7	-8	9	10	11	-12	-13	-14	-15	16	-17	18	19	20	21	22	23	24	25	26	27	28	29	30	32	-33	-34	35	31	36	-37
			Rana catesbeiana	NC_022696	1	2	3	4	5	6	7	-8	9	10	11	-12	-13	-14	-15	16	-17	18	19	20	21	22	23	24	25	26	27	28	29	30	32	-33	-34	35	31	36	-37
			Rana chaochiaoensis	NC_035803	1	2	3	4	5	6	7	-8	9	10	11	-12	-13	-14	-15	16	-17	18	19	20	21	22	23	24	25	26	27	28	29	30	32	-33	-34	35	31	36	-37
			Rana draytonii	NC_028296	1	2	3	4	5	6	7	-8	9	10	11	-12	-13	-14	-15	16	-17	18	19	20	21	22	23	24	25	26	27	28	29	30	32	-33	-34	35	31	36	-37
			Rana dybowskii	NC_023528	1	2	3	4	5	6	7	-8	9	10	11	-12	-13	-14	-15	16	-17	18	19	20	21	22	23	24	25	26	27	28	29	30	32	-33	-34	35	31	36	-37
			Rana huanrensis	NC_028521	1	2	3	4	5	6	7	-8	9	10	11	-12	-13	-14	-15	16	-17	18	19	20	21	22	23	24	25	26	27	28	29	30	32	-33	-34	35	31	36	-37
			Rana kukunoris	NC_035804	1	2	3	4	5	6	7	-8	9	10	11	-12	-13	-14	-15	16	-17	18	19	20	21	22	23	24	25	26	27	28	29	30	32	-33	-34	35	31	36	-37
			Rana kunyuensis	NC_024548	1	2	3	4	5	6	7	-8	9	10	11	-12	-13	-14	-15	16	-17	18	19	20	21	22	23	24	25	26	27	28	29	30	32	-33	-34	35	31	36	-37
			Rana okaloosae	NC_028283	1	2	3	4	5	6	7	-8	9	10	11	-12	-13	-14	-15	16	-17	18	19	20	21	22	23	24	25	26	27	28	29	30	32	-33	-34	35	31	36	-37
			Rana omeimontis	NC_035805	1	2	3	4	5	6	7	-8	9	10	11	-12	-13	-14	-15	16	-17	18	19	20	21	22	23	24	25	26	27	28	29	30	32	-33	-34	35	31	36	-37
			Rana sylvatica	NC_027236	1	2	3	4	5	6	7	-8	9	10	11	-12	-13	-14	-15	16	-17	18	19	20	21	22	23	24	25	26	27	28	29	30	32	-33	-34	35	31	36	-37
			Rugosa emeljanovi	NC_030211	1	2	3	4	5	6	7	-8	9	10	11	-12	-13	-14	-15	16	-17	18	19	20	21	22	23	24	25	26	27	28	29	30	32	-33	-34	35	31	36	-37
			Rugosa tientaiensis	NC_025226	1	2	3	4	5	6	7	-8	9	10	11	-12	-13	-14	-15	16	-17	18	19	20	21	22	23	24	25	26	27	28	29	30	32	-33	-34	35	31	36	-37
			Sylvirana guentheri	NC_024748	1	2	3	4	5	6	7	-8	9	10	11	-12	-13	-14	-15	16	-17	18	19	20	21	22	23	24	25	26	27	28	29	30	32	-33	-34	35	31	36	-37
	Rhacophoridae (3)		Buergeria buergeri	NC_008975	1	2	3	4	5	6	7	-8	9	10	11	-12	-13	-14	-15	16	-17	18	19	20	21	22	23	24	25	26	27	28	29	30	-33	-34	35	32	31	36	-37
			Rhacophorus dennysi	NC_027452	1	2	3	4	5	6	7	-8	9	10	11	-12	-13	-14	-15	16	-17	18	19	20	21	22	23	24	25	26	27	28	29	30	-33	-34	35	32	36	31	-37
			Rhacophorus schlegelii	NC_007178	1	2	3	4	5	6	7	-8	9	10	11	-12	-13	-14	-15	16	-17	18	19	20	21	22	23	24	25	26	27	28	29	30	-33	-34	35	32	36	31	-37
	Rhinophrynidae (1)		Rhinophrynus dorsalis	NC_015620	1	2	3	4	5	6	7	-8	9	10	11	-12	-13	-14	-15	16	-17	18	19	20	21	22	23	24	25	26	27	28	29	30	31	32	-33	-34	35	36	-37
	Sooglossidae (1)		Sooglossus thomasseti	NC_020001	1	2	3	4	5	6	7	-8	9	10	11	-12	-13	-14	-15	16	-17	18	19	20	21	22	23	24	25	26	27	28	29	30	32	-33	-34	35	31	36	-37
[truncated: 6 more columns]

## Sheet: NCBI_Reptilia
					trnF	rrnS	trnV	rrnL	trnL	nad1	trnI	trnQ	trnM	nad2	trnW	trnA	trnN	trnC	trnY	cox1	trnS	trnD	cox2	trnK	atp8	atp6	cox3	trnG	nad3	trnR	nad4L	nad4	trnH	trnS	trnL	nad5	nad6	trnE	cob	trnT	trnP
					1	2	3	4	5	6	7	-8	9	10	11	-12	-13	-14	-15	16	-17	18	19	20	21	22	23	24	25	26	27	28	29	30	31	32	-33	-34	35	36	-37
Major taxa			Species	NCBI Ref ID
Reptilia (314)
Testudines	Carettochelyidae (1)		Carettochelys insculpta	NC_014048	1	2	3	4	5	6	7	-8	9	10	11	-12	-13	-14	-15	16	-17	18	19	20	21	22	23	24	25	26	27	28	29	30	31	32	-33	-34	35	36	-37
	Chelidae (14)		Chelodina expansa	NC_037383	1	2	3	4	5	6	7	-8	9	10	11	-12	-13	-14	-15	16	-17	18	19	20	21	22	23	24	25	26	27	28	29	30	31	32	-33	-34	35	36	-37
			Chelodina longicollis	NC_024667	1	2	3	4	5	6	7	-8	9	10	11	-12	-13	-14	-15	16	-17	18	19	20	21	22	23	24	25	26	27	28	29	30	31	32	-33	-34	35	36	-37
			Chelodina mccordi	NC_037384	1	2	3	4	5	6	7	-8	9	10	11	-12	-13	-14	-15	16	-17	18	19	20	21	22	23	24	25	26	27	28	29	30	31	32	-33	-34	35	36	-37
			Chelodina oblonga	NC_015986	1	2	3	4	5	6	7	-8	9	10	11	-12	-13	-14	-15	16	-17	18	19	20	21	22	23	24	25	26	27	28	29	30	31	32	-33	-34	35	36	-37
			Chelodina parkeri	NC_037385	1	2	3	4	5	6	7	-8	9	10	11	-12	-13	-14	-15	16	-17	18	19	20	21	22	23	24	25	26	27	28	29	30	31	32	-33	-34	35	36	-37
			Chelodina pritchardi	NC_037386	1	2	3	4	5	6	7	-8	9	10	11	-12	-13	-14	-15	16	-17	18	19	20	21	22	23	24	25	26	27	28	29	30	31	32	-33	-34	35	36	-37
			Chelus fimbriata	NC_015989	1	2	3	4	5	6	7	-8	9	10	11	-12	-13	-14	-15	16	-17	18	19	20	21	22	23	24	25	26	27	28	29	30	31	32	-33	-34	35	36	-37
			Elseya branderhorsti	NC_026047	1	2	3	4	5	6	7	-8	9	10	11	-12	-13	-14	-15	16	-17	18	19	20	21	22	23	24	25	26	27	28	29	30	31	32	-33	-34	35	36	-37
			Elusor macrurus	NC_030217	1	2	3	4	5	6	7	-8	9	10	11	-12	-13	-14	-15	16	-17	18	19	20	21	22	23	24	25	26	27	28	29	30	31	32	-33	-34	35	36	-37
			Emydura subglobosa	NC_026048	1	2	3	4	5	6	7	-8	9	10	11	-12	-13	-14	-15	16	-17	18	19	20	21	22	23	24	25	26	27	28	29	30	31	32	-33	-34	35	36	-37
			Mesoclemmys hogei	NC_036346	1	2	3	4	5	6	7	-8	9	10	11	-12	-13	-14	-15	16	-17	18	19	20	21	22	23	24	25	26	27	28	29	30	31	32	-33	-34	35	36	-37
			Myuchelys bellii	NC_035748	1	2	3	4	5	6	7	-8	9	10	11	-12	-13	-14	-15	16	-17	18	19	20	21	22	23	24	25	26	27	28	29	30	31	32	-33	-34	35	36	-37
			Platemys platycephala	NC_026050	1	2	3	4	5	6	7	-8	9	10	11	-12	-13	-14	-15	16	-17	18	19	20	21	22	23	24	25	26	27	28	29	30	31	32	-33	-34	35	36	-37
			Pseudemydura umbrina	NC_035731	1	2	3	4	5	6	7	-8	9	10	11	-12	-13	-14	-15	16	-17	18	19	20	21	22	23	24	25	26	27	28	29	30	31	32	-33	-34	35	36	-37
	Cheloniidae (5)		Caretta caretta	NC_016923	1	2	3	4	5	6	7	-8	9	10	11	-12	-13	-14	-15	16	-17	18	19	20	21	22	23	24	25	26	27	28	29	30	31	32	-33	-34	35	36	-37
			Chelonia mydas	NC_000886	1	2	3	4	5	6	7	-8	9	10	11	-12	-13	-14	-15	16	-17	18	19	20	21	22	23	24	25	26	27	28	29	30	31	32	-33	-34	35	36	-37
			Eretmochelys imbricata	NC_012398	1	2	3	4	5	6	7	-8	9	10	11	-12	-13	-14	-15	16	-17	18	19	20	21	22	23	24	25	26	27	28	29	30	31	32	-33	-34	35	36	-37
			Lepidochelys olivacea	NC_028634	1	2	3	4	5	6	7	-8	9	10	11	-12	-13	-14	-15	16	-17	18	19	20	21	22	23	24	25	26	27	28	29	30	31	32	-33	-34	35	36	-37
			Natator depressus	NC_018550	1	2	3	4	5	6	7	-8	9	10	11	-12	-13	-14	-15	16	-17	18	19	20	21	22	23	24	25	26	27	28	29	30	31	32	-33	-34	35	36	-37
	Chelydridae (2)		Chelydra serpentina	NC_011198	1	2	3	4	5	6	7	-8	9	10	11	-12	-13	-14	-15	16	-17	18	19	20	21	22	23	24	25	26	27	28	29	30	31	32	-33	-34	35	36	-37
			Macrochelys temminckii	NC_029153	1	2	3	4	5	6	7	-8	9	10	11	-12	-13	-14	-15	16	-17	18	19	20	21	22	23	24	25	26	27	28	29	30	31	32	-33	-34	35	36	-37
	Emydidae (3)		Chrysemys picta bellii	NC_023890	1	2	3	4	5	6	7	-8	9	10	11	-12	-13	-14	-15	16	-17	18	19	20	21	22	23	24	25	26	27	28	29	30	31	32	-33	-34	35	36	-37
			Malaclemys terrapin terrapin	NC_031300	1	2	3	4	5	6	7	-8	9	10	11	-12	-13	-14	-15	16	-17	18	19	20	21	22	23	24	25	26	27	28	29	30	31	32	-33	-34	35	36	-37
			Trachemys scripta	NC_011573	1	2	3	4	5	6	7	-8	9	10	11	-12	-13	-14	-15	16	-17	18	19	20	21	22	23	24	25	26	27	28	29	30	31	32	-33	-34	35	36	-37
	Geomydidae (31)		Batagur trivittata	NC_032300	1	2	3	4	5	6	7	-8	9	10	11	-12	-13	-14	-15	16	-17	18	19	20	21	22	23	24	25	26	27	28	29	30	31	32	-33	-34	35	36	-37
			Cuora amboinensis	NC_014769	1	2	3	4	5	6	7	-8	9	10	11	-12	-13	-14	-15	16	-17	18	19	20	21	22	23	24	25	26	27	28	29	30	31	32	-33	-34	35	36	-37
			Cuora aurocapitata	NC_009509	1	2	3	4	5	6	7	-8	9	10	11	-12	-13	-14	-15	16	-17	18	19	20	21	22	23	24	25	26	27	28	29	30	31	32	-33	-34	35	36	-37
			Cuora bourreti	NC_017885	1	2	3	4	5	6	7	-8	9	10	11	-12	-13	-14	-15	16	-17	18	19	20	21	22	23	24	25	26	27	28	29	30	31	32	-33	-34	35	36	-37
			Cuora flavomarginata	NC_012054	1	2	3	4	5	6	7	-8	9	10	11	-12	-13	-14	-15	16	-17	18	19	20	21	22	23	24	25	26	27	28	29	30	31	32	-33	-34	35	36	-37
			Cuora galbinifrons	NC_014102	1	2	3	4	5	6	7	-8	9	10	11	-12	-13	-14	-15	16	-17	18	19	20	21	22	23	24	25	26	27	28	29	30	31	32	-33	-34	35	36	-37
			Cuora mouhotii	NC_007399	1	2	3	4	5	6	7	-8	9	10	11	-12	-13	-14	-15	16	-17	18	19	20	21	22	23	24	25	26	27	28	29	30	31	32	-33	-34	35	36	-37
			Cuora pani	NC_014401	1	2	3	4	5	6	7	-8	9	10	11	-12	-13	-14	-15	16	-17	18	19	20	21	22	23	24	25	26	27	28	29	30	31	32	-33	-34	35	36	-37
			Cuora picturata	NC_017878	1	2	3	4	5	6	7	-8	9	10	11	-12	-13	-14	-15	16	-17	18	19	20	21	22	23	24	25	26	27	28	29	30	31	32	-33	-34	35	36	-37
			Cuora trifasciata	NC_022857	1	2	3	4	5	6	7	-8	9	10	11	-12	-13	-14	-15	16	-17	18	19	20	21	22	23	24	25	26	27	28	29	30	31	32	-33	-34	35	36	-37
			Cyclemys atripons	NC_010970	1	2	3	4	5	6	7	-8	9	10	11	-12	-13	-14	-15	16	-17	18	19	20	21	22	23	24	25	26	27	28	29	30	31	32	-33	-34	35	36	-37
			Cyclemys dentata	NC_018793	1	2	3	4	5	6	7	-8	9	10	11	-12	-13	-14	-15	16	-17	18	19	20	21	22	23	24	25	26	27	28	29	30	31	32	-33	-34	35	36	-37
			Cyclemys oldhamii	NC_023220	1	2	3	4	5	6	7	-8	9	10	11	-12	-13	-14	-15	16	-17	18	19	20	21	22	23	24	25	26	27	28	29	30	31	32	-33	-34	35	36	-37
			Cyclemys pulchristriata	NC_026027	1	2	3	4	5	6	7	-8	9	10	11	-12	-13	-14	-15	16	-17	18	19	20	21	22	23	24	25	26	27	28	29	30	31	32	-33	-34	35	36	-37
			Cyclemys tcheponensis	NC_023221	1	2	3	4	5	6	7	-8	9	10	11	-12	-13	-14	-15	16	-17	18	19	20	21	22	23	24	25	26	27	28	29	30	31	32	-33	-34	35	36	-37
			Heosemys annandalii	NC_020668	1	2	3	4	5	6	7	-8	9	10	11	-12	-13	-14	-15	16	-17	18	19	20	21	22	23	24	25	26	27	28	29	30	31	32	-33	-34	35	36	-37
			Heosemys depressa	NC_026024	1	2	3	4	5	6	7	-8	9	10	11	-12	-13	-14	-15	16	-17	18	19	20	21	22	23	24	25	26	27	28	29	30	31	32	-33	-34	35	36	-37
			Heosemys grandis	NC_032297	1	2	3	4	5	6	7	-8	9	10	11	-12	-13	-14	-15	16	-17	18	19	20	21	22	23	24	25	26	27	28	29	30	31	32	-33	-34	35	36	-37
			Mauremys annamensis	NC_017875	1	2	3	4	5	6	7	-8	9	10	11	-12	-13	-14	-15	16	-17	18	19	20	21	22	23	24	25	26	27	28	29	30	31	32	-33	-34	35	36	-37
			Mauremys caspica	NC_027826	1	2	3	4	5	6	7	-8	9	10	11	-12	-13	-14	-15	16	-17	18	19	20	21	22	23	24	25	26	27	28	29	30	31	32	-33	-34	35	36	-37
			Mauremys japonica	NC_016951	1	2	3	4	5	6	7	-8	9	10	11	-12	-13	-14	-15	16	-17	18	19	20	21	22	23	24	25	26	27	28	29	30	31	32	-33	-34	35	36	-37
			Mauremys leprosa	NC_031432	1	2	3	4	5	6	7	-8	9	10	11	-12	-13	-14	-15	16	-17	18	19	20	21	22	23	24	25	26	27	28	29	30	31	32	-33	-34	35	36	-37
			Mauremys megalocephala	NC_015101	1	2	3	4	5	6	7	-8	9	10	11	-12	-13	-14	-15	16	-17	18	19	20	21	22	23	24	25	26	27	28	29	30	31	32	-33	-34	35	36	-37
			Mauremys mutica	NC_009330	1	2	3	4	5	6	7	-8	9	10	11	-12	-13	-14	-15	16	-17	18	19	20	21	22	23	24	25	26	27	28	29	30	31	32	-33	-34	35	36	-37
			Mauremys nigricans	NC_029369	1	2	3	4	5	6	7	-8	9	10	11	-12	-13	-14	-15	16	-17	18	19	20	21	22	23	24	25	26	27	28	29	30	31	32	-33	-34	35	36	-37
			Mauremys reevesi	NC_006082	1	2	3	4	5	6	7	-8	9	10	11	-12	-13	-14	-15	16	-17	18	19	20	21	22	23	24	25	26	27	28	29	30	31	32	-33	-34	35	36	-37
			Mauremys rivulata	NC_029183	1	2	3	4	5	6	7	-8	9	10	11	-12	-13	-14	-15	16	-17	18	19	20	21	22	23	24	25	26	27	28	29	30	31	32	-33	-34	35	36	-37
			Mauremys sinensis	NC_016685	1	2	3	4	5	6	7	-8	9	10	11	-12	-13	-14	-15	16	-17	18	19	20	21	22	23	24	25	26	27	28	29	30	31	32	-33	-34	35	36	-37
			Notochelys platynota	NC_020665	1	2	3	4	5	6	7	-8	9	10	11	-12	-13	-14	-15	16	-17	18	19	20	21	22	23	24	25	26	27	28	29	30	31	32	-33	-34	35	36	-37
			Sacalia bealei	NC_016691	1	2	3	4	5	6	7	-8	9	10	11	-12	-13	-14	-15	16	-17	18	19	20	21	22	23	24	25	26	27	28	29	30	31	32	-33	-34	35	36	-37
			Sacalia quadriocellata	NC_011819	1	2	3	4	5	6	7	-8	9	10	11	-12	-13	-14	-15	16	-17	18	19	20	21	22	23	24	25	26	27	28	29	30	31	32	-33	-34	35	36	-37
	Kinosternidae (2)		Kinosternon leucostomum	NC_014577	1	2	3	4	5	6	7	-8	9	10	11	-12	-13	-14	-15	16	-17	18	19	20	21	22	23	24	25	26	27	28	29	30	31	32	-33	-34	35	36	-37
			Sternotherus carinatus	NC_025784	1	2	3	4	5	6	7	-8	9	10	11	-12	-13	-14	-15	16	-17	18	19	20	21	22	23	24	25	26	27	28	29	30	31	32	-33	-34	35	36	-37
	Pelomedusidae (2)		Pelomedusa subrufa	NC_001947	1	2	3	4	5	6	7	-8	9	10	11	-12	-13	-14	-15	16	-17	18	19	20	21	22	23	24	25	26	27	28	29	30	31	32	-33	-34	35	36	-37
			Pelusios castaneus	NC_026049	1	2	3	4	5	6	7	-8	9	10	11	-12	-13	-14	-15	16	-17	18	19	20	21	22	23	24	25	26	27	28	29	30	31	32	-33	-34	35	36	-37
	Platysternidae (1)		Platysternon megacephalum	NC_007970	1	2	3	4	5	6	7	29	30	31	32	36	-37	-8	9	10	11	-12	-13	-14	-15	16	-17	18	19	20	21	22	23	24	25	26	27	28	-33	-34	35
	Podocnemididae (2)		Peltocephalus dumerilianus	NC_035352	1	2	3	4	5	6	7	-8	9	10	11	-12	-13	-14	-15	16	-17	18	19	20	21	22	23	24	25	26	27	28	29	30	31	32	-33	-34	35	36	-37
			Podocnemis unifilis	NC_018865	1	2	3	4	5	6	7	-8	9	10	11	-12	-13	-14	-15	16	-17	18	19	20	21	22	23	24	25	26	27	28	29	30	31	32	-33	-34	35	36	-37
	Testudinidae (11)		Aldabrachelys gigantea	NC_028438	1	1	2	3	4	5	6	7	-8	9	10	11	-12	-13	-14	-15	16	-17	18	19	20	21	22	23	24	25	26	27	28	29	30	31	32	-33	-34	35	36	-37
			Indotestudo elongata	NC_007695	1	2	3	4	5	6	7	-8	9	10	11	-12	-13	-14	-15	16	-17	18	19	20	21	22	23	24	25	26	27	28	29	30	31	32	-33	-34	35	36	-37
			Indotestudo forstenii	NC_007696	1	2	3	4	5	6	7	-8	9	10	11	-12	-13	-14	-15	16	-17	18	19	20	21	22	23	24	25	26	27	28	29	30	31	32	-33	-34	35	36	-37
			Malacochersus tornieri	NC_007700	1	2	3	4	5	6	7	-8	9	10	11	-12	-13	-14	-15	16	-17	18	19	20	21	22	23	24	25	26	27	28	29	30	31	32	-33	-34	35	36	-37
			Manouria emys	NC_007693	1	2	3	4	5	6	7	-8	9	10	11	-12	-13	-14	-15	16	-17	18	19	20	21	22	23	24	25	26	27	28	29	30	31	32	-33	-34	35	36	-37
			Manouria impressa	NC_011815	1	2	3	4	5	6	7	-8	9	10	11	-12	-13	-14	-15	16	-17	18	19	20	21	22	23	24	25	26	27	28	29	30	31	32	-33	-34	35	36	-37
			Stigmochelys pardalis	NC_007694	1	2	3	4	5	6	7	-8	9	10	11	-12	-13	-14	-15	16	-17	18	19	20	21	22	23	24	25	26	27	28	29	30	31	32	-33	-34	35	36	-37
			Testudo graeca	NC_007692	1	2	3	4	5	6	7	-8	9	10	11	-12	-13	-14	-15	16	-17	18	19	20	21	22	23	24	25	26	27	28	29	30	31	32	-33	-34	35	36	-37
			Testudo horsfieldii	NC_007697	1	2	3	4	5	6	7	-8	9	10	11	-12	-13	-14	-15	16	-17	18	19	20	21	22	23	24	25	26	27	28	29	30	31	32	-33	-34	35	36	-37
			Testudo kleinmanni	NC_007699	1	2	3	4	5	6	7	-8	9	10	11	-12	-13	-14	-15	16	-17	18	19	20	21	22	23	24	25	26	27	28	29	30	31	32	-33	-34	35	36	-37
			Testudo marginata	NC_007698	1	2	3	4	5	6	7	-8	9	10	11	-12	-13	-14	-15	16	-17	18	19	20	21	22	23	24	25	26	27	28	29	30	31	32	-33	-34	35	36	-37
	Trionychidae (11)		Apalone ferox	NC_014054	1	2	3	4	5	6	7	-8	9	10	11	-12	-13	-14	-15	16	-17	18	19	20	21	22	23	24	25	26	27	28	29	30	31	32	-33	-34	35	36	-37
			Apalone spinifera	NC_021371	1	2	3	4	5	6	7	-8	9	10	11	-12	-13	-14	-15	16	-17	18	19	20	21	22	23	24	25	26	27	28	29	30	31	32	-33	-34	35	36	-37
			Chitra indica	NC_026028	1	2	3	4	5	6	7	-8	9	10	11	-12	-13	-14	-15	16	-17	18	19	20	21	22	23	24	25	26	27	28	29	30	31	32	-33	-34	35	36	-37
			Dogania subplana	NC_002780	1	2	3	4	5	6	7	-8	9	10	11	-12	-13	-14	-15	16	-17	18	19	20	21	22	23	24	25	26	27	28	29	30	31	32	-33	-34	35	36	-37
			Lissemys punctata	NC_012414	1	2	3	4	5	6	7	-8	9	10	11	-12	-13	-14	-15	16	-17	18	19	20	21	22	23	24	25	26	27	28	29	30	31	32	-33	-34	35	36	-37
			Lissemys scutata	NC_025494	1	2	3	4	5	6	7	-8	9	10	11	-12	-13	-14	-15	16	-17	18	19	20	21	22	23	24	25	26	27	28	29	30	31	32	-33	-34	35	36	-37
			Palea steindachneri	NC_013841	1	2	3	4	5	6	7	-8	9	10	11	-12	-13	-14	-15	16	-17	18	19	20	21	22	23	24	25	26	27	28	29	30	31	32	-33	-34	35	36	-37
			Pelochelys cantorii	NC_015825	1	2	3	4	5	6	7	-8	9	10	11	-12	-13	-14	-15	16	-17	18	19	20	21	22	23	24	25	26	27	28	29	30	31	32	-33	-34	35	36	-37
			Pelodiscus sinensis	NC_006132	1	2	3	4	5	6	7	-8	9	10	11	-12	-13	-14	-15	16	-17	18	19	20	21	22	23	24	25	26	27	28	29	30	31	32	-33	-34	35	36	-37
			Rafetus swinhoei	NC_017901	1	2	3	4	5	6	7	-8	9	10	11	-12	-13	-14	-15	16	-17	18	19	20	21	22	23	24	25	26	27	28	29	30	31	32	-33	-34	35	36	-37
			Trionyx triunguis	NC_012833	1	2	3	4	5	6	7	-8	9	10	11	-12	-13	-14	-15	16	-17	18	19	20	21	22	23	24	25	26	27	28	29	30	31	32	-33	-34	35	36	-37
Squamata	Amphisbaenia	Amphisbaenidae (2)	Amphisbaena schmidti	NC_006284	1	2	3	4	5	6	7	-8	9	10	11	-12	-13	-14	-15	16	-17	18	19	20	21	22	23	24	25	26	27	28	29	30	31	32	-33	-34	35	36	-37
			Geocalamus acutus	NC_006285	1	2	3	4	5	6	7	-8	9	10	11	-12	-13	-14	-15	16	-17	18	19	20	21	22	23	24	25	26	27	28	29	30	31	32	-33	-34	35	36	-37
		Bipedidae (3)	Bipes biporus	NC_006287	1	2	3	4	5	6	7	-8	9	10	11	-12	-13	-14	-15	16	-17	18	19	20	21	22	23	24	25	26	27	28	29	30	31	32	-34	-33	35	36	-37
			Bipes canaliculatus	NC_006288	1	2	3	4	5	6	7	-8	9	10	11	-12	-13	-14	-15	16	-17	18	19	20	21	22	23	24	25	26	27	28	29	30	31	32	-34	-33	35	36	-37
			Bipes tridactylus	NC_006286	1	2	3	4	5	6	7	-8	9	10	11	-12	-13	-14	-15	16	-17	18	19	20	21	22	23	24	25	26	27	28	29	30	31	32	-34	-33	35	36	-37
		Blanidae (1)	Blanus cinereus	NC_012433	1	2	3	4	5	6	7	-8	9	10	11	-12	-13	-14	-15	16	-17	18	19	20	21	22	23	24	25	26	27	28	29	30	31	32	-33	-34	35	36	-37
		Rhineuridae (1)	Rhineura floridana	NC_006282	1	2	3	4	5	6	7	-8	9	10	11	-12	-13	-14	-15	16	-17	18	19	20	21	22	23	24	25	26	27	28	29	30	31	32	35	36	-37	-33	-34
		Trogonophidae (1)	Diplometopon zarudnyi	NC_006283	1	2	3	4	5	6	7	-8	9	10	11	-12	-13	-14	-15	16	-17	18	19	20	21	22	23	24	25	26	27	28	29	30	31	32	-33	-34	35	36	-37
	Lacertilia	Agamidae (25)	Acanthosaura armata	NC_014175	1	2	3	4	5	6	-8	7	9	10	11	-12	-13	-14	-15	16	-17	18	19	20	21	22	23	24	25	26	27	28	29	30	31	32	-33	-34	35	36	-37
			Acanthosaura lepidogaster	KR092427.1	1	2	3	4	5	6	-8	7	9	10	11	-12	-13	-14	-15	16	-17	18	19	20	21	22	23	24	25	26	27	28	29	30	31	32	-33	-34	35	36	-37
			Calotes versicolor	NC_009683	1	2	3	4	5	6	-8	7	9	10	11	-12	-13	-14	-15	16	-17	18	19	20	21	22	23	24	25	26	27	28	29	30	31	32	-33	-34	35	36	37
			Chlamydosaurus kingii	NC_009421	1	2	3	4	5	6	-8	7	9	10	11	-12	-13	-14	-15	16	-17	18	19	20	21	22	23	24	25	26	27	28	29	30	31	32	-33	-34	35	36	-37
			Hydrosaurus amboinensis	NC_014178	1	2	3	4	5	6	-8	7	9	10	11	-12	-13	-14	-15	16	-17	18	19	20	21	22	23	24	25	26	27	28	29	30	31	32	-33	-34	35	36	-37
			Leiolepis boehmei	NC_025956	1	2	3	4	5	6	-8	7	9	10	11	-12	-13	-14	-15	16	-17	18	19	20	21	22	23	24	25	26	27	28	29	30	31	32	-33	-34	35	36	-37
			Leiolepis guttata	NC_014179	1	2	3	4	5	6	-8	7	9	10	11	-12	-13	-14	-15	16	-17	18	19	20	21	22	23	24	25	26	27	28	29	30	31	32	-33	-34	35	36	-37
			Leiolepis reevesii	NC_024179	1	2	3	4	5	6	-8	7	9	10	11	-12	-13	-14	-15	16	-17	18	19	20	21	22	23	24	25	26	27	28	29	-30	31	32	-33	-34	35	36	-37
			Phrynocephalus albolineatus	NC_029186	1	2	3	4	5	6	-8	7	9	10	11	-12	-13	-14	-15	16	-17	18	19	20	21	22	23	24	25	26	27	28	29	30	31	32	-33	-34	35	36	-37
			Phrynocephalus axillaris	NC_020340	1	2	3	4	5	6	-8	7	9	10	11	-12	-13	-14	-15	16	-17	18	19	20	21	22	23	24	25	26	27	28	29	30	31	32	-33	-34	35	36	-37
			Phrynocephalus forsythii	NC_026454	1	-37	2	3	4	5	6	-8	7	9	10	11	-12	-13	-14	-15	16	-17	18	19	20	21	22	23	24	25	26	27	28	29	30	31	32	-33	-34	35	36
			Phrynocephalus grumgrzimailoi	NC_025640	1	2	3	4	5	6	-8	7	9	10	11	-12	-13	-14	-15	16	-17	18	19	20	21	22	23	24	25	26	27	28	29	30	31	32	-33	-34	35	36	-37
			Phrynocephalus guinanensis	NC_024875	1	2	3	4	5	6	-8	7	9	10	11	-12	-13	-14	-15	16	-17	18	19	20	21	22	23	24	25	26	27	28	29	30	31	32	-33	-34	35	36	-37
			Phrynocephalus helioscopus	NC_025639	1	2	3	4	5	6	-8	7	9	10	11	-12	-13	-14	-15	16	-17	18	19	20	21	22	23	24	25	26	27	28	29	30	31	32	-33	-34	35	36	-37
			Phrynocephalus mystaceus	NC_021131	1	2	3	4	5	6	-8	7	9	10	11	-12	-13	-14	-15	16	-17	18	19	20	21	22	23	24	25	26	27	28	29	30	31	32	-33	-34	35	36	-37
			Phrynocephalus przewalskii	NC_022719	1	-37	1	-37	2	3	4	5	6	-8	7	9	10	11	-12	-13	-14	-15	16	-17	18	19	20	21	22	23	24	25	26	27	28	29	30	31	32	-33	-34	35	36
			Phrynocephalus putjatai	NC_024612	1	2	3	4	5	6	-8	7	9	10	11	-12	-13	-14	-15	16	-17	18	19	20	21	22	23	24	25	26	27	28	29	30	31	32	-33	-34	35	36	-37
			Phrynocephalus versicolor	NC_024654	1	-37	1	2	3	4	5	6	-8	7	9	10	11	-12	-13	-14	-15	16	-17	18	19	20	21	22	23	24	25	26	27	28	29	30	31	32	-33	-34	35	36
			Pogona vitticeps	NC_006922	1	2	3	4	5	6	-8	7	9	10	11	-12	-13	-14	-15	16	-17	18	19	20	21	22	23	24	25	26	27	28	29	30	31	32	-33	-34	35	36	-37
			Pseudocalotes microlepis	NC_039453	1	2	3	4	5	6	-8	7	9	10	11	-12	-13	-14	-15	16	-17	18	19	20	21	22	23	24	25	26	27	28	29	30	31	32	-33	-34	35	36	37
			Pseudotrapelus sinaitus	NC_013603	1	2	3	4	5	6	-8	7	9	10	11	-12	-13	-14	-15	16	-17	18	19	20	21	22	23	24	25	26	27	28	29	30	31	32	-33	-34	35	36	-37
			Uromastyx benti	NC_014182	1	2	3	4	5	6	-8	7	9	10	11	-12	-13	-14	-15	16	-17	18	19	20	21	22	23	24	25	26	27	28	29	30	31	32	-33	-34	35	36	-37
			Uroplatus ebenaui	NC_025783	1	2	3	4	5	6	-8	7	9	10	11	-12	-13	-14	-15	16	-17	18	19	20	21	22	23	24	25	26	27	28	29	30	31	32	-33	-34	35	36	-37
			Uroplatus fimbriatus	NC_025779	1	2	3	4	5	6	7	-8	9	10	11	-12	-13	-14	-15	16	-17	18	19	20	21	22	23	24	25	26	27	28	29	30	31	32	-33	-34	35	36	-37
			Xenagama taylori	NC_008065	1	2	3	4	5	6	7	-8	9	10	11	-12	-13	-14	-15	16	-17	18	19	20	21	22	23	24	25	26	27	28	29	30	31	32	-33	-34	35	36	37
		Anguidae (5)	Abronia graminea	NC_005958	1	2	3	4	5	6	7	-8	9	10	11	-12	-13	-14	-15	16	-17	18	19	20	21	22	23	24	25	26	27	28	29	30	31	32	-33	-34	35	36	-37
			Anguis cephallonica	NC_030273	1	2	3	4	5	6	7	-8	9	10	11	-12	-13	-14	-15	16	-17	18	19	20	21	22	23	24	25	26	27	28	29	30	31	32	-33	-34	35	36	-37
			Anguis fragilis	NC_012431	1	2	3	4	5	6	7	-8	9	10	11	-12	-13	-14	-15	16	-17	18	19	20	21	22	23	24	25	26	27	28	29	30	31	32	-33	-34	35	36	-37
			Dopasia gracilis	NC_030369	1	2	3	4	5	6	-8	7	9	10	11	-12	-13	-14	-15	16	-17	18	19	20	21	22	23	24	25	26	27	28	29	30	31	32	-33	-34	35	36	-37
			Dopasia harti	NC_022700	1	2	3	4	5	6	-8	7	9	10	11	-12	-13	-14	-15	16	-17	18	19	20	21	22	23	24	25	26	27	28	29	30	31	32	-33	-34	35	36	-37
		Chamaelonidae (12)	Brookesia decaryi	NC_014174	1	2	3	4	5	6	-8	7	9	10	11	-12	-13	-14	-15	16	-17	18	19	20	21	22	23	24	25	26	27	28	29	30	31	32	-33	-34	35	36	-37
			Chamaeleo africanus	NC_012422	1	2	3	4	5	6	-8	7	9	10	11	-12	-13	-14	-15	16	-17	18	19	20	21	22	23	24	25	26	27	28	29	30	31	32	-33	-34	35	36	-37
			Chamaeleo arabicus	NC_012445	1	2	3	4	5	6	-8	7	9	10	11	-12	-13	-14	-15	16	-17	18	19	20	21	22	23	24	25	26	27	28	29	30	31	32	-33	-34	35	36	-37
			Chamaeleo calcaricarens	NC_012452	1	2	3	4	5	6	-8	7	9	10	11	-12	-13	-14	-15	16	-17	18	19	20	21	22	23	24	25	26	27	28	29	30	31	32	-33	-34	35	36	-37
			Chamaeleo calyptratus	NC_012420	1	2	3	4	5	6	-8	7	9	10	11	-12	-13	-14	-15	16	-17	18	19	20	21	22	23	24	25	26	27	28	29	30	31	32	-33	-34	35	36	-37
			Chamaeleo chamaeleon	NC_012427	1	2	3	4	5	6	-8	7	9	10	11	-12	-13	-14	-15	16	-17	18	19	20	21	22	23	24	25	26	27	28	29	30	31	32	-33	-34	35	36	-37
			Chamaeleo dilepis	NC_012436	1	2	3	4	5	6	-8	7	9	10	11	-12	-13	-14	-15	16	-17	18	19	20	21	22	23	24	25	26	27	28	29	30	31	32	-33	-34	35	36	-37
			Chamaeleo monachus	NC_012443	1	2	3	4	5	6	-8	7	9	10	11	-12	-13	-14	-15	16	-17	18	19	20	21	22	23	24	25	26	27	28	29	30	31	32	-33	-34	35	36	-37
			Chamaeleo zeylanicus	NC_012444	1	2	3	4	5	6	-8	7	9	10	11	-12	-13	-14	-15	16	-17	18	19	20	21	22	23	24	25	26	27	28	29	30	31	32	-33	-34	35	36	-37
			Furcifer oustaleti	NC_008777	1	2	3	4	5	6	-8	7	9	10	11	-12	-13	-14	-15	16	-17	18	19	20	21	22	23	24	25	26	27	28	29	30	31	32	-33	-34	35	36	-37
			Kinyongia fischeri	NC_012465	1	2	3	4	5	6	7	-8	9	10	11	-12	-13	-14	-15	16	-17	18	19	20	21	22	23	24	25	26	27	28	29	30	31	32	-33	-34	35	36	-37
			Trioceros melleri	NC_014176	1	2	3	4	5	6	7	-8	9	10	11	-12	-13	-14	-15	16	-17	18	19	20	21	22	23	24	25	26	27	28	29	30	31	32	-33	35	36	-37	-34
		Cordylidae (1)	Smaug warreni	NC_005962	1	2	3	4	5	6	7	-8	9	10	11	-12	-13	-14	-15	16	-17	18	19	20	21	22	23	24	25	26	27	28	29	30	31	32	-33	-34	35	36	-37	36	-37
		Dactyloidae (1)	Anolis carolinensis	NC_010972	1	2	3	4	5	6	7	-8	9	10	11	-12	-13	-14	-15	16	-17	18	19	20	21	22	23	24	25	26	27	28	29	30	31	32	-33	-34	35	36	-37
		Diplodactylidae (1)	Bavayia robusta	NC_034780	1	2	3	4	5	6	7	-8	9	10	11	-12	-13	-14	-15	16	-17	18	19	20	21	22	23	24	25	26	27	28	29	30	31	32	-33	-34	35	36	-37
		Eublepharidae (4)	Coleonyx variegatus	NC_008774	1	2	3	4	5	6	7	-8	9	10	11	-12	-13	-14	-15	16	-17	18	19	20	21	22	23	24	25	26	27	28	29	30	31	32	-33	-34	35	36	-37
			Eublepharis macularius	NC_033383	1	2	3	4	5	6	7	-8	9	10	11	-12	-13	-14	-15	16	-17	18	19	20	21	22	23	24	25	26	27	28	29	30	31	32	-33	-34	35	36	-37
			Goniurosaurus luii	NC_026105	1	2	3	4	5	6	7	-8	9	10	11	-12	-13	-14	-15	16	-17	18	19	20	21	22	23	24	25	26	27	28	29	30	31	32	-33	-34	35	36	-37
			Hemitheconyx caudicinctus	NC_018368	1	2	3	4	5	6	7	-8	9	10	11	-12	-13	-14	-15	16	-17	18	19	20	21	22	23	24	25	26	27	28	29	30	31	32	-33	-34	35	36	-37
		Gekkonidae (16)	Aeluroscalabotes felinus	NC_035150	1	2	3	4	5	6	28	29	30	31	32	-33	-34	35	36	-37	1	2	3	4	5	6	7	-8	9	10	-11	12	-13	-14	-15	16	-17	18	19	20	21	22	23	24	25	26	27	28	29
			Cnemaspis limi	NC_020039	1	2	3	4	5	5	6	7	-8	9	10	-12	-12	-12	-12	11	-13	-14	-15	16	-17	18	19	20	21	22	23	24	25	26	27	28	29	30	31	32	-33	-34	35	36	-37
			Cyrtopodion scabrum	NC_035151	1	2	3	4	5	6	7	-8	9	10	11	-12	-13	-14	-15	16	-17	18	19	20	21	22	23	24	25	8	27	28	26	28	29	30	31	32	-33	-34	35	36	-37
			Gekko chinensis	NC_027191	1	2	3	4	5	6	7	-8	9	10	11	-12	-13	-14	-15	16	-17	18	19	20	21	22	23	24	25	26	27	28	29	30	31	32	-33	-34	35	36	-37
			Gekko gecko	NC_007627	1	2	3	4	5	6	7	-8	9	10	11	-12	-13	-14	-15	16	-17	18	19	20	21	22	23	24	25	26	27	28	29	30	31	32	-33	-34	35	36	-37
			Gekko hokouensis	NC_035304	1	2	3	4	5	6	7	-8	9	10	11	-12	-13	-14	-15	16	-17	18	19	20	21	22	23	24	25	26	27	28	29	30	31	32	-33	-34	35	36	-37
			Gekko japonicus	NC_028035	1	2	3	4	5	6	7	-8	9	10	11	-12	-13	-14	-15	16	-17	18	19	20	21	22	23	24	25	26	27	28	29	30	31	32	-33	-34	35	36	-37
			Gekko swinhonis	NC_018050	1	2	3	4	5	6	7	-8	9	10	11	-12	-13	-14	-15	16	-17	18	19	20	21	22	23	24	25	26	27	28	29	30	31	32	-33	-34	35	36	-37
			Gekko vittatus	NC_008772	1	2	3	4	5	6	7	-8	9	10	11	-12	-13	-14	-15	16	-17	18	19	20	21	22	23	24	25	26	27	28	29	30	31	32	-33	-34	35	36	-37
			Hemidactylus bowringii	NC_025938	1	2	3	4	5	6	7	-8	9	10	11	-12	-13	-14	-15	16	-17	18	19	20	21	22	23	24	25	26	27	28	29	30	31	32	-33	-34	35	36	-37
			Hemidactylus frenatus	NC_012902	1	2	3	4	5	6	7	-8	9	10	11	-12	-13	-14	-15	16	-17	18	19	20	21	22	23	24	25	26	27	28	29	30	31	32	-33	-34	35	36	-37
			Heteronotia binoei	NC_010292	1	2	3	4	5	6	7	-8	9	10	11	-12	-13	-14	-15	16	-17	18	19	20	21	22	23	24	25	26	27	28	29	30	31	32	-33	-34	35	36	-37
			Lepidodactylus lugubris	NC_025782	1	2	3	4	5	6	7	-8	9	10	11	-12	-13	-14	-15	16	-17	18	19	20	21	22	23	24	25	26	27	28	29	30	31	32	-33	-34	35	36	-37
			Paroedura picta	NC_028326	1	2	3	4	5	6	7	-8	9	10	11	-12	-13	-14	-15	16	-17	18	19	20	21	22	23	24	25	26	27	28	29	30	31	32	-33	-34	35	36	-37
			Stenodactylus petrii	NC_025784	1	2	3	4	5	6	7	-8	9	10	11	-12	-13	-14	-15	16	-17	18	19	20	21	22	23	24	25	26	27	28	29	30	31	32	-33	-34	35	36	-37
			Tropiocolotes tripolitanus	NC_025780	1	2	3	4	5	6	7	-8	9	10	11	-12	-13	-14	-15	16	-17	18	19	20	21	22	23	24	25	26	27	28	29	30	31	32	-33	-34	35	36	-37
			Uroplatus ebenaui	NC_025783	1	2	3	4	5	6	-8	7	9	10	11	-12	-13	-14	-15	16	-17	18	19	20	21	22	23	24	25	26	27	28	29	30	31	32	-33	-34	35	36	-37
			Uroplatus fimbriatus	NC_025779	1	2	3	4	5	6	7	-8	9	10	11	-12	-13	-14	-15	16	-17	18	19	20	21	22	23	24	25	26	27	28	29	30	31	32	-33	-34	35	36	-37
		Helodermatidae (1)	Heloderma suspectum	NC_008776	1	2	3	4	5	6	7	-8	9	10	11	-12	-13	-14	-15	16	-17	18	19	20	21	22	23	24	25	26	27	28	29	30	31	32	-33	-34	35	36	-37
		Iguanidae (9)	Amblyrhynchus cristatus	NC_028031	1	2	3	4	5	6	7	-8	9	10	11	-12	-13	-14	-15	16	-17	18	19	20	21	22	23	24	25	26	27	28	29	30	31	32	-33	-34	35	36	-37
			Basiliscus vittatus	NC_012829	1	2	3	4	5	6	7	-8	9	10	11	-12	-13	-14	-15	16	-17	18	19	20	21	22	23	24	25	26	27	28	29	30	31	32	-33	-34	35	36	-37
			Chalarodon madagascariensis	NC_012836	1	2	3	4	5	6	7	-8	9	10	11	-12	-13	-14	-15	16	-17	18	19	20	21	22	23	24	25	26	27	28	29	30	31	32	-33	-34	35	36	-37
			Conolophus subcristatus	NC_028030	1	2	3	4	5	6	7	-8	9	10	11	-12	-13	-14	-15	16	-17	18	19	20	21	22	23	24	25	26	27	28	29	30	31	32	-33	-34	35	36	-37
			Cyclura pinguis	NC_027089	1	2	3	4	5	6	7	-8	9	10	11	-12	-13	-14	-15	16	-17	18	19	20	21	22	23	24	25	26	27	28	29	30	31	32	-33	-34	35	36	-37
			Gambelia wislizenii	NC_012831	1	2	3	4	5	6	7	-8	9	10	11	-12	-13	-14	-15	16	-17	18	19	20	21	22	23	24	25	26	27	28	29	30	31	32	-33	-34	35	36	-37
			Iguana iguana	NC_002793	1	2	3	4	5	6	7	-8	9	10	11	-12	-13	-14	-15	16	-17	18	19	20	21	22	23	24	25	26	27	28	29	30	31	32	-33	-34	35	36	-37
			Leiocephalus personatus	NC_012834	1	2	3	4	5	6	7	-8	9	10	11	-12	-13	-14	-15	16	-17	18	19	20	21	22	23	24	25	26	27	28	29	30	31	32	-33	-34	35	36	-37
			Oplurus grandidieri	NC_012827	1	2	3	4	5	6	7	-8	9	10	11	-12	-13	-14	-15	16	-17	18	19	20	21	22	23	24	25	26	27	28	29	30	31	32	-33	-34	35	36	-37
		Lacertidae (17)	Eremias argus	NC_016755	1	2	3	4	5	6	7	-8	9	10	11	-12	-13	-14	-15	16	-17	18	19	20	21	22	23	24	25	26	27	28	29	30	31	32	-33	-34	35	36	-37
			Eremias brenchleyi	NC_011764	1	2	3	4	5	6	7	-8	9	10	11	-12	-13	-14	-15	16	-17	18	19	20	21	22	23	24	25	26	27	28	29	30	31	32	-33	-34	35	36	-37
			Eremias multiocellata	NC_025304	1	2	3	4	5	6	7	-8	9	10	11	-12	-13	-14	-15	16	-17	18	19	20	21	22	23	24	25	26	27	28	29	30	31	32	-33	-34	35	36	-37
			Eremias przewalskii	NC_025929	1	2	3	4	5	6	7	-8	9	10	11	-12	-13	-14	-15	16	-17	18	19	20	21	22	23	24	25	26	27	28	29	30	31	32	-33	-34	35	36	-37
			Eremias stummeri	NC_029878	1	2	3	4	5	6	7	-8	9	10	11	-12	-13	-14	-15	16	-17	18	19	20	21	22	23	24	25	26	27	28	29	30	31	32	-33	-34	35	36	-37
			Eremias vermiculata	NC_025320	1	2	3	4	5	6	7	-8	9	10	11	-12	-13	-14	-15	16	-17	18	19	20	21	22	23	24	25	26	27	28	29	30	31	32	-33	-34	35	36	-37
			Lacerta agilis	NC_021766	1	2	3	4	5	6	7	-8	9	10	11	-12	-13	-14	-15	16	-17	18	19	20	21	22	23	24	25	26	27	28	29	30	31	32	-33	-34	35	36	-37
			Lacerta bilineata	NC_028440	1	2	3	4	5	6	7	-8	9	10	11	-12	-13	-14	-15	16	-17	18	19	20	21	22	23	24	25	26	27	28	29	30	31	32	-33	-34	35	36	-37
			Lacerta viridis viridis	NC_028440	1	2	3	4	5	6	7	-8	9	10	11	-12	-13	-14	-15	16	-17	18	19	20	21	22	23	24	25	26	27	28	29	30	31	32	-33	-34	35	36	-37
			Phoenicolacerta kulzeri	NC_011606	1	2	3	4	5	6	7	-8	9	10	11	-12	-13	-14	-15	16	-17	18	19	20	21	22	23	24	25	26	27	28	29	30	31	32	-33	-34	35	36	-37
			Podarcis muralis	NC_011607	1	2	3	4	5	6	7	-8	9	10	11	-12	-13	-14	-15	16	-17	18	19	20	21	22	23	24	25	26	27	28	29	30	31	32	-33	-34	35	36	-37
			Podarcis siculus	NC_011609	1	2	3	4	5	6	7	-8	9	10	11	-12	-13	-14	-15	16	-17	18	19	20	21	22	23	24	25	26	27	28	29	30	31	32	-33	-34	35	36	-37
			Takydromus amurensis	NC_030209	1	2	3	4	5	6	7	-8	9	10	11	-12	-13	-14	-15	16	-17	18	19	20	21	22	23	24	25	26	27	28	29	30	31	32	-33	-34	35	36	-37
			Takydromus sexlineatus	NC_022703	1	2	3	4	5	6	7	-8	9	10	11	-12	-13	-14	-15	16	-17	18	19	20	21	22	23	24	25	26	27	28	29	30	31	32	-33	-34	35	36	-37
			Takydromus tachydromoides	NC_008773	1	2	3	4	5	6	7	-8	9	10	11	-12	-13	-14	-15	16	-17	18	19	20	21	22	23	24	25	26	27	28	29	30	31	32	-33	-34	35	36	-37
			Takydromus wolteri	NC_008773	1	2	3	4	5	6	7	-8	9	10	11	-12	-13	-14	-15	16	-17	18	19	20	21	22	23	24	25	26	27	28	29	30	31	32	-33	-34	35	36	-37
			Zootoca vivipara	NC_026867	1	2	3	4	5	6	7	-8	9	10	11	-12	-13	-14	-15	16	-17	18	19	20	21	22	23	24	25	26	27	28	29	30	31	32	-33	-34	35	36	-37
		Phrynosomatidae (4)	Phrynosoma blainvillii	NC_036492	1	2	3	4	5	6	7	-8	9	10	11	-12	-13	-14	-15	16	-17	18	19	20	21	22	23	24	25	26	27	28	29	30	31	32	-33	-34	35	36	-37
			Sceloporus occidentalis	NC_005960	1	2	3	4	5	6	7	-8	9	10	11	-12	-13	-14	-15	16	-17	18	19	20	21	22	23	24	25	26	27	28	29	30	31	32	-33	-34	35	36	-37
			Urosaurus nigricaudus	NC_026308	1	2	3	4	5	6	7	-8	9	10	11	-12	-13	-14	-15	16	-17	18	19	20	21	22	23	24	25	26	27	28	29	30	31	32	-33	-34	35	36	-37
			Uta stansburiana	NC_027261	1	2	3	4	5	6	7	-8	9	10	11	-12	-13	-14	-15	16	-17	18	19	20	21	22	23	24	25	26	27	28	29	30	31	32	-33	-34	35	36	-37
		Phyllodactylidae (3)	Phyllodactylus unctus	NC_020038	1	2	3	4	5	6	7	-8	9	10	11	-12	-13	-14	-15	16	-17	18	19	20	21	22	23	24	25	26	27	28	29	30	31	32	-33	-34	35	36	-37
			Ptyodactylus guttatus	NC_035152	1	2	3	4	5	6	7	-8	9	10	11	-12	-13	-14	-15	16	-17	18	19	20	21	22	23	24	25	26	27	28	29	30	31	32	-33	-34	35	36	-37
			Tarentola mauritanica	NC_008773	1	2	3	4	5	6	7	8	9	10	11	-12	-13	-14	-15	16	-17	18	19	20	21	22	23	24	25	26	27	28	29	30	31	32	-33	-34	35	36	-37
		Polychrotidae (1)	Polychrus marmoratus	NC_012839	1	2	3	4	5	6	7	-8	9	10	11	-12	-13	-14	-15	16	-17	18	19	20	21	22	23	24	25	26	27	28	29	30	31	32	-33	-34	35	36	-37
		Pygopodidae (1)	Aprasia parapulchella	NC_024557	1	2	3	4	5	6	7	-8	9	10	11	-12	-13	-14	-15	16	-17	18	19	20	21	22	23	24	25	26	27	28	29	30	31	32	-33	-34	35	36	-37
		Scincidae (5)	Plestiodon chinensis	NC_029352	1	2	3	4	5	6	7	-8	9	10	11	-12	-13	-14	-15	16	-17	18	19	20	21	22	23	24	25	26	27	28	29	30	31	32	-33	-34	35	36	-37
			Plestiodon egregius	NC_000888	1	2	3	4	5	6	7	-8	9	10	11	-12	-13	-14	-15	16	-17	18	19	20	21	22	23	24	25	26	27	28	29	30	31	32	-33	-34	35	36	-37
			Plestiodon elegans	NC_024576	1	2	3	4	5	6	7	-8	9	10	11	-12	-13	-14	-15	16	-17	18	19	20	21	22	23	24	25	26	27	28	29	30	31	32	-33	-34	35	36	-37
			Scincella huanrenensis	NC_030779	1	2	3	4	5	6	7	-8	9	10	11	-12	-13	-14	-15	16	-17	18	19	20	21	22	23	24	25	26	27	28	29	30	31	32	-33	-34	35	36	-37
			Scincella vandenburghi	NC_030776	1	2	3	4	5	6	7	-8	9	10	11	-12	-13	-14	-15	16	-17	18	19	20	21	22	23	24	25	26	27	28	29	30	31	32	-33	-34	35	36	-37
		Shinisauridae (1)	Shinisaurus crocodilurus	NC_005959	1	2	3	4	5	6	7	-8	9	10	11	-12	-13	-14	-15	16	-17	18	19	20	21	22	23	24	25	26	27	28	29	30	31	32	-33	-34	35	36	-37
		Sphaerodactylidae (1)	Gonatodes albogularis	NC_035153	1	2	3	4	5	6	7	-8	9	10	11	-12	-13	-14	-15	16	-17	18	19	20	21	22	23	24	25	26	27	28	29	30	31	32	-33	-34	35	36	-37
		Varanidae (2)	Varanus niloticus	NC_008778	1	2	3	4	5	6	7	-8	9	10	11	-12	-13	-14	-15	16	-17	18	19	20	21	22	23	24	25	26	27	28	29	30	31	32	35	36	-34	-33	-37
			Varanus salvator	NC_010974	1	2	3	4	5	6	7	-8	9	10	11	-12	-13	-14	-15	16	-17	18	19	20	21	22	23	24	25	26	27	28	29	30	31	32	35	36	-34	-33	-37
		Xantusiidae	Lepidophyma flavimaculatum	NC_008775	1	2	3	4	5	6	7	-8	9	10	11	-12	-13	-14	-15	16	-17	18	19	20	21	22	23	24	25	26	27	28	29	30	31	32	-33	-34	35	36	-37
	Serpentes	Acrochordidae (1)	Acrochordus granulatus	NC_007400	1	2	3	4	5	6	7	9	10	11	-8	-12	-13	-14	-15	16	-17	18	19	20	21	22	23	24	25	26	27	28	29	30	31	32	-33	-34	35	36	-37
		Aniliidae (1)	Anilius scytale	NC_014343	1	2	3	4	6	7	5	-8	9	10	11	-12	-13	-14	-15	16	-17	18	19	20	21	22	23	24	25	26	27	28	29	30	31	32	-33	-34	35	36	-37
		Boidae (1)	Boa constrictor	NC_007398	1	2	3	4	6	7	5	-8	9	10	11	-12	-13	-14	-15	16	-17	18	19	20	21	22	23	24	25	26	27	28	29	30	31	32	-33	-34	35	36	-37
		Colubridae (21)	Cyclophiops major	NC_028048	1	2	3	4	6	7	5	-8	9	10	11	-12	-13	-14	-15	16	-17	18	19	20	21	22	23	24	25	26	27	28	29	30	31	32	-33	-34	35	36	-37
			Elaphe anomala	NC_027001	1	2	3	4	6	7	5	-8	9	10	11	-12	-13	-14	-15	16	-17	18	19	20	21	22	23	24	25	26	27	28	29	30	31	32	-33	-34	35	36	-37
			Elaphe bimaculata	NC_024743	1	2	3	4	6	7	5	-8	9	10	11	-12	-13	-14	-15	16	-17	18	19	20	21	22	23	24	25	26	27	28	29	30	31	32	-33	-34	35	36	-37
			Elaphe davidi	NC_025643	1	2	3	4	6	7	5	-8	9	10	11	-12	-13	-14	-15	16	-17	18	19	20	21	22	23	24	25	26	27	28	29	30	31	32	-33	-34	35	36	-37
			Elaphe schrenckii	NC_027605	1	2	3	4	6	7	5	-8	9	10	11	-12	-13	-14	-15	16	-17	18	19	20	21	22	23	24	25	26	27	28	29	30	31	32	-33	-34	35	36	-37
			Elaphe taeniura	NC_025275	1	2	3	4	6	7	5	-8	9	10	11	-12	-13	-14	-15	16	-17	18	19	20	21	22	23	24	25	26	27	28	29	30	31	32	-33	-34	35	36	-37
			Euprepiophis perlacea	NC_024546	1	2	3	4	6	7	5	-8	9	10	11	-12	-13	-14	-15	16	-17	18	19	20	21	22	23	24	25	26	27	28	29	30	31	32	-33	-34	35	36	-37
			Lycodon flavozonatus	NC_028730	1	2	3	4	6	7	5	-8	9	10	11	-12	-13	-14	-15	16	-17	18	19	20	21	22	23	24	25	26	27	28	29	30	31	32	-33	-34	35	36	-37
			Lycodon rufozonatus	NC_024559	1	2	3	4	6	7	5	-8	9	10	11	-12	-13	-14	-15	16	-17	18	19	20	21	22	23	24	25	26	27	28	29	30	31	32	-33	-34	35	36	-37
			Lycodon ruhstrati	NC_029153	1	2	3	4	6	7	5	-8	9	10	11	-12	-13	-14	-15	16	-17	18	19	20	21	22	23	24	25	26	27	28	29	30	31	32	-33	-34	35	36	-37
			Lycodon semicarinatus	NC_001945	1	2	3	4	6	7	5	-8	9	10	11	-12	-13	-14	-15	16	-17	18	19	20	21	22	23	24	25	26	27	28	29	30	31	32	-33	-34	35	36	-37
			Nerodia sipedon	NC_015793	1	2	3	4	6	7	5	-8	9	10	11	-12	-13	-14	-15	16	-17	18	19	20	21	22	23	24	25	26	27	28	29	30	31	32	-33	-34	35	36	-37
			Oocatochus rufodorsatus	NC_022146	1	2	3	4	6	7	5	-8	9	10	11	-12	-13	-14	-15	16	-17	18	19	20	21	22	23	24	25	26	27	28	29	30	31	32	-33	-34	35	36	-37
			Oreocryptophis porphyraceus	NC_012770	1	2	3	4	6	7	5	-8	9	10	11	-12	-13	-14	-15	16	-17	18	19	20	21	22	23	24	25	26	27	28	29	30	31	32	-33	-34	35	36	-37
			Pantherophis slowinskii	NC_009769	1	2	3	4	6	7	5	-8	9	10	11	-12	-13	-14	-15	16	-17	18	19	20	21	22	23	24	25	26	27	28	29	30	31	32	-33	-34	35	36	-37
			Ptyas dhumnades	NC_028049	1	2	3	4	6	7	5	-8	9	10	11	-12	-13	-14	-15	16	-17	18	19	20	21	22	23	24	25	26	27	28	29	30	31	32	-33	-34	35	36	-37
			Ptyas mucosa	NC_030041	1	2	3	4	6	7	5	-8	9	10	11	-12	-13	-14	-15	16	-17	18	19	20	21	22	23	24	25	26	27	28	29	30	31	32	-33	-34	35	36	-37
			Rhabdophis tigrinus	NC_030210	1	2	3	4	6	7	5	-8	9	10	11	-12	-13	-14	-15	16	-17	18	19	20	21	22	23	24	25	26	27	28	29	30	31	32	-33	-34	35	36	-37
			Sibynophis chinensis	NC_022430	1	2	3	4	6	7	5	-8	9	10	11	-12	-13	-14	-15	16	-17	18	19	20	21	22	23	24	25	26	27	28	29	30	31	32	-33	-34	35	36	-37
			Sibynophis collaris	NC_016424	1	2	3	4	6	7	5	-8	9	10	11	-12	-13	-14	-15	16	-17	18	19	20	21	22	23	24	25	26	27	28	29	30	31	32	-33	-34	35	36	-37
			Stichophanes ningshaanensis	NC_026083	1	2	3	4	6	7	5	-8	9	10	11	-12	-13	-14	-15	16	-17	18	19	20	21	22	23	24	25	26	27	28	29	30	31	32	-33	-34	35	36	-37
		Cylindrophiidae (1)	Cylindrophis ruffus	NC_007401	1	2	3	4	6	7	5	-8	9	10	11	-12	-13	-14	-15	16	-17	18	19	20	21	22	23	24	25	26	27	28	29	30	31	32	-33	-34	35	36	-37
		Dipsadidae (16)	Hypsiglena chlorophaea chlorophaea	NC_013977	1	2	3	4	6	7	5	-8	9	10	11	-12	-13	-14	-15	16	-17	18	19	20	21	22	23	24	25	26	27	28	29	30	31	32	-33	-34	35	36	-37
			Hypsiglena chlorophaea deserticola	NC_013989	1	2	3	4	6	7	5	-8	9	10	11	-12	-13	-14	-15	16	-17	18	19	20	21	22	23	24	25	26	27	28	29	30	31	32	-33	-34	35	36	-37
			Hypsiglena jani texana	NC_013975	1	2	3	4	6	7	5	-8	9	10	11	-12	-13	-14	-15	16	-17	18	19	20	21	22	23	24	25	26	27	28	29	30	31	32	-33	-34	35	36	-37
			Hypsiglena ochrorhyncha klauberi	NC_013984	1	2	3	4	6	7	5	-8	9	10	11	-12	-13	-14	-15	16	-17	18	19	20	21	22	23	24	25	26	27	28	29	30	31	32	-33	-34	35	36	-37
			Hypsiglena ochrorhyncha nuchalata	NC_013983	1	2	3	4	6	7	5	-8	9	10	11	-12	-13	-14	-15	16	-17	18	19	20	21	22	23	24	25	26	27	28	29	30	31	32	-33	-34	35	36	-37
			Hypsiglena ochrorhyncha ochrorhyncha	NC_013980	1	2	3	4	6	7	5	-8	9	10	11	-12	-13	-14	-15	16	-17	18	19	20	21	22	23	24	25	26	27	28	29	30	31	32	-33	-34	35	36	-37
			Hypsiglena slevini	NC_013987	1	2	3	4	6	7	5	-8	9	10	11	-12	-13	-14	-15	16	-17	18	19	20	21	22	23	24	25	26	27	28	29	30	31	32	-33	-34	35	36	-37
			Hypsiglena torquata	NC_013992	1	2	3	4	6	7	5	-8	9	10	11	-12	-13	-14	-15	16	-17	18	19	20	21	22	23	24	25	26	27	28	29	30	31	32	-33	-34	35	36	-37
			Hypsiglena unaocularus	NC_024164	1	2	3	4	6	7	5	-8	9	10	11	-12	-13	-14	-15	16	-17	18	19	20	21	22	23	24	25	26	27	28	29	30	31	32	-33	-34	35	36	-37
			Imantodes cenchoa	NC_013988	1	2	3	4	6	7	5	-8	9	10	11	-12	-13	-14	-15	16	-17	18	19	20	21	22	23	24	25	26	27	28	29	30	31	32	-33	-34	35	36	-37
			Leptodeira septentrionalis polysticta	NC_013990	1	2	3	4	6	7	5	-8	9	10	11	-12	-13	-14	-15	16	-17	18	19	20	21	22	23	24	25	26	27	28	29	30	31	32	-33	-34	35	36	-37
			Pseudoleptodeira latifasciata	NC_013981	1	2	3	4	6	7	5	-8	9	10	11	-12	-13	-14	-15	16	-17	18	19	20	21	22	23	24	25	26	27	28	29	30	31	32	-33	-34	35	36	-37
			Sibon nebulatus	NC_013985	1	2	3	4	6	7	5	-8	9	10	11	-12	-13	-14	-15	16	-17	18	19	20	21	22	23	24	25	26	27	28	29	30	31	32	-33	-34	35	36	-37
			Thermophis baileyi	NC_035713	1	2	3	4	6	7	5	-8	9	10	11	-12	-13	-14	-15	16	-17	18	19	20	21	22	23	24	25	26	27	28	29	30	31	32	-33	-34	35	36	-37
			Thermophis shangrila	NC_035058	1	2	3	4	6	7	5	-8	9	10	11	-12	-13	-14	-15	16	-17	18	19	20	21	22	23	24	25	26	27	28	29	30	31	32	-33	-34	35	36	-37
			Thermophis zhaoermii	NC_012816	1	2	3	4	6	7	5	-8	9	10	11	-12	-13	-14	-15	16	-17	18	19	20	21	22	23	24	25	26	27	28	29	30	31	32	-33	-34	35	36	-37
		Elapidae (9)	Bungarus fasciatus	NC_011393	1	2	3	4	6	7	5	-8	9	10	11	-12	-13	-14	-15	16	-17	18	19	20	21	22	23	24	25	26	27	28	29	30	31	32	-33	-34	35	36	-37
			Bungarus multicinctus	NC_011392	1	2	3	4	6	7	5	-8	9	10	11	-12	-13	-14	-15	16	-17	18	19	20	21	22	23	24	25	26	27	28	29	30	31	32	-33	-34	35	36	-37
			Laticauda colubrina	NC_036054	1	2	3	4	6	7	5	-8	9	10	11	-12	-13	-14	-15	16	-17	18	19	20	21	22	23	24	25	26	27	28	29	30	31	32	-33	-34	35	36	-37	7
			Laticauda laticaudata	NC_036053	1	2	3	4	6	7	5	-8	9	10	11	-12	-13	-14	-15	16	-17	18	19	20	21	22	23	24	25	26	27	28	29	30	31	32	-33	-34	35	36	-37
			Laticauda semifasciata	NC_036055	1	2	3	4	6	7	5	-8	9	10	11	-12	-13	-14	-15	16	-17	18	19	20	21	22	23	24	25	26	27	28	29	30	31	32	-33	-34	35	36	-37
			Micrurus fulvius	NC_013481	1	2	3	4	6	7	5	-8	9	10	11	-12	-13	-14	-15	16	-17	18	19	20	21	22	23	24	25	26	27	28	29	30	31	32	-33	-34	35	36	-37
			Naja atra	NC_011389	1	2	3	4	6	7	5	-8	9	10	11	-12	-13	-14	-15	16	-17	18	19	20	21	22	23	24	25	26	27	28	29	30	31	32	-33	-34	35	36	-37
			Naja naja	NC_010225	1	2	3	4	6	7	5	-8	9	10	11	-12	-13	-14	-15	16	-17	18	19	20	21	22	23	24	25	26	27	28	29	30	31	32	-33	-34	35	36	-37
			Ophiophagus hannah	NC_011394	1	2	3	4	6	7	5	-8	9	10	11	-12	-13	-14	-15	16	-17	18	19	20	21	22	23	24	25	26	27	28	29	30	31	32	-33	-34	35	36	-37
		Homalopsidae (1)	Hypsiscopus plumbea	NC_010200	1	2	3	4	6	7	5	-8	9	10	11	-12	-13	-14	-15	16	-17	18	19	20	21	22	23	24	25	26	27	28	29	30	31	32	-33	-34	35	36	-37
		Leptotyphlopidae (1)	Rena humilis	NC_005961	1	2	3	4	6	7	5	-8	9	10	11	-12	-13	-14	-15	16	-17	18	19	20	21	22	23	24	25	26	27	28	29	30	31	32	-33	-34	35	36	-37
		Pythonidae (3)	Python bivittatus	NC_021479	1	2	3	4	6	7	5	-8	9	10	11	-12	-13	-14	-15	16	-17	18	19	20	21	22	23	24	25	26	27	28	29	30	31	32	-33	-34	35	36	-37
			Python molurus molurus	NC_015812	1	2	3	4	6	7	5	-8	9	10	11	-12	-13	-14	-15	16	-17	18	19	20	21	22	23	24	25	26	27	28	29	30	31	32	-33	-34	35	36	-37
			Python regius	NC_007399	1	2	3	4	6	7	5	-8	9	10	11	-12	-13	-14	-15	16	-17	18	19	20	21	22	23	24	25	26	27	28	29	30	31	32	-33	-34	35	36	-37
		Tropidophiidae (1)	Tropidophis haetianus	NC_012573	1	2	3	4	6	7	5	-8	9	10	11	-12	-13	-14	-15	16	-17	18	19	21	20	22	23	24	25	26	27	28	29	30	31	32	-33	-34	35	36	-37
		Typhlopidae (2)	Amerotyphlops reticulatus	NC_025780	1	2	3	4	5	6	7	-8	9	10	11	-12	-13	-14	-15	16	-17	18	19	20	21	22	23	24	25	26	27	28	29	30	31	32	-33	-34	35	36	-37
			Indotyphlops braminus	NC_010196	1	2	3	4	5	6	7	-8	9	10	11	-12	-13	-14	-15	16	-17	18	19	20	21	22	23	24	25	26	27	28	29	30	31	32	-33	-34	35	36	-37
		Viperidae (29)	Agkistrodon contortrix	NC_035638	1	2	3	4	6	7	-37	5	-8	9	10	11	-12	-13	-14	-15	16	-17	18	19	20	21	22	23	24	25	26	27	28	29	30	31	32	-33	-34	35	36
			Agkistrodon piscivorus	NC_009768	1	2	3	4	6	7	-37	5	-8	9	10	11	-12	-13	-14	-15	16	-17	18	19	20	21	22	23	24	25	26	27	28	29	30	31	32	-33	-34	35	36
			Azemiops feae	NC_030781	1	2	3	4	6	7	-37	5	-8	9	10	11	-12	-13	-14	-15	16	-17	18	19	20	21	22	23	24	25	26	27	28	29	30	31	32	-33	-34	35	36
			Bothrops jararaca	NC_030760	1	2	3	4	6	7	-37	5	-8	9	10	11	-12	-13	-14	-15	16	-17	18	19	20	21	22	23	24	25	26	27	28	29	30	31	32	-33	-34	35	36
			Causus defilippi	NC_013479	1	2	3	4	6	7	-37	5	-8	9	10	11	-12	-13	-14	-15	16	-17	18	19	20	21	22	23	24	25	26	27	28	29	30	31	32	-33	-34	35	36
			Crotalus horridus	NC_014400	1	2	3	4	6	7	-37	5	-8	9	10	11	-12	-13	-14	-15	16	-17	18	19	20	21	22	23	24	25	26	27	28	29	30	31	32	-33	-34	35	36
			Daboia russellii	NC_011391	1	2	3	4	6	7	-37	5	-8	9	10	11	-12	-13	-14	-15	16	-17	18	19	20	21	22	23	24	25	26	27	28	29	30	31	32	-33	-34	35	36
			Deinagkistrodon acutus	NC_010223	1	2	3	4	6	7	-37	5	-8	9	10	11	-12	-13	-14	-15	16	-17	18	19	20	21	22	23	24	25	26	27	28	29	30	31	32	-33	-34	35	36
			Gloydius brevicaudus	NC_011390	1	2	3	4	6	7	-37	5	-8	9	10	11	-12	-13	-14	-15	16	-17	18	19	20	21	22	23	24	25	26	27	28	29	30	31	32	-33	-34	35	36
			Gloydius intermedius	NC_011390	1	2	3	4	6	7	-37	5	-8	9	10	11	-12	-13	-14	-15	16	-17	18	19	20	21	22	23	24	25	26	27	28	29	30	31	32	-33	-34	35	36
			Gloydius saxatilis	NC_025666	1	2	3	4	6	7	-37	5	-8	9	10	11	-12	-13	-14	-15	16	-17	18	19	20	21	22	23	24	25	26	27	28	29	30	31	32	-33	-34	35	36
			Gloydius shedaoensis	NC_029424	1	2	3	4	6	7	-37	5	-8	9	10	11	-12	-13	-14	-15	16	-17	18	19	20	21	22	23	24	25	26	27	28	29	30	31	32	-33	-34	35	36
			Gloydius strauchi	NC_036234	1	2	3	4	6	7	-37	5	-8	9	10	11	-12	-13	-14	-15	16	-17	18	19	20	21	22	23	24	25	26	27	28	29	30	31	32	-33	-34	35	36
			Gloydius ussuriensis	NC_026553	1	2	3	4	6	7	-37	5	-8	9	10	11	-12	-13	-14	-15	16	-17	18	19	20	21	22	23	24	25	26	27	28	29	30	31	32	-33	-34	35	36
			Ovophis okinavensis	NC_007397	1	2	3	4	6	7	-37	5	-8	9	10	11	-12	-13	-14	-15	16	-17	18	19	20	21	22	23	24	25	26	27	28	29	30	31	32	-33	-34	35	36
			Protobothrops cornutus	NC_022695	1	2	3	4	6	7	-37	5	-8	9	10	11	-12	-13	-14	-15	16	-17	18	19	20	21	22	23	24	25	26	27	28	29	30	31	32	-33	-34	35	36
			Protobothrops dabieshanensis	NC_022473	1	2	3	4	6	7	-37	5	-8	9	10	11	-12	-13	-14	-15	16	-17	18	19	20	21	22	23	24	25	26	27	28	29	30	31	32	-33	-34	35	36
			Protobothrops flavoviridis	NC_030181	1	2	3	4	6	7	-37	5	-8	9	10	11	-12	-13	-14	-15	16	-17	18	19	20	21	22	23	24	25	26	27	28	29	30	31	32	-33	-34	35	36
			Protobothrops himalayanus	NC_029165	1	2	3	4	6	7	-37	5	-8	9	10	11	-12	-13	-14	-15	16	-17	18	19	20	21	22	23	24	25	26	27	28	29	30	31	32	-33	-34	35	36
			Protobothrops jerdonii	NC_021402	1	2	3	4	6	7	-37	5	-8	9	10	11	-12	-13	-14	-15	16	-17	18	19	20	21	22	23	24	25	26	27	28	29	30	31	32	-33	-34	35	36
			Protobothrops kaulbacki	NC_029166	1	2	3	4	6	7	-37	5	-8	9	10	11	-12	-13	-14	-15	16	-17	18	19	20	21	22	23	24	25	26	27	28	29	30	31	32	-33	-34	35	36
			Protobothrops mangshanensis	NC_026052	1	2	3	4	6	7	-37	5	-8	9	10	11	-12	-13	-14	-15	16	-17	18	19	20	21	22	23	24	25	26	27	28	29	30	31	32	-33	-34	35	36
			Protobothrops maolanensis	NC_026051	1	2	3	4	6	7	-37	5	-8	9	10	11	-12	-13	-14	-15	16	-17	18	19	20	21	22	23	24	25	26	27	28	29	30	31	32	-33	-34	35	36
			Protobothrops mucrosquamatus	NC_021412	1	2	3	4	6	7	-37	5	-8	9	10	11	-12	-13	-14	-15	16	-17	18	19	20	21	22	23	24	25	26	27	28	29	30	31	32	-33	-34	35	36
			Protobothrops tokarensis	NC_030182	1	2	3	4	6	7	-37	5	-8	9	10	11	-12	-13	-14	-15	16	-17	18	19	20	21	22	23	24	25	26	27	28	29	30	31	32	-33	-34	35	36
			Trimeresurus albolabris	NC_022820	1	2	3	4	6	7	-37	5	-8	9	10	11	-12	-13	-14	-15	16	-17	18	19	20	21	22	23	24	25	26	27	28	29	30	31	32	-33	-34	35	36
			Trimeresurus sichuanensis	NC_029494	1	2	3	4	6	7	-37	5	-8	9	10	11	-12	-13	-14	-15	16	-17	18	19	20	21	22	23	24	25	26	27	28	29	30	31	32	-33	-34	35	36
			Trimeresurus stejnegeri stejnegeri	NC_012146	1	2	3	4	6	7	-37	5	-8	9	10	11	-12	-13	-14	-15	16	-17	18	19	20	21	22	23	24	25	26	27	28	29	30	31	32	-33	-34	35	36
			Vipera berus	NC_036956	1	2	3	4	6	7	-37	5	-8	9	10	11	-12	-13	-14	-15	16	-17	18	19	20	21	22	23	24	25	26	27	28	29	30	31	32	-33	-34	35	36
		Xenodermatidae (3)	Achalinus meiguensis	NC_011576	1	2	3	4	6	7	5	-8	9	10	11	-12	-13	-14	-15	16	-17	18	19	20	21	22	23	24	25	26	27	28	29	30	31	32	-33	-34	35	36	-37
			Achalinus rufescens	NC_032085	1	2	3	4	6	7	5	-8	9	10	11	-12	-13	-14	-15	16	-17	18	19	20	21	22	23	24	25	26	27	28	29	30	31	32	-33	-34	35	36	-37
			Achalinus spinalis	NC_032084	1	2	3	4	6	7	5	-8	9	10	11	-12	-13	-14	-15	16	-17	18	19	20	21	22	23	24	25	26	27	28	29	30	31	32	-33	-34	35	36	-37
		Xenopeltidae (1)	Xenopeltis unicolor	NC_007402	1	2	3	4	6	7	5	-8	9	10	11	-12	-13	-14	-15	16	-17	18	19	20	21	22	23	24	25	26	27	28	29	30	31	32	-33	-34	35	36	-37
Sphenodontia (1)			Sphenodon punctatus	NC_004815	1	2	3	4	5	6	7	-8	9	10	11	-12	-13	-14	-15	16	-17	18	19	20	21	22	23	24	25	26	27	28	29	-33	-34	32	31	35	36	-37	30
Crocodylia	Alligatoridae (2)		Alligator mississippiensis	NC_001922	1	2	3	4	5	6	7	-8	9	10	11	-12	-13	-14	-15	16	-17	18	19	20	21	22	23	24	25	26	27	28	30	29	31	32	-33	-34	35	36	-37
			Alligator sinensis	NC_004448	1	2	3	4	5	6	7	-8	9	10	11	-12	-13	-14	-15	16	-17	18	19	20	21	22	23	24	25	26	27	28	30	29	31	32	-33	-34	35	36	-37
			Caiman crocodilus	NC_002744	1	2	3	4	5	6	7	-8	9	10	11	-12	-13	-14	-15	16	-17	18	19	20	21	22	23	24	25	26	27	28	30	29	31	32	-33	-34	35	36	-37
	Crocodylidae (15)		Crocodylus acutus	NC_015647	1	2	3	4	5	6	7	-8	9	10	11	-12	-13	-14	-15	16	-17	18	19	20	21	22	23	24	25	26	27	28	30	29	31	32	-33	-34	35	36	-37
			Crocodylus intermedius	NC_015648	1	2	3	4	5	6	7	-8	9	10	11	-12	-13	-14	-15	16	-17	18	19	20	21	22	23	24	25	26	27	28	30	29	31	32	-33	-34	35	36	-37
			Crocodylus johnsoni	NC_015238	1	2	3	4	5	6	7	-8	9	10	11	-12	-13	-14	-15	16	-17	18	19	20	21	22	23	24	25	26	27	28	30	29	31	32	-33	-34	35	36	-37
			Crocodylus mindorensis	NC_014670	1	2	3	4	5	6	7	-8	9	10	11	-12	-13	-14	-15	16	-17	18	19	20	21	22	23	24	25	26	27	28	30	29	31	32	-33	-34	35	36	-37
			Crocodylus moreletii	NC_015235	1	2	3	4	5	6	7	-8	9	10	11	-12	-13	-14	-15	16	-17	18	19	20	21	22	23	24	25	26	27	28	30	29	31	32	-33	-34	35	36	-37
			Crocodylus niloticus	NC_008142	1	2	3	4	5	6	7	-8	9	10	11	-12	-13	-14	-15	16	-17	18	19	20	21	22	23	24	25	26	27	28	30	29	31	32	-33	-34	35	36	-37
			Crocodylus novaeguineae	NC_015651	1	2	3	4	5	6	7	-8	9	10	11	-12	-13	-14	-15	16	-17	18	19	20	21	22	23	24	25	26	27	28	30	29	31	32	-33	-34	35	36	-37
			Crocodylus palustris	NC_014706	1	2	3	4	5	6	7	-8	9	10	11	-12	-13	-14	-15	16	-17	18	19	20	21	22	23	24	25	26	27	28	30	29	31	32	-33	-34	35	36	-37
			Crocodylus porosus	NC_008143	1	2	3	4	5	6	7	-8	9	10	11	-12	-13	-14	-15	16	-17	18	19	20	21	22	23	24	25	26	27	28	30	29	31	32	-33	-34	35	36	-37
			Crocodylus rhombifer	NC_024513	1	2	3	4	5	6	7	-8	9	10	11	-12	-13	-14	-15	16	-17	18	19	20	21	22	23	24	25	26	27	28	30	29	31	32	-33	-34	35	36	-37
			Crocodylus siamensis	NC_008795	1	2	3	4	5	6	7	-8	9	10	11	-12	-13	-14	-15	16	-17	18	19	20	21	22	23	24	25	26	27	28	30	29	31	32	-33	-34	35	36	-37
			Gavialis gangeticus	NC_008241	1	2	3	4	5	6	7	-8	9	10	11	-12	-13	-14	-15	16	-17	18	19	20	21	22	23	24	25	26	27	28	30	29	31	32	-33	-34	35	36	-37
			Mecistops cataphractus	NC_010639	1	2	3	4	5	6	7	-8	9	10	11	-12	-13	-14	-15	16	-17	18	19	20	21	22	23	24	25	26	27	28	30	29	31	32	-33	-34	35	36	-37
			Osteolaemus tetraspis	NC_009728	1	2	3	4	5	6	7	-8	9	10	11	-12	-13	-14	-15	16	-17	18	19	20	21	22	23	24	25	26	27	28	30	29	31	32	-33	-34	35	36	-37
			Tomistoma schlegelii	NC_011074	1	2	3	4	5	6	7	-8	9	10	11	-12	-13	-14	-15	16	-17	18	19	20	21	22	23	24	25	26	27	28	30	29	31	32	-33	-34	35	36	-37
[truncated: 8 more columns]

## Sheet: NCBI_Aves
					trnF	rrnS	trnV	rrnL	trnL	nad1	trnI	trnQ	trnM	nad2	trnW	trnA	trnN	trnC	trnY	cox1	trnS	trnD	cox2	trnK	atp8	atp6	cox3	trnG	nad3	trnR	nad4L	nad4	trnH	trnS	trnL	nad5	nad6	trnE	cob	trnT	trnP
					1	2	3	4	5	6	7	-8	9	10	11	-12	-13	-14	-15	16	-17	18	19	20	21	22	23	24	25	26	27	28	29	30	31	32	-33	-34	35	36	-37
Major taxa			Species	NCBI Ref ID
Aves (620)
Dinornithiformes	Dinornithidae (2)		Dinornis giganteus	NC_002672.1	1	2	3	4	5	6	7	-8	9	10	11	-12	-13	-14	-15	16	-17	18	19	20	21	22	23	24	25	26	27	28	29	30	31	32	35	36	-37	-33	-34
			Anomalopteryx didiformis	NC_002779.1	1	2	3	4	5	6	7	-8	9	10	11	-12	-13	-14	-15	16	-17	18	19	20	21	22	23	24	25	26	27	28	29	30	31	32	35	36	-37	-33	-34
	Emeidae (1)		Emeus crassus	NC_002673.1	1	2	3	4	5	6	7	-8	9	10	11	-12	-13	-14	-15	16	-17	18	19	20	21	22	23	24	25	26	27	28	29	30	31	32	35	36	-37	-33	-34
Struthioniformes	Apterygidae (2)		Apterix haastii	NC_002782.2	1	2	3	4	5	6	7	-8	9	10	11	-12	-13	-14	-15	16	-17	18	19	20	21	22	23	24	25	26	27	28	29	30	31	32	35	36	-37	-33	-34
			Apterix owenii	NC_013806.1	1	2	3	4	5	6	7	-8	9	10	11	-12	-13	-14	-15	16	-17	18	19	20	21	22	23	24	25	26	27	28	29	30	31	32	35	36	-37	-33	-34
	Casuariidae (2)		Casuarius casuarius	NC_002778.2	1	2	3	4	5	6	7	-8	9	10	11	-12	-13	-14	-15	16	-17	18	19	20	21	22	23	24	25	26	27	28	29	30	31	32	35	36	-37	-33	-34
			Dromaius novaehollandiae	NC_002784.1	1	2	3	4	5	6	7	-8	9	10	11	-12	-13	-14	-15	16	-17	18	19	20	21	22	23	24	25	26	27	28	29	30	31	32	35	36	-37	-33	-34
	Rheidae (2)		Pterocnemia pennata	NC_002783.2	1	2	3	4	5	6	7	-8	9	10	11	-12	-13	-14	-15	16	-17	18	19	20	21	22	23	24	25	26	27	28	29	30	31	32	35	36	-37	-33	-34
			Rhea americana	NC_000846.1	1	2	3	4	5	6	7	-8	9	10	11	-12	-13	-14	-15	16	-17	18	19	20	21	22	23	24	25	26	27	28	29	30	31	32	35	36	-37	-33	-34
	Struthionidae (1)		Struthio camelus	NC_002785.1	1	2	3	4	5	6	7	-8	9	10	11	-12	-13	-14	-15	16	-17	18	19	20	21	22	23	24	25	26	27	28	29	30	31	32	35	36	-37	-33	-34
	Tinamidae (3)		Tinamus guttatus	NC_027260.1	1	2	3	4	5	6	7	-8	9	10	11	-12	-13	-14	-15	16	-17	18	19	20	21	22	23	24	25	26	27	28	29	30	31	32	35	36	-37	-33	-34
			Tinamus major	NC_002781.3	1	2	3	4	5	6	7	-8	9	10	11	-12	-13	-14	-15	16	-17	18	19	20	21	22	23	24	25	26	27	28	29	30	31	32	35	36	-37	-33	-34
			Eudromia elegans	NC_002772.2	1	2	3	4	5	6	7	-8	9	10	11	-12	-13	-14	-15	16	-17	18	19	20	21	22	23	24	25	26	27	28	29	30	31	32	35	36	-37	-33	-34
Galliformes	Cracidae (2)		Crax daubentoni	NC_024617.1	1	2	3	4	5	6	7	-8	9	10	11	-12	-13	-14	-15	16	-17	18	19	20	21	22	23	24	25	26	27	28	29	30	31	32	35	36	-37	-33	-34
			Crax rubra	NC_024618.1	1	2	3	4	5	6	7	-8	9	10	11	-12	-13	-14	-15	16	-17	18	19	20	21	22	23	24	25	26	27	28	29	30	31	32	35	36	-37	-33	-34
	Megapodiidae (1)		Alectura lathami	NC_007227.1	1	2	3	4	5	6	7	-8	9	10	11	-12	-13	-14	-15	16	-17	18	19	20	21	22	23	24	25	26	27	28	29	30	31	32	35	36	-37	-33	-34
	Numididae (2)		Acryllium vulturinum	NC_014180.1	1	2	3	4	5	6	7	-8	9	10	11	-12	-13	-14	-15	16	-17	18	19	20	21	22	23	24	25	26	27	28	29	30	31	32	35	36	-37	-33	-34
			Numida meleagris	NC_034374.1	1	2	3	4	5	6	7	-8	9	10	11	-12	-13	-14	-15	16	-17	18	19	20	21	22	23	24	25	26	27	28	29	30	31	32	35	36	-37	-33	-34
	Odontophoridae (3)		Callipepla squamata	NC_029340.1	1	2	3	4	5	6	7	-8	9	10	11	-12	-13	-14	-15	16	-17	18	19	20	21	22	23	24	25	26	27	28	29	30	31	32	35	36	-37	-33	-34
			Colinus virginianus	NC_024620.1	1	2	3	4	5	6	7	-8	9	10	11	-12	-13	-14	-15	16	-17	18	19	20	21	22	23	24	25	26	27	28	29	30	31	32	35	36	-37	-33	-34
			Ptilopachus petrosus	NC_024616.1	1	2	3	4	5	6	7	-8	9	10	11	-12	-13	-14	-15	16	-17	18	19	20	21	22	23	24	25	26	27	28	29	30	31	32	35	36	-37	-33	-34
	Phasianidae (54)		Alectoris chukar	NC_020585.1	1	2	3	4	5	6	7	-8	9	10	11	-12	-13	-14	-15	16	-17	18	19	20	21	22	23	24	25	26	27	28	29	30	31	32	35	36	-37	-33	-34
			Arborophila ardens	NC_022683.1	1	2	3	4	5	6	7	-8	9	10	11	-12	-13	-14	-15	16	-17	18	19	20	21	22	23	24	25	26	27	28	29	30	31	32	35	36	-37	-33	-34
			Arborophila brunneopectus	NC_022684.1	1	2	3	4	5	6	7	-8	9	10	11	-12	-13	-14	-15	16	-17	18	19	20	21	22	23	24	25	26	27	28	29	30	31	32	35	36	-37	-33	-34
			Arborophila rufipectus	NC_012453.1	1	2	3	4	5	6	7	-8	9	10	11	-12	-13	-14	-15	16	-17	18	19	20	21	22	23	24	25	26	27	28	29	30	31	32	35	36	-37	-33	-34
			Arborophila rufogularis	NC_020584.1	1	2	3	4	5	6	7	-8	9	10	11	-12	-13	-14	-15	16	-17	18	19	20	21	22	23	24	25	26	27	28	29	30	31	32	35	36	-37	-33	-34
			Bambusicola fytchii	NC_020583.1	1	2	3	4	5	6	7	-8	9	10	11	-12	-13	-14	-15	16	-17	18	19	20	21	22	23	24	25	26	27	28	29	30	31	32	35	36	-37	-33	-34
			Bambusicola thoracicus	NC_011816.1	1	2	3	4	5	6	7	-8	9	10	11	-12	-13	-14	-15	16	-17	18	19	20	21	22	23	24	25	26	27	28	29	30	31	32	35	36	-37	-33	-34
			Caloperdix oculeus	NC_024619.1	1	2	3	4	5	6	7	-8	9	10	11	-12	-13	-14	-15	16	-17	18	19	20	21	22	23	24	25	26	27	28	29	30	31	32	35	36	-37	-33	-34
			Chrysolophus amherstiae	NC_020590.1	1	2	3	4	5	6	7	-8	9	10	11	-12	-13	-14	-15	16	-17	18	19	20	21	22	23	24	25	26	27	28	29	30	31	32	35	36	-37	-33	-34
			Chrysolophus pictus	NC_014576.1	1	2	3	4	5	6	7	-8	9	10	11	-12	-13	-14	-15	16	-17	18	19	20	21	22	23	24	25	26	27	28	29	30	31	32	35	36	-37	-33	-34
			Coturnix chinensis	NC_004575.1	1	2	3	4	5	6	7	-8	9	10	11	-12	-13	-14	-15	16	-17	18	19	20	21	22	23	24	25	26	27	28	29	30	31	32	35	36	-37	-33	-34
			Coturnix japonica	NC_003408.1	1	2	3	4	5	6	7	-8	9	10	11	-12	-13	-14	-15	16	-17	18	19	20	21	22	23	24	25	26	27	28	29	30	31	32	35	36	-37	-33	-34
			Crossoptilon auritum	NC_015897.1	1	2	3	4	5	6	7	-8	9	10	11	-12	-13	-14	-15	16	-17	18	19	20	21	22	23	24	25	26	27	28	29	30	31	32	35	36	-37	-33	-34
			Crossoptilon crossoptilon	NC_016679.1	1	2	3	4	5	6	7	-8	9	10	11	-12	-13	-14	-15	16	-17	18	19	20	21	22	23	24	25	26	27	28	29	30	31	32	35	36	-37	-33	-34
			Crossoptilon harmani	NC_026547.1	1	2	3	4	5	6	7	-8	9	10	11	-12	-13	-14	-15	16	-17	18	19	20	21	22	23	24	25	26	27	28	29	30	31	32	35	36	-37	-33	-34
			Crossoptilon mantchuricum	NC_026548.1	1	2	3	4	5	6	7	-8	9	10	11	-12	-13	-14	-15	16	-17	18	19	20	21	22	23	24	25	26	27	28	29	30	31	32	35	36	-37	-33	-34
			Francolinus pintadeanus	NC_011817.1	1	2	3	4	5	6	7	-8	9	10	11	-12	-13	-14	-15	16	-17	18	19	20	21	22	23	24	25	26	27	28	29	30	31	32	35	36	-37	-33	-34
			Gallus gallus	NC_001323.1	1	2	3	4	5	6	7	-8	9	10	11	-12	-13	-14	-15	16	-17	18	19	20	21	22	23	24	25	26	27	28	29	30	31	32	35	36	-37	-33	-34
			Gallus lafayetii	NC_007239.1	1	2	3	4	5	6	7	-8	9	10	11	-12	-13	-14	-15	16	-17	18	19	20	21	22	23	24	25	26	27	28	29	30	31	32	35	36	-37	-33	-34
			Gallus sonneratii	NC_007240.1	1	2	3	4	5	6	7	-8	9	10	11	-12	-13	-14	-15	16	-17	18	19	20	21	22	23	24	25	26	27	28	29	30	31	32	35	36	-37	-33	-34
			Gallus varius	NC_007238.1	1	2	3	4	5	6	7	-8	9	10	11	-12	-13	-14	-15	16	-17	18	19	20	21	22	23	24	25	26	27	28	29	30	31	32	35	36	-37	-33	-34
			Haematortyx sanguiniceps	NC_034001.1	1	2	3	4	5	6	7	-8	9	10	11	-12	-13	-14	-15	16	-17	18	19	20	21	22	23	24	25	26	27	28	29	30	31	32	35	36	-37	-33	-34
			Ithaginis cruentus	NC_018033.1	1	2	3	4	5	6	7	-8	9	10	11	-12	-13	-14	-15	16	-17	18	19	20	21	22	23	24	25	26	27	28	29	30	31	32	35	36	-37	-33	-34
			Lagopus lagopus	NC_035568.1	1	2	3	4	5	6	7	-8	9	10	11	-12	-13	-14	-15	16	-17	18	19	20	21	22	23	24	25	26	27	28	29	30	31	32	35	36	-37	-33	-34
			Lagopus muta	NC_034002.1	1	2	3	4	5	6	7	-8	9	10	11	-12	-13	-14	-15	16	-17	18	19	20	21	22	23	24	25	26	27	28	29	30	31	32	35	36	-37	-33	-34
			Lophophorus lhuysii	NC_013979.1	1	2	3	4	5	6	7	-8	9	10	11	-12	-13	-14	-15	16	-17	18	19	20	21	22	23	24	25	26	27	28	29	30	31	32	35	36	-37	-33	-34
			Lophophorus sclateri	NC_020589.1	1	2	3	4	5	6	7	-8	9	10	11	-12	-13	-14	-15	16	-17	18	19	20	21	22	23	24	25	26	27	28	29	30	31	32	35	36	-37	-33	-34
			Lophura ignita	NC_010781.1	1	2	3	4	5	6	7	-8	9	10	11	-12	-13	-14	-15	16	-17	18	19	20	21	22	23	24	25	26	27	28	29	30	31	32	35	36	-37	-33	-34
			Lophura nycthemera	NC_012895.1	1	2	3	4	5	6	7	-8	9	10	11	-12	-13	-14	-15	16	-17	18	19	20	21	22	23	24	25	26	27	28	29	30	31	32	35	36	-37	-33	-34
			Lophura swinhoii	NC_023779.1	1	2	3	4	5	6	7	-8	9	10	11	-12	-13	-14	-15	16	-17	18	19	20	21	22	23	24	25	26	27	28	29	30	31	32	35	36	-37	-33	-34
			Lyrurus tetrix	NC_024554.1	1	2	3	4	5	6	7	-8	9	10	11	-12	-13	-14	-15	16	-17	18	19	20	21	22	23	24	25	26	27	28	29	30	31	32	35	36	-37	-33	-34
			Meleagris gallopavo	NC_010195.2	1	2	3	4	5	6	7	-8	9	10	11	-12	-13	-14	-15	16	-17	18	19	20	21	22	23	24	25	26	27	28	29	30	31	32	35	36	-37	-33	-34
			Pavo cristatus	NC_024533.1	1	2	3	4	5	6	7	-8	9	10	11	-12	-13	-14	-15	16	-17	18	19	20	21	22	23	24	25	26	27	28	29	30	31	32	35	36	-37	-33	-34
			Pavo muticus	NC_012897.1	1	2	3	4	5	6	7	-8	9	10	11	-12	-13	-14	-15	16	-17	18	19	20	21	22	23	24	25	26	27	28	29	30	31	32	35	36	-37	-33	-34
			Perdix dauurica	NC_020588.1	1	2	3	4	5	6	7	-8	9	10	11	-12	-13	-14	-15	16	-17	18	19	20	21	22	23	24	25	26	27	28	29	30	31	32	35	36	-37	-33	-34
			Perdix hodgsoniae	NC_023940.1	1	2	3	4	5	6	7	-8	9	10	11	-12	-13	-14	-15	16	-17	18	19	20	21	22	23	24	25	26	27	28	29	30	31	32	35	36	-37	-33	-34
			Phasianus colchicus	NC_015526.1	1	2	3	4	5	6	7	-8	9	10	11	-12	-13	-14	-15	16	-17	18	19	20	21	22	23	24	25	26	27	28	29	30	31	32	35	36	-37	-33	-34
			Phasianus versicolor	NC_010778.1	1	2	3	4	5	6	7	-8	9	10	11	-12	-13	-14	-15	16	-17	18	19	20	21	22	23	24	25	26	27	28	29	30	31	32	35	36	-37	-33	-34
			Polyplectron bicalcaratum	NC_012900.1	1	2	3	4	5	6	7	-8	9	10	11	-12	-13	-14	-15	16	-17	18	19	20	21	22	23	24	25	26	27	28	29	30	31	32	35	36	-37	-33	-34
			Polyplectron germaini	NC_023264.1	1	2	3	4	5	6	7	-8	9	10	11	-12	-13	-14	-15	16	-17	18	19	20	21	22	23	24	25	26	27	28	29	30	31	32	35	36	-37	-33	-34
			Polyplectron napoleonis	NC_024615.1	1	2	3	4	5	6	7	-8	9	10	11	-12	-13	-14	-15	16	-17	18	19	20	21	22	23	24	25	26	27	28	29	30	31	32	35	36	-37	-33	-34
			Pucrasia macrolopha	NC_020587.1	1	2	3	4	5	6	7	-8	9	10	11	-12	-13	-14	-15	16	-17	18	19	20	21	22	23	24	25	26	27	28	29	30	31	32	35	36	-37	-33	-34
			Syrmaticus ellioti	NC_010771.1	1	2	3	4	5	6	7	-8	9	10	11	-12	-13	-14	-15	16	-17	18	19	20	21	22	23	24	25	26	27	28	29	30	31	32	35	36	-37	-33	-34
			Syrmaticus humiae	NC_010774.1	1	2	3	4	5	6	7	-8	9	10	11	-12	-13	-14	-15	16	-17	18	19	20	21	22	23	24	25	26	27	28	29	30	31	32	35	36	-37	-33	-34
			Syrmaticus reevesii	NC_010770.1	1	2	3	4	5	6	7	-8	9	10	11	-12	-13	-14	-15	16	-17	18	19	20	21	22	23	24	25	26	27	28	29	30	31	32	35	36	-37	-33	-34
			Syrmaticus soemmerringii	NC_010767.1	1	2	3	4	5	6	7	-8	9	10	11	-12	-13	-14	-15	16	-17	18	19	20	21	22	23	24	25	26	27	28	29	30	31	32	35	36	-37	-33	-34
			Tetraogallus himalayensis	NC_027279.1	1	2	3	4	5	6	7	-8	9	10	11	-12	-13	-14	-15	16	-17	18	19	20	21	22	23	24	25	26	27	28	29	30	31	32	35	36	-37	-33	-34
			Tetraogallus tibetanus	NC_023939.1	1	2	3	4	5	6	7	-8	9	10	11	-12	-13	-14	-15	16	-17	18	19	20	21	22	23	24	25	26	27	28	29	30	31	32	35	36	-37	-33	-34
			Tetraophasis obscurus	NC_018034.1	1	2	3	4	5	6	7	-8	9	10	11	-12	-13	-14	-15	16	-17	18	19	20	21	22	23	24	25	26	27	28	29	30	31	32	35	36	-37	-33	-34
			Tetraophasis szechenyii	NC_020613.1	1	2	3	4	5	6	7	-8	9	10	11	-12	-13	-14	-15	16	-17	18	19	20	21	22	23	24	25	26	27	28	29	30	31	32	35	36	-37	-33	-34
			Tetrastes bonasia	NC_020591.1	1	2	3	4	5	6	7	-8	9	10	11	-12	-13	-14	-15	16	-17	18	19	20	21	22	23	24	25	26	27	28	29	30	31	32	35	36	-37	-33	-34
			Tetrastes sewerzowi	NC_025318.1	1	2	3	4	5	6	7	-8	9	10	11	-12	-13	-14	-15	16	-17	18	19	20	21	22	23	24	25	26	27	28	29	30	31	32	35	36	-37	-33	-34
			Tragopan caboti	NC_013619.1	1	2	3	4	5	6	7	-8	9	10	11	-12	-13	-14	-15	16	-17	18	19	20	21	22	23	24	25	26	27	28	29	30	31	32	35	36	-37	-33	-34
			Tragopan temminckii	NC_020586.1	1	2	3	4	5	6	7	-8	9	10	11	-12	-13	-14	-15	16	-17	18	19	20	21	22	23	24	25	26	27	28	29	30	31	32	35	36	-37	-33	-34
Anseriformes	Anseranatidae (1)		Anseranas semipalmata	NC_005933.1	1	2	3	4	5	6	7	-8	9	10	11	-12	-13	-14	-15	16	-17	18	19	20	21	22	23	24	25	26	27	28	29	30	31	32	35	36	-37	-33	-34
	Anatidae (28)		Aix galericulata	NC_023969.1	1	2	3	4	5	6	7	-8	9	10	11	-12	-13	-14	-15	16	-17	18	19	20	21	22	23	24	25	26	27	28	29	30	31	32	35	36	-37	-33	-34
			Anas acuta	NC_024631.1	1	2	3	4	5	6	7	-8	9	10	11	-12	-13	-14	-15	16	-17	18	19	20	21	22	23	24	25	26	27	28	29	30	31	32	35	36	-37	-33	-34
			Anas clypeata	NC_028346.1	1	2	3	4	5	6	7	-8	9	10	11	-12	-13	-14	-15	16	-17	18	19	20	21	22	23	24	25	26	27	28	29	30	31	32	35	36	-37	-33	-34
			Anas crecca	NC_022452.1	1	2	3	4	5	6	7	-8	9	10	11	-12	-13	-14	-15	16	-17	18	19	20	21	22	23	24	25	26	27	28	29	30	31	32	35	36	-37	-33	-34
			Anas falcata	NC_023352.1	1	2	3	4	5	6	7	-8	9	10	11	-12	-13	-14	-15	16	-17	18	19	20	21	22	23	24	25	26	27	28	29	30	31	32	35	36	-37	-33	-34
			Anas platyrhynchos	NC_009684.1	1	2	3	4	5	6	7	-8	9	10	11	-12	-13	-14	-15	16	-17	18	19	20	21	22	23	24	25	26	27	28	29	30	31	32	35	36	-37	-33	-34
			Anas poecilorhyncha	NC_022418.1	1	2	3	4	5	6	7	-8	9	10	11	-12	-13	-14	-15	16	-17	18	19	20	21	22	23	24	25	26	27	28	29	30	31	32	35	36	-37	-33	-34
			Anser albifrons	NC_004539.1	1	2	3	4	5	6	7	-8	9	10	11	-12	-13	-14	-15	16	-17	18	19	20	21	22	23	24	25	26	27	28	29	30	31	32	35	36	-37	-33	-34
			Anser anser	NC_011196.1	1	2	3	4	5	6	7	-8	9	10	11	-12	-13	-14	-15	16	-17	18	19	20	21	22	23	24	25	26	27	28	29	30	31	32	35	36	-37	-33	-34
			Anser cygnoides	NC_023832.1	1	2	3	4	5	6	7	-8	9	10	11	-12	-13	-14	-15	16	-17	18	19	20	21	22	23	24	25	26	27	28	29	30	31	32	35	36	-37	-33	-34
			Anser fabalis	NC_016922.1	1	2	3	4	5	6	7	-8	9	10	11	-12	-13	-14	-15	16	-17	18	19	20	21	22	23	24	25	26	27	28	29	30	31	32	35	36	-37	-33	-34
			Anser indicus	NC_025654.1	1	2	3	4	5	6	7	-8	9	10	11	-12	-13	-14	-15	16	-17	18	19	20	21	22	23	24	25	26	27	28	29	30	31	32	35	36	-37	-33	-34
			Aythya americana	NC_000877.1	1	2	3	4	5	6	7	-8	9	10	11	-12	-13	-14	-15	16	-17	18	19	20	21	22	23	24	25	26	27	28	29	30	31	32	35	36	-37	-33	-34
			Aythya ferina	NC_024602.1	1	2	3	4	5	6	7	-8	9	10	11	-12	-13	-14	-15	16	-17	18	19	20	21	22	23	24	25	26	27	28	29	30	31	32	35	36	-37	-33	-34
			Aythya fuligula	NC_024595.1	1	2	3	4	5	6	7	-8	9	10	11	-12	-13	-14	-15	16	-17	18	19	20	21	22	23	24	25	26	27	28	29	30	31	32	35	36	-37	-33	-34
			Branta canadensis	NC_007011.1	1	2	3	4	5	6	7	-8	9	10	11	-12	-13	-14	-15	16	-17	18	19	20	21	22	23	24	25	26	27	28	29	30	31	32	35	36	-37	-33	-34
			Carina moschata	NC_010965.1	1	2	3	4	5	6	7	-8	9	10	11	-12	-13	-14	-15	16	-17	18	19	20	21	22	23	24	25	26	27	28	29	30	31	32	35	36	-37	-33	-34
			Cygnus atratus	NC_012843.1	1	2	3	4	5	6	7	-8	9	10	11	-12	-13	-14	-15	16	-17	18	19	20	21	22	23	24	25	26	27	28	29	30	31	32	35	36	-37	-33	-34
			Cygnus columbianus	NC_007691.1	1	2	3	4	5	6	7	-8	9	10	11	-12	-13	-14	-15	16	-17	18	19	20	21	22	23	24	25	26	27	28	29	30	31	32	35	36	-37	-33	-34
			Cygnus columbianus bewickii	NC_017604.1	1	2	3	4	5	6	7	-8	9	10	11	-12	-13	-14	-15	16	-17	18	19	20	21	22	23	24	25	26	27	28	29	30	31	32	35	36	-37	-33	-34
			Cygnus cygnus	NC_027095.1	1	2	3	4	5	6	7	-8	9	10	11	-12	-13	-14	-15	16	-17	18	19	20	21	22	23	24	25	26	27	28	29	30	31	32	35	36	-37	-33	-34
			Cygnus olor	NC_027096.1	1	2	3	4	5	6	7	-8	9	10	11	-12	-13	-14	-15	16	-17	18	19	20	21	22	23	24	25	26	27	28	29	30	31	32	35	36	-37	-33	-34
			Dendrocygna javanica	NC_012844.1	1	2	3	4	5	6	7	-8	9	10	11	-12	-13	-14	-15	16	-17	18	19	20	21	22	23	24	25	26	27	28	29	30	31	32	35	36	-37	-33	-34
			Mergus squamatus	NC_016723.1	1	2	3	4	5	6	7	-8	9	10	11	-12	-13	-14	-15	16	-17	18	19	20	21	22	23	24	25	26	27	28	29	30	31	32	35	36	-37	-33	-34
			Netta rufina	NC_024922.1	1	2	3	4	5	6	7	-8	9	10	11	-12	-13	-14	-15	16	-17	18	19	20	21	22	23	24	25	26	27	28	29	30	31	32	35	36	-37	-33	-34
			Sibirionetta formosa	NC_015482.1	1	2	3	4	5	6	7	-8	9	10	11	-12	-13	-14	-15	16	-17	18	19	20	21	22	23	24	25	26	27	28	29	30	31	32	35	36	-37	-33	-34
			Tadorna ferruginea	NC_024640.1	1	2	3	4	5	6	7	-8	9	10	11	-12	-13	-14	-15	16	-17	18	19	20	21	22	23	24	25	26	27	28	29	30	31	32	35	36	-37	-33	-34
			Tadorna tadorna	NC_024750.1	1	2	3	4	5	6	7	-8	9	10	11	-12	-13	-14	-15	16	-17	18	19	20	21	22	23	24	25	26	27	28	29	30	31	32	35	36	-37	-33	-34
Podicipediformes	Podicipedidae (3)		Podiceps cristatus	NC_008140.1	1	2	3	4	5	6	7	-8	9	10	11	-12	-13	-14	-15	16	-17	18	19	20	21	22	23	24	25	26	27	28	29	30	31	32	35	36	-37	-33	-34
			Tachybaptus novaehollandiae	NC_010095.1	1	2	3	4	5	6	7	-8	9	10	11	-12	-13	-14	-15	16	-17	18	19	20	21	22	23	24	25	26	27	28	29	30	31	32	35	36	-37	-33	-34
			Tachybaptus ruficollis	NC_024594.1	1	2	3	4	5	6	7	-8	9	10	11	-12	-13	-14	-15	16	-17	18	19	20	21	22	23	24	25	26	27	28	29	30	31	32	35	36	-37	-33	-34
Phoenicopteriformes	Phoenicopteridae (2)		Phoenicopterus roseus	NC_010089.1	1	2	3	4	5	6	7	-8	9	10	11	-12	-13	-14	-15	16	-17	18	19	20	21	22	23	24	25	26	27	28	29	30	31	32	35	36	-37	-33	-34
			Phoenicopterus ruber	NC_027934.1	1	2	3	4	5	6	7	-8	9	10	11	-12	-13	-14	-15	16	-17	18	19	20	21	22	23	24	25	26	27	28	29	30	31	32	35	36	-37	-33	-34
Phaethontiformes	Phaethontidae (2)		Phaethon rubricauda	NC_007979.1	1	2	3	4	5	6	7	-8	9	10	11	-12	-13	-14	-15	16	-17	18	19	20	21	22	23	24	25	26	27	28	29	30	31	32	35	36	-37	-33	-34
			Phaethon lepturus	NC_027275.1	1	2	3	4	5	6	7	-8	9	10	11	-12	-13	-14	-15	16	-17	18	19	20	21	22	23	24	25	26	27	28	29	30	31	32	35	36	-37	-33	-34
Columbiformes	Columbidae (21)		Alopecoenas salamonis	NC_031871.1	1	2	3	4	5	6	7	-8	9	10	11	-12	-13	-14	-15	16	-17	18	19	20	21	22	23	24	25	26	27	28	29	30	31	32	35	36	-37	-33	-34
			Caloenas maculata	NC_031870.1	1	2	3	4	5	6	7	-8	9	10	11	-12	-13	-14	-15	16	-17	18	19	20	21	22	23	24	25	26	27	28	29	30	31	32	35	36	-37	-33	-34
			Caloenas nicobarica	NC_031869.1	1	2	3	4	5	6	7	-8	9	10	11	-12	-13	-14	-15	16	-17	18	19	20	21	22	23	24	25	26	27	28	29	30	31	32	35	36	-37	-33	-34
			Columba jouyi	NC_031868.1	1	2	3	4	5	6	7	-8	9	10	11	-12	-13	-14	-15	16	-17	18	19	20	21	22	23	24	25	26	27	28	29	30	31	32	35	36	-37	-33	-34
			Columba livia	NC_013978.1	1	2	3	4	5	6	7	-8	9	10	11	-12	-13	-14	-15	16	-17	18	19	20	21	22	23	24	25	26	27	28	29	30	31	32	35	36	-37	-33	-34
			Columba rupestris	NC_031867.1	1	2	3	4	5	6	7	-8	9	10	11	-12	-13	-14	-15	16	-17	18	19	20	21	22	23	24	25	26	27	28	29	30	31	32	35	36	-37	-33	-34
			Didunculus strigirostris	NC_031866.1	1	2	3	4	5	6	7	-8	9	10	11	-12	-13	-14	-15	16	-17	18	19	20	21	22	23	24	25	26	27	28	29	30	31	32	35	36	-37	-33	-34
			Geotrygon violacea	NC_015207.1	1	2	3	4	5	6	7	-8	9	10	11	-12	-13	-14	-15	16	-17	18	19	20	21	22	23	24	25	26	27	28	29	30	31	32	35	36	-37	-33	-34
			Goura cristata	NC_031865.1	1	2	3	4	5	6	7	-8	9	10	11	-12	-13	-14	-15	16	-17	18	19	20	21	22	23	24	25	26	27	28	29	30	31	32	35	36	-37	-33	-34
			Goura scheepmakeri	NC_027947.1	1	2	3	4	5	6	7	-8	9	10	11	-12	-13	-14	-15	16	-17	18	19	20	21	22	23	24	25	26	27	28	29	30	31	32	35	36	-37	-33	-34
			Goura victoria	NC_036613.1	1	2	3	4	5	6	7	-8	9	10	11	-12	-13	-14	-15	16	-17	18	19	20	21	22	23	24	25	26	27	28	29	30	31	32	35	36	-37	-33	-34
			Hemiphaga novaeseelandiae	NC_013244.1	1	2	3	4	5	6	7	-8	9	10	11	-12	-13	-14	-15	16	-17	18	19	20	21	22	23	24	25	26	27	28	29	30	31	32	35	36	-37	-33	-34
			Leptotila verreauxi	NC_015190.1	1	2	3	4	5	6	7	-8	9	10	11	-12	-13	-14	-15	16	-17	18	19	20	21	22	23	24	25	26	27	28	29	30	31	32	35	36	-37	-33	-34
			Otidiphaps nobilis	NC_036612.1	1	2	3	4	5	6	7	-8	9	10	11	-12	-13	-14	-15	16	-17	18	19	20	21	22	23	24	25	26	27	28	29	30	31	32	35	36	-37	-33	-34
			Raphus cucullatus	NC_031864.1	1	2	3	4	5	6	7	-8	9	10	11	-12	-13	-14	-15	16	-17	18	19	20	21	22	23	24	25	26	27	28	29	30	31	32	35	36	-37	-33	-34
			Streptopelia chinensis	NC_026459.1	1	2	3	4	5	6	7	-8	9	10	11	-12	-13	-14	-15	16	-17	18	19	20	21	22	23	24	25	26	27	28	29	30	31	32	35	36	-37	-33	-34
			Streptopelia decaocto	NC_037513.1	1	2	3	4	5	6	7	-8	9	10	11	-12	-13	-14	-15	16	-17	18	19	20	21	22	23	24	25	26	27	28	29	30	31	32	35	36	-37	-33	-34
			Streptopelia orientalis	NC_031447.1	1	2	3	4	5	6	7	-8	9	10	11	-12	-13	-14	-15	16	-17	18	19	20	21	22	23	24	25	26	27	28	29	30	31	32	35	36	-37	-33	-34
			Trugon terrestris	NC_036611.1	1	2	3	4	5	6	7	-8	9	10	11	-12	-13	-14	-15	16	-17	18	19	20	21	22	23	24	25	26	27	28	29	30	31	32	35	36	-37	-33	-34
			Zenaida auriculata	NC_015203.1	1	2	3	4	5	6	7	-8	9	10	11	-12	-13	-14	-15	16	-17	18	19	20	21	22	23	24	25	26	27	28	29	30	31	32	35	36	-37	-33	-34
			Zenaida macroura	NC_031863.1	1	2	3	4	5	6	7	-8	9	10	11	-12	-13	-14	-15	16	-17	18	19	20	21	22	23	24	25	26	27	28	29	30	31	32	35	36	-37	-33	-34
Caprimulgiformes	Aegothelidae (1)		Aegotheles cristatus	NC_011718.2	1	2	3	4	5	6	7	-8	9	10	11	-12	-13	-14	-15	16	-17	18	19	20	21	22	23	24	25	26	27	28	29	30	31	32	35	36	-37	-33	-34
	Apodidae (3)		Apus apus	NC_008540.1	1	2	3	4	5	6	7	-8	9	10	11	-12	-13	-14	-15	16	-17	18	19	20	21	22	23	24	25	26	27	28	29	30	31	32	35	36	-37	-33	-34
			Chaetura pelagica	NC_028545.1	1	2	3	4	5	6	7	-8	9	10	11	-12	-13	-14	-15	16	-17	18	19	20	21	22	23	24	25	26	27	28	29	30	31	32	35	36	-37	-33	-34
			Cypseloides fumigatus	NC_034933.1	1	2	3	4	5	6	7	-8	9	10	11	-12	-13	-14	-15	16	-17	18	19	20	21	22	23	24	25	26	27	28	29	30	31	32	35	36	-37	-33	-34
	Caprimulgidae (1)		Caprimulgus indicus	NC_025773.1	1	2	3	4	5	6	7	-8	9	10	11	-12	-13	-14	-15	16	-17	18	19	20	21	22	23	24	25	26	27	28	29	30	31	32	35	36	-37	-33	-34
	Trochilidae (15)		Amazilia brevirostris	NC_033406.1	1	2	3	4	5	6	7	-8	9	10	11	-12	-13	-14	-15	16	-17	18	19	20	21	22	23	24	25	26	27	28	29	30	31	32	35	36	-37	-33	-34
			Amazilia millerii	NC_033405.1	1	2	3	4	5	6	7	-8	9	10	11	-12	-13	-14	-15	16	-17	18	19	20	21	22	23	24	25	26	27	28	29	30	31	32	35	36	-37	-33	-34
			Amazilia rondoniae	NC_033404.1	1	2	3	4	5	6	7	-8	9	10	11	-12	-13	-14	-15	16	-17	18	19	20	21	22	23	24	25	26	27	28	29	30	31	32	35	36	-37	-33	-34
			Amazilia versicolor	NC_024156.1	1	2	3	4	5	6	7	-8	9	10	11	-12	-13	-14	-15	16	-17	18	19	20	21	22	23	24	25	26	27	28	29	30	31	32	35	36	-37	-33	-34
			Archilochus colubris	NC_010094.1	1	2	3	4	5	6	7	-8	9	10	11	-12	-13	-14	-15	16	-17	18	19	20	21	22	23	24	25	26	27	28	29	30	31	32	35	36	-37	-33	-34
			Calliphlox amethystina	NC_030286.1	1	2	3	4	5	6	7	-8	9	10	11	-12	-13	-14	-15	16	-17	18	19	20	21	22	23	24	25	26	27	28	29	30	31	32	35	36	-37	-33	-34
			Chrysolampis mosquitus	NC_025786.1	1	2	3	4	5	6	7	-8	9	10	11	-12	-13	-14	-15	16	-17	18	19	20	21	22	23	24	25	26	27	28	29	30	31	32	35	36	-37	-33	-34
			Florisuga fusca	NC_030287.1	1	2	3	4	5	6	7	-8	9	10	11	-12	-13	-14	-15	16	-17	18	19	20	21	22	23	24	25	26	27	28	29	30	31	32	35	36	-37	-33	-34
			Florisuga mellivora	NC_027455.1	1	2	3	4	5	6	7	-8	9	10	11	-12	-13	-14	-15	16	-17	18	19	20	21	22	23	24	25	26	27	28	29	30	31	32	35	36	-37	-33	-34
			Glaucis hirsutus	NC_033413.1	1	2	3	4	5	6	7	-8	9	10	11	-12	-13	-14	-15	16	-17	18	19	20	21	22	23	24	25	26	27	28	29	30	31	32	35	36	-37	-33	-34
			Heliodoxa aurescens	NC_030285.1	1	2	3	4	5	6	7	-8	9	10	11	-12	-13	-14	-15	16	-17	18	19	20	21	22	23	24	25	26	27	28	29	30	31	32	35	36	-37	-33	-34
			Hylocharis cyanus	NC_027453.1	1	2	3	4	5	6	7	-8	9	10	11	-12	-13	-14	-15	16	-17	18	19	20	21	22	23	24	25	26	27	28	29	30	31	32	35	36	-37	-33	-34
			Lophornis magnificus	NC_033414.1	1	2	3	4	5	6	7	-8	9	10	11	-12	-13	-14	-15	16	-17	18	19	20	21	22	23	24	25	26	27	28	29	30	31	32	35	36	-37	-33	-34
			Oreotrochilus melanogaster	NC_027454.1	1	2	3	4	5	6	7	-8	9	10	11	-12	-13	-14	-15	16	-17	18	19	20	21	22	23	24	25	26	27	28	29	30	31	32	35	36	-37	-33	-34
			Phaethornis malaris	NC_030288.1	1	2	3	4	5	6	7	-8	9	10	11	-12	-13	-14	-15	16	-17	18	19	20	21	22	23	24	25	26	27	28	29	30	31	32	35	36	-37	-33	-34
Cuculiformes	Cuculidae (3)		Cuculus poliocephalus	NC_028414.1	1	2	3	4	5	6	7	-8	9	10	11	-12	-13	-14	-15	16	-17	18	19	20	21	22	23	24	25	26	27	28	29	30	31	32	35	36	-37	-33	-34
			Eudynamys tatiensis	NC_011709.1	1	2	3	4	5	6	7	-8	9	10	11	-12	-13	-14	-15	16	-17	18	19	20	21	22	23	24	25	26	27	28	29	30	31	32	35	36	-37	-33	-34
			Geococcyx californianus	NC_011711.1	1	2	3	4	5	6	7	-8	9	10	11	-12	-13	-14	-15	16	-17	18	19	20	21	22	23	24	25	26	27	28	29	30	31	32	35	36	-37	-33	-34
Gruiformes	Gruidae (15)		Anthropoides paradiseus	NC_020572.1	1	2	3	4	5	6	7	-8	9	10	11	-12	-13	-14	-15	16	-17	18	19	20	21	22	23	24	25	26	27	28	29	30	31	32	35	36	-37	-33	-34
			Anthropoides virgo	NC_020573.1	1	2	3	4	5	6	7	-8	9	10	11	-12	-13	-14	-15	16	-17	18	19	20	21	22	23	24	25	26	27	28	29	30	31	32	35	36	-37	-33	-34
			Antigone canadensis	NC_020582.1	1	2	3	4	5	6	7	-8	9	10	11	-12	-13	-14	-15	16	-17	18	19	20	21	22	23	24	25	26	27	28	29	30	31	32	35	36	-37	-33	-34
			Balearica regulorum	NC_020569.1	1	2	3	4	5	6	7	-8	9	10	11	-12	-13	-14	-15	16	-17	18	19	20	21	22	23	24	25	26	27	28	29	30	31	32	35	36	-37	-33	-34
			Balearica pavonina	NC_020570.1	1	2	3	4	5	6	7	-8	9	10	11	-12	-13	-14	-15	16	-17	18	19	20	21	22	23	24	25	26	27	28	29	30	31	32	35	36	-37	-33	-34
			Grus americana	NC_020576.1	1	2	3	4	5	6	7	-8	9	10	11	-12	-13	-14	-15	16	-17	18	19	20	21	22	23	24	25	26	27	28	29	30	31	32	35	36	-37	-33	-34
			Grus carunculatus	NC_020571.1	1	2	3	4	5	6	7	-8	9	10	11	-12	-13	-14	-15	16	-17	18	19	20	21	22	23	24	25	26	27	28	29	30	31	32	35	36	-37	-33	-34
			Grus leucogeranus	NC_020574.1	1	2	3	4	5	6	7	-8	9	10	11	-12	-13	-14	-15	16	-17	18	19	20	21	22	23	24	25	26	27	28	29	30	31	32	35	36	-37	-33	-34
			Grus japonensis	NC_020575.1	1	2	3	4	5	6	7	-8	9	10	11	-12	-13	-14	-15	16	-17	18	19	20	21	22	23	24	25	26	27	28	29	30	31	32	35	36	-37	-33	-34
			Grus grus	NC_020577.1	1	2	3	4	5	6	7	-8	9	10	11	-12	-13	-14	-15	16	-17	18	19	20	21	22	23	24	25	26	27	28	29	30	31	32	35	36	-37	-33	-34
			Grus antigone	NC_020581.1	1	2	3	4	5	6	7	-8	9	10	11	-12	-13	-14	-15	16	-17	18	19	20	21	22	23	24	25	26	27	28	29	30	31	32	35	36	-37	-33	-34
			Grus monacha	NC_020578.1	1	2	3	4	5	6	7	-8	9	10	11	-12	-13	-14	-15	16	-17	18	19	20	21	22	23	24	25	26	27	28	29	30	31	32	35	36	-37	-33	-34
			Grus nigricollis	NC_020579.1	1	2	3	4	5	6	7	-8	9	10	11	-12	-13	-14	-15	16	-17	18	19	20	21	22	23	24	25	26	27	28	29	30	31	32	35	36	-37	-33	-34
			Grus rubicunda	NC_020580.1	1	2	3	4	5	6	7	-8	9	10	11	-12	-13	-14	-15	16	-17	18	19	20	21	22	23	24	25	26	27	28	29	30	31	32	35	36	-37	-33	-34
			Grus vipio	NC_021368.1	1	2	3	4	5	6	7	-8	9	10	11	-12	-13	-14	-15	16	-17	18	19	20	21	22	23	24	25	26	27	28	29	30	31	32	35	36	-37	-33	-34
	Heliornithidae (1)		Heliornis fulica	NC_025499.1	1	2	3	4	5	6	7	-8	9	10	11	-12	-13	-14	-15	16	-17	18	19	20	21	22	23	24	25	26	27	28	29	30	31	32	35	36	-37	-33	-34
	Otididae (1)		Otis tarda	NC_014046.1	1	2	3	4	5	6	7	-8	9	10	11	-12	-13	-14	-15	16	-17	18	19	20	21	22	23	24	25	26	27	28	29	30	31	32	35	36	-37	-33	-34
	Rallidae (15)		Amaurornis akool	NC_023982.1	1	2	3	4	5	6	7	-8	9	10	11	-12	-13	-14	-15	16	-17	18	19	20	21	22	23	24	25	26	27	28	29	30	31	32	35	36	-37	-33	-34
			Amaurornis phoenicurus	NC_024593.1	1	2	3	4	5	6	7	-8	9	10	11	-12	-13	-14	-15	16	-17	18	19	20	21	22	23	24	25	26	27	28	29	30	31	32	35	36	-37	-33	-34
			Fulica atra	NC_025500.1	1	2	3	4	5	6	7	-8	9	10	11	-12	-13	-14	-15	16	-17	18	19	20	21	22	23	24	25	26	27	28	29	30	31	32	35	36	-37	-33	-34
			Eulabeornis castaneoventris	NC_025501.1	1	2	3	4	5	6	7	-8	9	10	11	-12	-13	-14	-15	16	-17	18	19	20	21	22	23	24	25	26	27	28	29	30	31	32	35	36	-37	-33	-34
			Gallirallus okinawae	NC_012140.1	1	2	3	4	5	6	7	-8	9	10	11	-12	-13	-14	-15	16	-17	18	19	20	21	22	23	24	25	26	27	28	29	30	31	32	35	36	-37	-33	-34
			Coturnicops exquisitus	NC_012143.1	1	2	3	4	5	6	7	-8	9	10	11	-12	-13	-14	-15	16	-17	18	19	20	21	22	23	24	25	26	27	28	29	30	31	32	35	36	-37	-33	-34
			Gallinula chloropus	NC_015236.1	1	2	3	4	5	6	7	-8	9	10	11	-12	-13	-14	-15	16	-17	18	19	20	21	22	23	24	25	26	27	28	29	30	31	32	35	36	-37	-33	-34
			Gallirallus philippensis	NC_025507.1	1	2	3	4	5	6	7	-8	9	10	11	-12	-13	-14	-15	16	-17	18	19	20	21	22	23	24	25	26	27	28	29	30	31	32	35	36	-37	-33	-34
			Gallicrex cinerea	NC_028408.1	1	2	3	4	5	6	7	-8	9	10	11	-12	-13	-14	-15	16	-17	18	19	20	21	22	23	24	25	26	27	28	29	30	31	32	35	36	-37	-33	-34
			Lewinia muelleri	NC_025502.1	1	2	3	4	5	6	7	-8	9	10	11	-12	-13	-14	-15	16	-17	18	19	20	21	22	23	24	25	26	27	28	29	30	31	32	35	36	-37	-33	-34
			Porzana paykullii	NC_037406.1	1	2	3	4	5	6	7	-8	9	10	11	-12	-13	-14	-15	16	-17	18	19	20	21	22	23	24	25	26	27	28	29	30	31	32	35	36	-37	-33	-34
			Porphyrio hochstetteri	NC_010092.1	1	2	3	4	5	6	7	-8	9	10	11	-12	-13	-14	-15	16	-17	18	19	20	21	22	23	24	25	26	27	28	29	30	31	32	35	36	-37	-33	-34
			Porphyrio porphyrio	NC_025508.1	1	2	3	4	5	6	7	-8	9	10	11	-12	-13	-14	-15	16	-17	18	19	20	21	22	23	24	25	26	27	28	29	30	31	32	35	36	-37	-33	-34
			Rallina eurizonoides	NC_012142.1	1	2	3	4	5	6	7	-8	9	10	11	-12	-13	-14	-15	16	-17	18	19	20	21	22	23	24	25	26	27	28	29	30	31	32	35	36	-37	-33	-34
			Sarothrura ayresi	NC_034316.1	1	2	3	4	5	6	7	-8	9	10	11	-12	-13	-14	-15	16	-17	18	19	20	21	22	23	24	25	26	27	28	29	30	31	32	35	36	-37	-33	-34
	Rhynochetidae (1)		Rhynochetos jubatus	NC_010091.1	1	2	3	4	5	6	7	-8	9	10	11	-12	-13	-14	-15	16	-17	18	19	20	21	22	23	24	25	26	27	28	29	30	31	32	35	36	-37	-33	-34
Gaviiformes	Gaviidae (2)		Gavia stellata	NC_007007.1	1	2	3	4	5	6	7	-8	9	10	11	-12	-13	-14	-15	16	-17	18	19	20	21	22	23	24	25	26	27	28	29	30	31	32	35	36	-37	-33	-34
			Gavia pacifica	NC_008139.1	1	2	3	4	5	6	7	-8	9	10	11	-12	-13	-14	-15	16	-17	18	19	20	21	22	23	24	25	26	27	28	29	30	31	32	35	36	-37	-33	-34
Sphenisciformes	Spheniscidae (9)		Aptenodytes forsteri	NC_027938.1	1	2	3	4	5	6	7	-8	9	10	11	-12	-13	-14	-15	16	-17	18	19	20	21	22	23	24	25	26	27	28	29	30	31	32	35	36	-37	-33	-34
			Eudyptes chrysocome	NC_008138.1	1	2	3	4	5	6	7	-8	9	10	11	-12	-13	-14	-15	16	-17	18	19	20	21	22	23	24	25	26	27	28	29	30	31	32	35	36	-37	-33	-34
			Eudyptula minor	NC_004538.1	1	2	3	4	5	6	7	-8	9	10	11	-12	-13	-14	-15	16	-17	18	19	20	21	22	23	24	25	26	27	28	29	30	31	32	35	36	-37	-33	-34
			Pygoscelis adeliae	NC_021137.1	1	2	3	4	5	6	7	-8	9	10	11	-12	-13	-14	-15	16	-17	18	19	20	21	22	23	24	25	26	27	28	29	30	31	32	35	36	-37	-33	-34
			Pygoscelis antarticus	NC_021474.1	1	2	3	4	5	6	7	-8	9	10	11	-12	-13	-14	-15	16	-17	18	19	20	21	22	23	24	25	26	27	28	29	30	31	32	35	36	-37	-33	-34
			Spheniscus demersus	NC_022817.1	1	2	3	4	5	6	7	-8	9	10	11	-12	-13	-14	-15	16	-17	18	19	20	21	22	23	24	25	26	27	28	29	30	31	32	35	36	-37	-33	-34
			Spheniscus humboldti	NC_036337.1	1	2	3	4	5	6	7	-8	9	10	11	-12	-13	-14	-15	16	-17	18	19	20	21	22	23	24	25	26	27	28	29	30	31	32	35	36	-37	-33	-34
			Spheniscus magellanicus	NC_036264.1	1	2	3	4	5	6	7	-8	9	10	11	-12	-13	-14	-15	16	-17	18	19	20	21	22	23	24	25	26	27	28	29	30	31	32	35	36	-37	-33	-34
			Spheniscus mendiculus	NC_036297.1	1	2	3	4	5	6	7	-8	9	10	11	-12	-13	-14	-15	16	-17	18	19	20	21	22	23	24	25	26	27	28	29	30	31	32	35	36	-37	-33	-34
Procellariiformes	Procellariidae (1)		Aphrodroma brevirostris	NC_007174.1	1	2	3	4	5	6	7	-8	9	10	11	-12	-13	-14	-15	16	-17	18	19	20	21	22	23	24	25	26	27	28	29	30	31	32	35	36	-37	-33	-34
	Diomedidae (4)		Phoebastria nigripes	NC_026188.1	1	2	3	4	5	6	7	-8	9	10	11	-12	-13	-14	-15	16	-17	18	19	20	21	22	23	24	25	26	27	28	29	30	31	32	35	35	36	36	-37	-37	-33	-33	-34	-34
			Phoebastria immutabilis	NC_026189.1	1	2	3	4	5	6	7	-8	9	10	11	-12	-13	-14	-15	16	-17	18	19	20	21	22	23	24	25	26	27	28	29	30	31	32	35	35	36	36	-37	-37	-33	-33	-34	-34
			Phoebastria albatrus	NC_026190.1	1	2	3	4	5	6	7	-8	9	10	11	-12	-13	-14	-15	16	-17	18	19	20	21	22	23	24	25	26	27	28	29	30	31	32	35	35	36	36	-37	-37	-33	-33	-34	-34
			Thalassarche melanophrys	NC_007172.2	1	2	3	4	5	6	7	-8	9	10	11	-12	-13	-14	-15	16	-17	18	19	20	21	22	23	24	25	26	27	28	29	30	31	32	35	36	36	-37	-37	-33	-33	-34	-34
Ciconiiformes	Ciconiidae (3)		Ciconia boyciana	NC_002196.1	1	2	3	4	5	6	7	-8	9	10	11	-12	-13	-14	-15	16	-17	18	19	20	21	22	23	24	25	26	27	28	29	30	31	32	35	36	-37	-33	-34
			Ciconia ciconia	NC_002197.1	1	2	3	4	5	6	7	-8	9	10	11	-12	-13	-14	-15	16	-17	18	19	20	21	22	23	24	25	26	27	28	29	30	31	32	35	36	-37	-33	-34
			Ciconia nigra	NC_023946.1	1	2	3	4	5	6	7	-8	9	10	11	-12	-13	-14	-15	16	-17	18	19	20	21	22	23	24	25	26	27	28	29	30	31	32	35	36	-37	-33	-34
Pelecaniformes	Ardeidae (20)		Ardea cinerea	NC_025900.1	1	2	3	4	5	6	7	-8	9	10	11	-12	-13	-14	-15	16	-17	18	19	20	21	22	23	24	25	26	27	28	29	30	31	32	35	35	36	36	-37	-37	-33	-33	-34	-34
			Ardea intermedia	NC_025918.1	1	2	3	4	5	6	7	-8	9	10	11	-12	-13	-14	-15	16	-17	18	19	20	21	22	23	24	25	26	27	28	29	30	31	32	35	35	36	36	-37	-37	-33	-33	-34
			Ardea modesta	NC_025916.1	1	2	3	4	5	6	7	-8	9	10	11	-12	-13	-14	-15	16	-17	18	19	20	21	22	23	24	25	26	27	28	29	30	31	32	35	35	36	36	-37	-37	-33	-34
			Ardea purpurea	NC_025919.1	1	2	3	4	5	6	7	-8	9	10	11	-12	-13	-14	-15	16	-17	18	19	20	21	22	23	24	25	26	27	28	29	30	31	32	35	35	36	36	-37	-33	-33	-34	-34
			Ardeola bacchus	NC_025921.1	1	2	3	4	5	6	7	-8	9	10	11	-12	-13	-14	-15	16	-17	18	19	20	21	22	23	24	25	26	27	28	29	30	31	32	35	35	36	36	-37	-37	-33	-33	-34	-34
			Butorides striata	NC_025922.1	1	2	3	4	5	6	7	-8	9	10	11	-12	-13	-14	-15	16	-17	18	19	20	21	22	23	24	25	26	27	28	29	30	31	32	35	35	36	36	-37	-37	-33	-33	-34	-34
			Botaurus stellaris	NC_025923.1	1	2	3	4	5	6	7	-8	9	10	11	-12	-13	-14	-15	16	-17	18	19	20	21	22	23	24	25	26	27	28	29	30	31	32	35	35	36	36	-37	-37	-33	-33	-34	-34
			Egretta sacra	NC_025920.1	1	2	3	4	5	6	7	-8	9	10	11	-12	-13	-14	-15	16	-17	18	19	20	21	22	23	24	25	26	27	28	29	30	31	32	35	35	36	36	-37	-37	-33	-33	-34	-34
			Ixobrychus eurhythmus	NC_025924.1	1	2	3	4	5	6	7	-8	9	10	11	-12	-13	-14	-15	16	-17	18	19	20	21	22	23	24	25	26	27	28	29	30	31	32	35	35	36	36	-37	-37	-33	-33	-34	-34
			Ixobrychus sinensis	NC_025925.1	1	2	3	4	5	6	7	-8	9	10	11	-12	-13	-14	-15	16	-17	18	19	20	21	22	23	24	25	26	27	28	29	30	31	32	35	35	36	36	-37	-37	-33	-33	-34	-34
			Gorsachius magnificus	NC_028193.1	1	2	3	4	5	6	7	-8	9	10	11	-12	-13	-14	-15	16	-17	18	19	20	21	22	23	24	25	26	27	28	29	30	31	32	35	35	36	36	-37	-37	-33	-33	-34	-34
			Gorsachius goisagi	NC_028194.1	1	2	3	4	5	6	7	-8	9	10	11	-12	-13	-14	-15	16	-17	18	19	20	21	22	23	24	25	26	27	28	29	30	31	32	35	35	36	36	-37	-37	-33	-33	-34	-34
			Gorsachius melanolophus	NC_028195.1	1	2	3	4	5	6	7	-8	9	10	11	-12	-13	-14	-15	16	-17	18	19	20	21	22	23	24	25	26	27	28	29	30	31	32	35	35	36	36	-37	-37	-33	-33	-34	-34
			Bubulcus ibis	NC_025917.1	1	2	3	4	5	6	7	-8	9	10	11	-12	-13	-14	-15	16	-17	18	19	20	21	22	23	24	25	26	27	28	29	30	31	32	35	35	36	36	-37	-33	-33	-34
			Ardea novaehollandiae	NC_008551.1	1	2	3	4	5	6	7	-8	9	10	11	-12	-13	-14	-15	16	-17	18	19	20	21	22	23	24	25	26	27	28	29	30	31	32	35	36	-37	-33	-34
			Dupetor flavicollis	NC_024575.1	1	2	3	4	5	6	7	-8	9	10	11	-12	-13	-14	-15	16	-17	18	19	20	21	22	23	24	25	26	27	28	29	30	31	32	35	36	-37	-33	-34
			Egretta eulophotes	NC_009736.1	1	2	3	4	5	6	7	-8	9	10	11	-12	-13	-14	-15	16	-17	18	19	20	21	22	23	24	25	26	27	28	29	30	31	32	35	36	-37	-33	-34
			Egretta garzetta	NC_023981.1	1	2	3	4	5	6	7	-8	9	10	11	-12	-13	-14	-15	16	-17	18	19	20	21	22	23	24	25	26	27	28	29	30	31	32	35	36	-37	-33	-34
			Ixobrychus cinnamomeus	NC_015077.1	1	2	3	4	5	6	7	-8	9	10	11	-12	-13	-14	-15	16	-17	18	19	20	21	22	23	24	25	26	27	28	29	30	31	32	35	36	-37	-33	-34
			Nycticorax nycticorax	NC_015807.1	1	2	3	4	5	6	7	-8	9	10	11	-12	-13	-14	-15	16	-17	18	19	20	21	22	23	24	25	26	27	28	29	30	31	32	35	36	-37	-33	-34
	Threskiornithidae (5)		Eudocimus ruber	NC_027504.1	1	2	3	4	5	6	7	-8	9	10	11	-12	-13	-14	-15	16	-17	18	19	20	21	22	23	24	25	26	27	28	29	30	31	32	35	36	-37	-33	-34
			Nipponia nippon	NC_008132.1	1	2	3	4	5	6	7	-8	9	10	11	-12	-13	-14	-15	16	-17	18	19	20	21	22	23	24	25	26	27	28	29	30	31	32	35	36	-37	-33	-34
			Platalea minor	NC_010962.1	1	2	3	4	5	6	7	-8	9	10	11	-12	-13	-14	-15	16	-17	18	19	20	21	22	23	24	25	26	27	28	29	30	31	32	35	36	-37	-33	-34
			Platalea leucorodia	NC_012772.1	1	2	3	4	5	6	7	-8	9	10	11	-12	-13	-14	-15	16	-17	18	19	20	21	22	23	24	25	26	27	28	29	30	31	32	35	36	-37	-33	-34
			Threskiornis aethiopicus	NC_013146.1	1	2	3	4	5	6	7	-8	9	10	11	-12	-13	-14	-15	16	-17	18	19	20	21	22	23	24	25	26	27	28	29	30	31	32	35	36	-37	-33	-34
Suliformes	Phalacrocoridae (2)		Phalacrocorax carbo	NC_027267.1	1	2	3	4	5	6	7	-8	9	10	11	-12	-13	-14	-15	16	-17	18	19	20	21	22	23	24	25	26	27	28	29	30	31	32	35	35	36	36	-37	-37	-33	-33	-34	-34
			Nannopterum brasilianus	NC_029758.1	1	2	3	4	5	6	7	-8	9	10	11	-12	-13	-14	-15	16	-17	18	19	20	21	22	23	24	25	26	27	28	29	30	31	32	35	35	36	36	-37	-37	-33	-33	-34	-34
Charadriiformes	Alcidae (3)		Pinguinus impennis	NC_031347.1	1	2	3	4	5	6	7	-8	9	10	11	-12	-13	-14	-15	16	-17	18	19	20	21	22	23	24	25	26	27	28	29	30	31	32	35	36	-37	-33	-34
			Synthliboramphus antiquus	NC_007978.1	1	2	3	4	5	6	7	-8	9	10	11	-12	-13	-14	-15	16	-17	18	19	20	21	22	23	24	25	26	27	28	29	30	31	32	35	36	-37	-33	-34
			Synthliboramphus wumizusume	NC_029328.1	1	2	3	4	5	6	7	-8	9	10	11	-12	-13	-14	-15	16	-17	18	19	20	21	22	23	24	25	26	27	28	29	30	31	32	35	36	-37	-33	-34
	Charadriidae (3)		Pluvialis fulva	NC_033966.1	1	2	3	4	5	6	7	-8	9	10	11	-12	-13	-14	-15	16	-17	18	19	20	21	22	23	24	25	26	27	28	29	30	31	32	35	35	36	-37	-33	-34
			Vanellus cinereus	NC_025514.1	1	2	3	4	5	6	7	-8	9	10	11	-12	-13	-14	-15	16	-17	18	19	20	21	22	23	24	25	26	27	28	29	30	31	32	35	36	-37	-33	-34
			Vanellus vanellus	NC_025637.1	1	2	3	4	5	6	7	-8	9	10	11	-12	-13	-14	-15	16	-17	18	19	20	21	22	23	24	25	26	27	28	29	30	31	32	35	36	-37	-33	-34
	Haematopodidae (2)		Haematopus ostralegus	NC_034237.1	1	2	3	4	5	6	7	-8	9	10	11	-12	-13	-14	-15	16	-17	18	19	20	21	22	23	24	25	26	27	28	29	30	31	32	35	36	-37	-33	-34
			Haematopus ater	NC_003713.2	1	2	3	4	5	6	7	-8	9	10	11	-12	-13	-14	-15	16	-17	18	19	20	21	22	23	24	25	26	27	28	29	30	31	32	35	36	-37	-33	-34
	Jacanidae (2)		Jacana jacana	NC_024069.1	1	2	3	4	5	6	7	-8	9	10	11	-12	-13	-14	-15	16	-17	18	19	20	21	22	23	24	25	26	27	28	29	30	31	32	35	36	-37	-33	-34
			Jacana spinosa	NC_024068.1	1	2	3	4	5	6	7	-8	9	10	11	-12	-13	-14	-15	16	-17	18	19	20	21	22	23	24	25	26	27	28	29	30	31	32	35	36	-37	-33	-34
	Laridae (10)		Gelochelidon nilotica	NC_036344.1	1	2	3	4	5	6	7	-8	9	10	11	-12	-13	-14	-15	16	-17	18	19	20	21	22	23	24	25	26	27	28	29	30	31	32	35	36	-37	-33	-34
			Chroicocephalus ridibundus	NC_025649.1	1	2	3	4	5	6	7	-8	9	10	11	-12	-13	-14	-15	16	-17	18	19	20	21	22	23	24	25	26	27	28	29	30	31	32	35	36	-37	-33	-34
			Ichthyaetus relictus	NC_023777.1	1	2	3	4	5	6	7	-8	9	10	11	-12	-13	-14	-15	16	-17	18	19	20	21	22	23	24	25	26	27	28	29	30	31	32	35	36	-37	-33	-34
			Larus vegae	NC_029383.1	1	2	3	4	5	6	7	-8	9	10	11	-12	-13	-14	-15	16	-17	18	19	20	21	22	23	24	25	26	27	28	29	30	31	32	35	36	-37	-33	-34
			Larus dominicanus	NC_007006.1	1	2	3	4	5	6	7	-8	9	10	11	-12	-13	-14	-15	16	-17	18	19	20	21	22	23	24	25	26	27	28	29	30	31	32	35	36	-37	-33	-34
			Larus crassirostris	NC_025556.1	1	2	3	4	5	6	7	-8	9	10	11	-12	-13	-14	-15	16	-17	18	19	20	21	22	23	24	25	26	27	28	29	30	31	32	35	36	-37	-33	-34
			Larus brunnicephalus	NC_018548.1	1	2	3	4	5	6	7	-8	9	10	11	-12	-13	-14	-15	16	-17	18	19	20	21	22	23	24	25	26	27	28	29	30	31	32	35	36	-37	-33	-34
			Saundersilarus saundersi	NC_017601.1	1	2	3	4	5	6	7	-8	9	10	11	-12	-13	-14	-15	16	-17	18	19	20	21	22	23	24	25	26	27	28	29	30	31	32	35	36	-37	-33	-34
			Sternula albifrons	NC_028176.1	1	2	3	4	5	6	7	-8	9	10	11	-12	-13	-14	-15	16	-17	18	19	20	21	22	23	24	25	26	27	28	29	30	31	32	35	36	-37	-33	-34
			Sterna hirundo	NC_036345.1	1	2	3	4	5	6	7	-8	9	10	11	-12	-13	-14	-15	16	-17	18	19	20	21	22	23	24	25	26	27	28	29	30	31	32	35	36	-37	-33	-34
	Recurvirostridae (2)		Himantopus himantopus	NC_035423.1	1	2	3	4	5	6	7	-8	9	10	11	-12	-13	-14	-15	16	-17	18	19	20	21	22	23	24	25	26	27	28	29	30	31	32	35	36	-37	-33	-34
			Recurviristra avosetta	NC_027420.1	1	2	3	4	5	6	7	-8	9	10	11	-12	-13	-14	-15	16	-17	18	19	20	21	22	23	24	25	26	27	28	29	30	31	32	35	36	-37	-33	-34
	Scolopacidae (9)		Gallinago stenura	NC_034741.1	1	2	3	4	5	6	7	-8	9	10	11	-12	-13	-14	-15	16	-17	18	19	20	21	22	23	24	25	26	27	28	29	30	31	32	35	36	-37	-33	-34
			Calidris pygmaea	NC_027496.1	1	2	3	4	5	6	7	-8	9	10	11	-12	-13	-14	-15	16	-17	18	19	20	21	22	23	24	25	26	27	28	29	30	31	32	35	36	-37	-33	-34
			Arenaria interpres	NC_003712.2	1	2	3	4	5	6	7	-8	9	10	11	-12	-13	-14	-15	16	-17	18	19	20	21	22	23	24	25	26	27	28	29	30	31	32	35	36	-37	-33	-34
			Numenius phaeopus	NC_030507.1	1	2	3	4	5	6	7	-8	9	10	11	-12	-13	-14	-15	16	-17	18	19	20	21	22	23	24	25	26	27	28	29	30	31	32	35	36	-37	-33	-34
			Scolopax rusticola	NC_025521.1	1	2	3	4	5	6	7	-8	9	10	11	-12	-13	-14	-15	16	-17	18	19	20	21	22	23	24	25	26	27	28	29	30	31	32	35	36	-37	-33	-34
			Tringa ochropus	NC_033974.1	1	2	3	4	5	6	7	-8	9	10	11	-12	-13	-14	-15	16	-17	18	19	20	21	22	23	24	25	26	27	28	29	30	31	32	35	36	-37	-33	-34
			Tringa semipalmata	NC_036016.1	1	2	3	4	5	6	7	-8	9	10	11	-12	-13	-14	-15	16	-17	18	19	20	21	22	23	24	25	26	27	28	29	30	31	32	35	36	-37	-33	-34
			Tringa erythropus	NC_030585.1	1	2	3	4	5	6	7	-8	9	10	11	-12	-13	-14	-15	16	-17	18	19	20	21	22	23	24	25	26	27	28	29	30	31	32	35	36	-37	-33	-34
			Xenus cinereus	NC_033973.1	1	2	3	4	5	6	7	-8	9	10	11	-12	-13	-14	-15	16	-17	18	19	20	21	22	23	24	25	26	27	28	29	30	31	32	35	36	-37	-33	-34
	Stercorariidae (1)		Sternacorarius maccormicki	NC_026125.1	1	2	3	4	5	6	7	-8	9	10	11	-12	-13	-14	-15	16	-17	18	19	20	21	22	23	24	25	26	27	28	29	30	31	32	35	36	-37	-33	-34
Strigiformes	Strigidae (7)		Asio flammeus	NC_027606.1	1	2	3	4	5	6	7	-8	9	10	11	-12	-13	-14	-15	16	-17	18	19	20	21	22	23	24	25	26	27	28	29	30	31	32	35	36	-37	-33	-34
			Glaucidium cuculoides	NC_034296.1	1	2	3	4	5	6	7	-8	9	10	11	-12	-13	-14	-15	16	-17	18	19	20	21	22	23	24	25	26	27	28	29	30	31	32	35	36	-37	-33	-34
			Ninox novaeseelandiae	NC_005932.1	1	2	3	4	5	6	7	-8	9	10	11	-12	-13	-14	-15	16	-17	18	19	20	21	22	23	24	25	26	27	28	29	30	31	32	35	36	-37	-33	-34
			Ninox scutulata	NC_029384.1	1	2	3	4	5	6	7	-8	9	10	11	-12	-13	-14	-15	16	-17	18	19	20	21	22	23	24	25	26	27	28	29	30	31	32	35	36	-37	-33	-34
			Ninox strenua	NC_033967.1	1	2	3	4	5	6	7	-8	9	10	11	-12	-13	-14	-15	16	-17	18	19	20	21	22	23	24	25	26	27	28	29	30	31	32	35	36	-37	-33	-34
			Otus bakkamoena	NC_028163.1	1	2	3	4	5	6	7	-8	9	10	11	-12	-13	-14	-15	16	-17	18	19	20	21	22	23	24	25	26	27	28	29	30	31	32	35	36	-37	-33	-34
			Otus scops	NC_028162.1	1	2	3	4	5	6	7	-8	9	10	11	-12	-13	-14	-15	16	-17	18	19	20	21	22	23	24	25	26	27	28	29	30	31	32	35	36	-37	-33	-34
	Tytonidae (1)		Phodilus badius	NC_023787.1	1	2	3	4	5	6	7	-8	9	10	11	-12	-13	-14	-15	16	-17	18	19	20	21	22	23	24	25	26	27	28	29	30	31	32	35	36	-37	-33	-34
Cathartiformes	Cathartidae (1)		Cathartes aura	NC_007628.1	1	2	3	4	5	6	7	-8	9	10	11	-12	-13	-14	-15	16	-17	18	19	20	21	22	23	24	25	26	27	28	29	30	31	32	35	36	-37	-33	-34
Accipitriformes	Accipitridae (16)		Accipiter gentilis	NC_011818.1	1	2	3	4	5	6	7	-8	9	10	11	-12	-13	-14	-15	16	-17	18	19	20	21	22	23	24	25	26	27	28	29	30	31	32	35	36	-37	-33	-34
			Accipiter nisus	NC_025580.1	1	2	3	4	5	6	7	-8	9	10	11	-12	-13	-14	-15	16	-17	18	19	20	21	22	23	24	25	26	27	28	29	30	31	32	35	36	-37	-33	-34
			Accipiter virgatus	NC_026082.1	1	2	3	4	5	6	7	-8	9	10	11	-12	-13	-14	-15	16	-17	18	19	20	21	22	23	24	25	26	27	28	29	30	31	32	35	36	-37	-33	-34
			Aquila chrysaetos	NC_024087.1	1	2	3	4	5	6	7	-8	9	10	11	-12	-13	-14	-15	16	-17	18	19	20	21	22	23	24	25	26	27	28	29	30	31	32	35	36	-37	-33	-34
			Aquila heliaca	NC_035806.1	1	2	3	4	5	6	7	-8	9	10	11	-12	-13	-14	-15	16	-17	18	19	20	21	22	23	24	25	26	27	28	29	30	31	32	35	36	-37	-33	-34
			Butastur indicus	NC_032362.1	1	2	3	4	5	6	7	-8	9	10	11	-12	-13	-14	-15	16	-17	18	19	20	21	22	23	24	25	26	27	28	29	30	31	32	35	36	-37	-33	-34
			Butastur liventer	NC_032363.1	1	2	3	4	5	6	7	-8	9	10	11	-12	-13	-14	-15	16	-17	18	19	20	21	22	23	24	25	26	27	28	29	30	31	32	35	36	-37	-33	-34
			Buteo buteo	NC_003128.3	1	2	3	4	5	6	7	-8	9	10	11	-12	-13	-14	-15	16	-17	18	19	20	21	22	23	24	25	26	27	28	29	30	31	32	35	36	-37	-33	-34
			Buteo hemilasius	NC_029377.1	1	2	3	4	5	6	7	-8	9	10	11	-12	-13	-14	-15	16	-17	18	19	20	21	22	23	24	25	26	27	28	29	30	31	32	35	36	-37	-33	-34
			Buteo lagopus	NC_029189.1	1	2	3	4	5	6	7	-8	9	10	11	-12	-13	-14	-15	16	-17	18	19	20	21	22	23	24	25	26	27	28	29	30	31	32	35	36	-37	-33	-34
			Circus melanoleucos	NC_035801.1	1	2	3	4	5	6	7	-8	9	10	11	-12	-13	-14	-15	16	-17	18	19	20	21	22	23	24	25	26	27	28	29	30	31	32	35	36	-37	-33	-34
			Gyps fulvus	NC_036050.1	1	2	3	4	5	6	7	-8	9	10	11	-12	-13	-14	-15	16	-17	18	19	20	21	22	23	24	25	26	27	28	29	30	31	32	35	36	-37	-33	-34
			Hieraaetus fasciatus	NC_029188.1	1	2	3	4	5	6	7	-8	9	10	11	-12	-13	-14	-15	16	-17	18	19	20	21	22	23	24	25	26	27	28	29	30	31	32	35	36	-37	-33	-34
			Nisaetus alboniger	NC_007599.1	1	2	3	4	5	6	7	-8	9	10	11	-12	-13	-14	-15	16	-17	18	19	20	21	22	23	24	25	26	27	28	29	30	31	32	35	36	-37	-33	-34
			Nisaetus nipalensis	NC_007598.1	1	2	3	4	5	6	7	-8	9	10	11	-12	-13	-14	-15	16	-17	18	19	20	21	22	23	24	25	26	27	28	29	30	31	32	35	36	-37	-33	-34
			Spilornis cheela	NC_015887.1	1	2	3	4	5	6	7	-8	9	10	11	-12	-13	-14	-15	16	-17	18	19	20	21	22	23	24	25	26	27	28	29	30	31	32	35	36	-37	-33	-34
	Pandionidae (1)		Pandion haliaetus	NC_008550.1	1	2	3	4	5	6	7	-8	9	10	11	-12	-13	-14	-15	16	-17	18	19	20	21	22	23	24	25	26	27	28	29	30	31	32	35	36	-37	-33	-34
	Sagittariidae (1)		Sagittarius serpentarius	NC_023788.1	1	2	3	4	5	6	7	-8	9	10	11	-12	-13	-14	-15	16	-17	18	19	20	21	22	23	24	25	26	27	28	29	30	31	32	35	36	-37	-33	-34
Trogoniformes	Trogonidae (1)		Trogon viridis	NC_011714.1	1	2	3	4	5	6	7	-8	9	10	11	-12	-13	-14	-15	16	-17	18	19	20	21	22	23	24	25	26	27	28	29	30	31	32	35	36	-37	-33	-34
Bucerotiformes	Bucerotidae (4)		Penelopides panini	NC_015087.1	1	2	3	4	5	6	7	-8	9	10	11	-12	-13	-14	-15	16	-17	18	19	20	21	22	23	24	25	26	27	28	29	30	31	32	35	35	36	36	-37	-37	-33	-33	-34	-34
			Aceros waldeni	NC_015085.1	1	2	3	4	5	6	7	-8	9	10	11	-12	-13	-14	-15	16	-17	18	19	20	21	22	23	24	25	26	27	28	29	30	31	32	35	35	36	36	-37	-37	-33	-33	-34	-34
			Bycanistes brevis	NC_015201.1	1	2	3	4	5	6	7	-8	9	10	11	-12	-13	-14	-15	16	-17	18	19	20	21	22	23	24	25	26	27	28	29	30	31	32	35	36	-37	-33	-34
			Bucorvus leadbeateri	NC_015199.1	1	2	3	4	5	6	7	-8	9	10	11	-12	-13	-14	-15	16	-17	18	19	20	21	22	23	24	25	26	27	28	29	30	31	32	35	36	-37	-33	-34
	Upupidae (1)		Upupa epops	NC_028178.1	1	2	3	4	5	6	7	-8	9	10	11	-12	-13	-14	-15	16	-17	18	19	20	21	22	23	24	25	26	27	28	29	30	31	32	35	36	-37	-33	-34
Coraciiformes	Alcedinidae (7)		Alcedo atthis	NC_035868.1	1	2	3	4	5	6	7	-8	9	10	11	-12	-13	-14	-15	16	-17	18	19	20	21	22	23	24	25	26	27	28	29	30	31	32	35	36	-37	-33	-34
			Ceryle rudis	NC_024280.1	1	2	3	4	5	6	7	-8	9	10	11	-12	-13	-14	-15	16	-17	18	19	20	21	22	23	24	25	26	27	28	29	30	31	32	35	36	-37	-33	-34
			Todiramphus sanctus	NC_011712.1	1	2	3	4	5	6	7	-8	9	10	11	-12	-13	-14	-15	16	-17	18	19	20	21	22	23	24	25	26	27	28	29	30	31	32	35	36	-37	-33	-34
			Halcyon coromanda	NC_028177.1	1	2	3	4	5	6	7	-8	9	10	11	-12	-13	-14	-15	16	-17	18	19	20	21	22	23	24	25	26	27	28	29	30	31	32	35	36	-37	-33	-34
			Halcyon pileata	NC_024198.1	1	2	3	4	5	6	7	-8	9	10	11	-12	-13	-14	-15	16	-17	18	19	20	21	22	23	24	25	26	27	28	29	30	31	32	35	36	-37	-33	-34
			Halcyon smyrnensis	NC_035746.1	1	2	3	4	5	6	7	-8	9	10	11	-12	-13	-14	-15	16	-17	18	19	20	21	22	23	24	25	26	27	28	29	30	31	32	35	36	-37	-33	-34
			Megaceryle lugubris	NC_035658.1	1	2	3	4	5	6	7	-8	9	10	11	-12	-13	-14	-15	16	-17	18	19	20	21	22	23	24	25	26	27	28	29	30	31	32	35	36	-37	-33	-34
	Coraciidae (1)		Eurystomus orientalis	NC_011716.2	1	2	3	4	5	6	7	-8	9	10	11	-12	-13	-14	-15	16	-17	18	19	20	21	22	23	24	25	26	27	28	29	30	31	32	35	36	-37	-33	-34
	Meropidae (1)		Merops viridis	NC_034642.1	1	2	3	4	5	6	7	-8	9	10	11	-12	-13	-14	-15	16	-17	18	19	20	21	22	23	24	25	26	27	28	29	30	31	32	35	36	-37	-33	-34
Piciformes	Picidae (7)		Campephilus guatemalensis	NC_028020.1	1	2	3	4	5	6	7	-8	9	10	11	-12	-13	-14	-15	16	-17	18	19	20	21	22	23	24	25	26	27	28	29	30	31	32	35	36	-37	-33	-34
			Campephilus imperialis	NC_034278.1	1	2	3	4	5	6	7	-8	9	10	11	-12	-13	-14	-15	16	-17	18	19	20	21	22	23	24	25	26	27	28	29	30	31	32	35	36	-37	-33	-34
			Dendrocopos leucotos	NC_029862.1	1	2	3	4	5	6	7	-8	9	10	11	-12	-13	-14	-15	16	-17	18	19	20	21	22	23	24	25	26	27	28	29	30	31	32	35	36	-37	-33	-34
			Dendrocopos major	NC_028174.1	1	2	3	4	5	6	7	-8	9	10	11	-12	-13	-14	-15	16	-17	18	19	20	21	22	23	24	25	26	27	28	29	30	31	32	35	36	-37	-33	-34
			Drycopus pileatus	NC_008546.1	1	2	3	4	5	6	7	-8	9	10	11	-12	-13	-14	-15	16	-17	18	19	20	21	22	23	24	25	26	27	28	29	30	31	32	35	36	-37	-33	-34
			Picoides pubescens	NC_027936.1	1	2	3	4	5	6	7	-8	9	10	11	-12	-13	-14	-15	16	-17	18	19	20	21	22	23	24	25	26	27	28	29	30	31	32	35	36	-37	-33	-34
			Sasia ochracea	NC_028019.1	1	2	3	4	5	6	7	-8	9	10	11	-12	-13	-14	-15	16	-17	18	19	20	21	22	23	24	25	26	27	28	29	30	31	32	35	36	-37	-33	-34
	Ramphastidae (1)		Pteroglossus azara	NC_008549.1	1	2	3	4	5	6	7	-8	9	10	11	-12	-13	-14	-15	16	-17	18	19	20	21	22	23	24	25	26	27	28	29	30	31	32	35	36	-37	-33	-34
Falconiformes	Falconidae (9)		Falco cherrug	NC_026715.1	1	2	3	4	5	6	7	-8	9	10	11	-12	-13	-14	-15	16	-17	18	19	20	21	22	23	24	25	26	27	28	29	30	31	32	35	36	-37	-33	-34
			Falco columbarius	NC_025579.1	1	2	3	4	5	6	7	-8	9	10	11	-12	-13	-14	-15	16	-17	18	19	20	21	22	23	24	25	26	27	28	29	30	31	32	35	36	-37	-33	-34
			Falco naumanni	NC_029846.1	1	2	3	4	5	6	7	-8	9	10	11	-12	-13	-14	-15	16	-17	18	19	20	21	22	23	24	25	26	27	28	29	30	31	32	35	36	-37	-33	-34
			Falco peregrinus	NC_000878.1	1	2	3	4	5	6	7	-8	9	10	11	-12	-13	-14	-15	16	-17	18	19	20	21	22	23	24	25	26	27	28	29	30	31	32	35	36	-37	-33	-34
			Falco rusticolus	NC_029359.1	1	2	3	4	5	6	7	-8	9	10	11	-12	-13	-14	-15	16	-17	18	19	20	21	22	23	24	25	26	27	28	29	30	31	32	35	36	-37	-33	-34
			Falco sparverius	NC_008547.1	1	2	3	4	5	6	7	-8	9	10	11	-12	-13	-14	-15	16	-17	18	19	20	21	22	23	24	25	26	27	28	29	30	31	32	35	36	-37	-33	-34
			Falco tinnunculus	NC_011307.1	1	2	3	4	5	6	7	-8	9	10	11	-12	-13	-14	-15	16	-17	18	19	20	21	22	23	24	25	26	27	28	29	30	31	32	35	36	-37	-33	-34
			Micrastur gilvicollis	NC_008548.1	1	2	3	4	5	6	7	-8	9	10	11	-12	-13	-14	-15	16	-17	18	19	20	21	22	23	24	25	26	27	28	29	30	31	32	35	36	-37	-33	-34
			Phalcoboenus australis	NC_031897.1	1	2	3	4	5	6	7	-8	9	10	11	-12	-13	-14	-15	16	-17	18	19	20	21	22	23	24	25	26	27	28	29	30	31	32	35	36	-37	-33	-34
Psittaciformes	Cacatuidae (5)		Cacatua moluccensis	NC_020592.1	1	2	3	4	5	6	7	-8	9	10	11	-12	-13	-14	-15	16	-17	18	19	20	21	22	23	24	25	26	27	28	29	30	31	32	35	36	-37	-33	-34
			Calyptorhynchus lathami	NC_020593.1	1	2	3	4	5	6	7	-8	9	10	11	-12	-13	-14	-15	16	-17	18	19	20	21	22	23	24	25	26	27	28	29	30	31	32	35	36	-37	-33	-34
			Calyptorhynchus baudinii	NC_020594.1	1	2	3	4	5	6	7	-8	9	10	11	-12	-13	-14	-15	16	-17	18	19	20	21	22	23	24	25	26	27	28	29	30	31	32	35	36	-37	-33	-34
			Calyptorhynchus latirostris	NC_020595.1	1	2	3	4	5	6	7	-8	9	10	11	-12	-13	-14	-15	16	-17	18	19	20	21	22	23	24	25	26	27	28	29	30	31	32	35	36	-37	-33	-34
			Nymphicus hollandicus	NC_015192.1	1	2	3	4	5	6	7	-8	9	10	11	-12	-13	-14	-15	16	-17	18	19	20	21	22	23	24	25	26	27	28	29	30	31	32	35	36	-37	-33	-34
	Psittacidae (28)		Agapornis roseicollis	NC_011708.1	1	2	3	4	5	6	7	-8	9	10	11	-12	-13	-14	-15	16	-17	18	19	20	21	22	23	24	25	26	27	28	29	30	31	32	35	36	-37	-33	-34
			Amazona aestiva	NC_033336.1	1	2	3	4	5	6	7	-8	9	10	11	-12	-13	-14	-15	16	-17	18	19	20	21	22	23	24	25	26	27	28	29	30	31	32	35	36	-37	-33	-34
			Amazona ventralis	NC_034679.1	1	2	3	4	5	6	7	-8	9	10	11	-12	-13	-14	-15	16	-17	18	19	20	21	22	23	24	25	26	27	28	29	30	31	32	35	36	-37	-33	-34
			Amazona ochrocephala	NC_027840.1	1	2	3	4	5	6	7	-8	9	10	11	-12	-13	-14	-15	16	-17	18	19	20	21	22	23	24	25	26	27	28	29	30	31	32	35	36	-37	-33	-34
			Ara macao	CM002021.1	1	2	3	4	5	6	7	-8	9	10	11	-12	-13	-14	-15	16	-17	18	19	20	21	22	23	24	25	26	27	28	29	30	31	32	35	36	-37	-33	-34
			Ara glaucogularis	NC_026029.1	1	2	3	4	5	6	7	-8	9	10	11	-12	-13	-14	-15	16	-17	18	19	20	21	22	23	24	25	26	27	28	29	30	31	32	35	36	-37	-33	-34
			Ara ararauna	NC_029319.1	1	2	3	4	5	6	7	-8	9	10	11	-12	-13	-14	-15	16	-17	18	19	20	21	22	23	24	25	26	27	28	29	30	31	32	35	36	-37	-33	-34
			Ara militaris	NC_027839.1	1	2	3	4	5	6	7	-8	9	10	11	-12	-13	-14	-15	16	-17	18	19	20	21	22	23	24	25	26	27	28	29	30	31	32	35	36	-37	-33	-34
			Brotogeris cyanoptera	NC_015530.1	1	2	3	4	5	6	7	-8	9	10	11	-12	-13	-14	-15	16	-17	18	19	20	21	22	23	24	25	26	27	28	29	30	31	32	35	36	-37	-33	-34
			Coracopsis vasa	NC_027841.1	1	2	3	4	5	6	7	-8	9	10	11	-12	-13	-14	-15	16	-17	18	19	20	21	22	23	24	25	26	27	28	29	30	31	32	35	36	-37	-33	-34
			Eclectus roratus	NC_027842.1	1	2	3	4	5	6	7	-8	9	10	11	-12	-13	-14	-15	16	-17	18	19	20	21	22	23	24	25	26	27	28	29	30	31	32	35	36	-37	-33	-34
			Forpus passerinus	NC_027843.1	1	2	3	4	5	6	7	-8	9	10	11	-12	-13	-14	-15	16	-17	18	19	20	21	22	23	24	25	26	27	28	29	30	31	32	35	36	-37	-33	-34
			Myiopsitta monachus	NC_027844.1	1	2	3	4	5	6	7	-8	9	10	11	-12	-13	-14	-15	16	-17	18	19	20	21	22	23	24	25	26	27	28	29	30	31	32	35	36	-37	-33	-34
			Melopsittacus undulatus	NC_009134.1	1	2	3	4	5	6	7	-8	9	10	11	-12	-13	-14	-15	16	-17	18	19	20	21	22	23	24	25	26	27	28	29	30	31	32	35	36	-37	-33	-34
			Eupsittula pertinax	NC_015197.1	1	2	3	4	5	6	7	-8	9	10	11	-12	-13	-14	-15	16	-17	18	19	20	21	22	23	24	25	26	27	28	29	30	31	32	35	36	-37	-33	-34
			Primolius couloni	NC_025742.1	1	2	3	4	5	6	7	-8	9	10	11	-12	-13	-14	-15	16	-17	18	19	20	21	22	23	24	25	26	27	28	29	30	31	32	35	36	-37	-33	-34
			Orthpsittaca manilata	NC_029161.1	1	2	3	4	5	6	7	-8	9	10	11	-12	-13	-14	-15	16	-17	18	19	20	21	22	23	24	25	26	27	28	29	30	31	32	35	36	-37	-33	-34
			Neophema chrysogaster	NC_019804.1	1	2	3	4	5	6	7	-8	9	10	11	-12	-13	-14	-15	16	-17	18	19	20	21	22	23	24	25	26	27	28	29	30	31	32	35	36	-37	-33	-34
			Primolius maracana	NC_029322.1	1	2	3	4	5	6	7	-8	9	10	11	-12	-13	-14	-15	16	-17	18	19	20	21	22	23	24	25	26	27	28	29	30	31	32	35	36	-37	-33	-34
			Psittacara acuticaudatus	NC_020325.1	1	2	3	4	5	6	7	-8	9	10	11	-12	-13	-14	-15	16	-17	18	19	20	21	22	23	24	25	26	27	28	29	30	31	32	35	36	-37	-33	-34
			Psittacara brevipes	NC_021764.1	1	2	3	4	5	6	7	-8	9	10	11	-12	-13	-14	-15	16	-17	18	19	20	21	22	23	24	25	26	27	28	29	30	31	32	35	36	-37	-33	-34
			Prioniturus luconensis	NC_027846.1	1	2	3	4	5	6	7	-8	9	10	11	-12	-13	-14	-15	16	-17	18	19	20	21	22	23	24	25	26	27	28	29	30	31	32	35	36	-37	-33	-33	-34
			Psephotellus pulcherrimus	NC_031358.1	1	2	3	4	5	6	7	-8	9	10	11	-12	-13	-14	-15	16	-17	18	19	20	21	22	23	24	25	26	27	28	29	30	31	32	35	36	-37	-33	-34
			Rhynchopsitta terrisi	NC_021771.1	1	2	3	4	5	6	7	-8	9	10	11	-12	-13	-14	-15	16	-17	18	19	20	21	22	23	24	25	26	27	28	29	30	31	32	35	36	-37	-33	-34
			Psittacara rubritorquis	NC_026042.1	1	2	3	4	5	6	7	-8	9	10	11	-12	-13	-14	-15	16	-17	18	19	20	21	22	23	24	25	26	27	28	29	30	31	32	35	36	-37	-33	-34
			Pyrrhura rupicula	NC_028404.1	1	2	3	4	5	6	7	-8	9	10	11	-12	-13	-14	-15	16	-17	18	19	20	21	22	23	24	25	26	27	28	29	30	31	32	35	36	-37	-33	-34
			Psittacus erithacus	NC_027847.1	1	2	3	4	5	6	7	-8	9	10	11	-12	-13	-14	-15	16	-17	18	19	20	21	22	23	24	25	26	27	28	29	30	31	32	35	36	-37	-33	-34
			Psittrichas fulgidus	NC_027848.1	1	2	3	4	5	6	7	-8	9	10	11	-12	-13	-14	-15	16	-17	18	19	20	21	22	23	24	25	26	27	28	29	30	31	32	35	36	-37	-33	-34
	Strigopidae (2)		Nestor notabilis	NC_027845.1	1	2	3	4	5	6	7	-8	9	10	11	-12	-13	-14	-15	16	-17	18	19	20	21	22	23	24	25	26	27	28	29	30	31	32	35	36	-37	-33	-34
			Strigops habroptilus	NC_005931.1	1	2	3	4	5	6	7	-8	9	10	11	-12	-13	-14	-15	16	-17	18	19	20	21	22	23	24	25	26	27	28	29	30	31	32	35	36	-37	-33	-34
Passeriformes	Acanthizidae (4)		Gerygone igata	NC_029139.1	1	2	3	4	5	6	7	-8	9	10	11	-12	-13	-14	-15	16	-17	18	19	20	21	22	23	24	25	26	27	28	29	30	31	32	35	36	-37	-33	-34
			Aegithalos bonvaloti	NC_024267.1	1	2	3	4	5	6	7	-8	9	10	11	-12	-13	-14	-15	16	-17	18	19	20	21	22	23	24	25	26	27	28	29	30	31	32	35	36	-37	-33	-34
			Aegithalos fuliginosus	NC_024266.1	1	2	3	4	5	6	7	-8	9	10	11	-12	-13	-14	-15	16	-17	18	19	20	21	22	23	24	25	26	27	28	29	30	31	32	35	36	-37	-33	-34
			Aegithalos glaucogularis	NC_024268.1	1	2	3	4	5	6	7	-8	9	10	11	-12	-13	-14	-15	16	-17	18	19	20	21	22	23	24	25	26	27	28	29	30	31	32	35	36	-37	-33	-34
	Alaudidae (2)		Alauda arvensis	NC_020425.1	1	2	3	4	5	6	7	-8	9	10	11	-12	-13	-14	-15	16	-17	18	19	20	21	22	23	24	25	26	27	28	29	30	31	32	35	36	-37	-33	-34
			Melanocorypha mongolica	NC_036760.1	1	2	3	4	5	6	7	-8	9	10	11	-12	-13	-14	-15	16	-17	18	19	20	21	22	23	24	25	26	27	28	29	30	31	32	35	36	-37	-33	-34
	Callaeidae (4)		Callaeas cinereus	NC_031350.1	1	2	3	4	5	6	7	-8	9	10	11	-12	-13	-14	-15	16	-17	18	19	20	21	22	23	24	25	26	27	28	29	30	31	32	35	36	-37	-33	-34
			Heteralocha acutirostris	NC_031351.1	1	2	3	4	5	6	7	-8	9	10	11	-12	-13	-14	-15	16	-17	18	19	20	21	22	23	24	25	26	27	28	29	30	31	32	35	36	-37	-33	-34
			Philesturnus carunculatus	NC_029143.1	1	2	3	4	5	6	7	-8	9	10	11	-12	-13	-14	-15	16	-17	18	19	20	21	22	23	24	25	26	27	28	29	30	31	32	35	36	-37	-33	-34
			Phoenicurus auroreus	NC_026066.1	1	2	3	4	5	6	7	-8	9	10	11	-12	-13	-14	-15	16	-17	18	19	20	21	22	23	24	25	26	27	28	29	30	31	32	35	36	-37	-33	-34
	Calyptomenidae (1)		Smithornis sharpei	NC_000879.1	1	2	3	4	5	6	7	-8	9	10	11	-12	-13	-14	-15	16	-17	18	19	20	21	22	23	24	25	26	27	28	29	30	31	32	35	36	-37	-33	-34
	Campephagidae (1)		Pericrocotus ethologus	NC_024257.1	1	2	3	4	5	6	7	-8	9	10	11	-12	-13	-14	-15	16	-17	18	19	20	21	22	23	24	25	26	27	28	29	30	31	32	35	36	-37	-33	-34
	Cardinalidae (1)		Cardinalis cardinalis	NC_025618.1	1	2	3	4	5	6	7	-8	9	10	11	-12	-13	-14	-15	16	-17	18	19	20	21	22	23	24	25	26	27	28	29	30	31	32	35	36	-37	-33	-34
	Corvidae (18)		Corvus brachyrhynchos	NC_026461.1	1	2	3	4	5	6	7	-8	9	10	11	-12	-13	-14	-15	16	-17	18	19	20	21	22	23	24	25	26	27	28	29	30	31	32	35	36	-37	-33	-34
			Corvus corax	NC_034838.1	1	2	3	4	5	6	7	-8	9	10	11	-12	-13	-14	-15	16	-17	18	19	20	21	22	23	24	25	26	27	28	29	30	31	32	35	36	-37	-33	-34
			Corvus coronoides	NC_035877.1	1	2	3	4	5	6	7	-8	9	10	11	-12	-13	-14	-15	16	-17	18	19	20	21	22	23	24	25	26	27	28	29	30	31	32	35	36	-37	-33	-34
			Corvus cryptoleucus	NC_034839.1	1	2	3	4	5	6	7	-8	9	10	11	-12	-13	-14	-15	16	-17	18	19	20	21	22	23	24	25	26	27	28	29	30	31	32	35	36	-37	-33	-34
			Corvus frugilegus	NC_002069.2	1	2	3	4	5	6	7	-8	9	10	11	-12	-13	-14	-15	16	-17	18	19	20	21	22	23	24	25	26	27	28	29	30	31	32	35	36	-37	-33	-34
			Corvus hawaiiensis	NC_026783.1	1	2	3	4	5	6	7	-8	9	10	11	-12	-13	-14	-15	16	-17	18	19	20	21	22	23	24	25	26	27	28	29	30	31	32	35	36	-37	-33	-34
			Corvus macrorhynchos	NC_027173.1	1	2	3	4	5	6	7	-8	9	10	11	-12	-13	-14	-15	16	-17	18	19	20	21	22	23	24	25	26	27	28	29	30	31	32	35	36	-37	-33	-34
			Corvus moriorum	NC_031518.1	1	2	3	4	5	6	7	-8	9	10	11	-12	-13	-14	-15	16	-17	18	19	20	21	22	23	24	25	26	27	28	29	30	31	32	35	36	-37	-33	-34
			Corvus splendens	NC_024607.1	1	2	3	4	5	6	7	-8	9	10	11	-12	-13	-14	-15	16	-17	18	19	20	21	22	23	24	25	26	27	28	29	30	31	32	35	36	-37	-33	-34
			Cyanopica cyanus	NC_015824.1	1	2	3	4	5	6	7	-8	9	10	11	-12	-13	-14	-15	16	-17	18	19	20	21	22	23	24	25	26	27	28	29	30	31	32	35	36	-37	-33	-34
			Garrulus glandarius	NC_015810.1	1	2	3	4	5	6	7	-8	9	10	11	-12	-13	-14	-15	16	-17	18	19	20	21	22	23	24	25	26	27	28	29	30	31	32	35	36	-37	-33	-34
			Nucifraga columbiana	NC_022839.1	1	2	3	4	5	6	7	-8	9	10	11	-12	-13	-14	-15	16	-17	18	19	20	21	22	23	24	25	26	27	28	29	30	31	32	35	36	-37	-33	-34
			Pica pica	NC_015200.1	1	2	3	4	5	6	7	-8	9	10	11	-12	-13	-14	-15	16	-17	18	19	20	21	22	23	24	25	26	27	28	29	30	31	32	35	36	-37	-33	-34
			Podoces hendersoni	NC_014879.1	1	2	3	4	5	6	7	-8	9	10	11	-12	-13	-14	-15	16	-17	18	19	20	21	22	23	24	25	26	27	28	29	30	31	32	35	36	-37	-33	-34
			Pyrrhocorax graculus	NC_025927.1	1	2	3	4	5	6	7	-8	9	10	11	-12	-13	-14	-15	16	-17	18	19	20	21	22	23	24	25	26	27	28	29	30	31	32	35	36	-37	-33	-34
			Pyrrhocorax pyrrhocorax	NC_025926.1	1	2	3	4	5	6	7	-8	9	10	11	-12	-13	-14	-15	16	-17	18	19	20	21	22	23	24	25	26	27	28	29	30	31	32	35	36	-37	-33	-34
			Urocissa caerulea	NC_037486.1	1	2	3	4	5	6	7	-8	9	10	11	-12	-13	-14	-15	16	-17	18	19	20	21	22	23	24	25	26	27	28	29	30	31	32	35	36	-37	-33	-34
			Urocissa erythrorhyncha	NC_020426.1	1	2	3	4	5	6	7	-8	9	10	11	-12	-13	-14	-15	16	-17	18	19	20	21	22	23	24	25	26	27	28	29	30	31	32	35	36	-37	-33	-34
	Emberizidae (13)		Emberiza chrysophrys	NC_015233.1	1	2	3	4	5	6	7	-8	9	10	11	-12	-13	-14	-15	16	-17	18	19	20	21	22	23	24	25	26	27	28	29	30	31	32	35	36	-37	-33	-34
			Emberiza cioides	NC_024524.1	1	2	3	4	5	6	7	-8	9	10	11	-12	-13	-14	-15	16	-17	18	19	20	21	22	23	24	25	26	27	28	29	30	31	32	35	36	-37	-33	-34
			Emberiza fucata	NC_033338.1	1	2	3	4	5	6	7	-8	9	10	11	-12	-13	-14	-15	16	-17	18	19	20	21	22	23	24	25	26	27	28	29	30	31	32	35	36	-37	-33	-34
			Emberiza jankowskii	NC_027251.1	1	2	3	4	5	6	7	-8	9	10	11	-12	-13	-14	-15	16	-17	18	19	20	21	22	23	24	25	26	27	28	29	30	31	32	35	36	-37	-33	-34
			Emberiza pusilla	NC_021408.1	1	2	3	4	5	6	7	-8	9	10	11	-12	-13	-14	-15	16	-17	18	19	20	21	22	23	24	25	26	27	28	29	30	31	32	35	36	-37	-33	-34
			Emberiza rutila	NC_024925.1	1	2	3	4	5	6	7	-8	9	10	11	-12	-13	-14	-15	16	-17	18	19	20	21	22	23	24	25	26	27	28	29	30	31	32	35	36	-37	-33	-34
			Emberiza tristrami	NC_015234.1	1	2	3	4	5	6	7	-8	9	10	11	-12	-13	-14	-15	16	-17	18	19	20	21	22	23	24	25	26	27	28	29	30	31	32	35	36	-37	-33	-34
			Melophus lathami	NC_031845.1	1	2	3	4	5	6	7	-8	9	10	11	-12	-13	-14	-15	16	-17	18	19	20	21	22	23	24	25	26	27	28	29	30	31	32	35	36	-37	-33	-34
			Schoeniclus aureolus	NC_022150.1	1	2	3	4	5	6	7	-8	9	10	11	-12	-13	-14	-15	16	-17	18	19	20	21	22	23	24	25	26	27	28	29	30	31	32	35	36	-37	-33	-34
			Schoeniclus elegans	NC_030368.1	1	2	3	4	5	6	7	-8	9	10	11	-12	-13	-14	-15	16	-17	18	19	20	21	22	23	24	25	26	27	28	29	30	31	32	35	36	-37	-33	-34
			Schoeniclus rusticus	NC_024924.1	1	2	3	4	5	6	7	-8	9	10	11	-12	-13	-14	-15	16	-17	18	19	20	21	22	23	24	25	26	27	28	29	30	31	32	35	36	-37	-33	-34
			Schoeniclus siemsseni	NC_032304.1	1	2	3	4	5	6	7	-8	9	10	11	-12	-13	-14	-15	16	-17	18	19	20	21	22	23	24	25	26	27	28	29	30	31	32	35	36	-37	-33	-34
			Schoeniclus spodocephala	NC_021445.1	1	2	3	4	5	6	7	-8	9	10	11	-12	-13	-14	-15	16	-17	18	19	20	21	22	23	24	25	26	27	28	29	30	31	32	35	36	-37	-33	-34
	Estrildidae (17)		Lonchura caniceps	NC_036397.1	1	2	3	4	5	6	7	-8	9	10	11	-12	-13	-14	-15	16	-17	18	19	20	21	22	23	24	25	26	27	28	29	30	31	32	35	36	-37	-33	-34
			Lonchura castaneothorax	NC_036398.1	1	2	3	4	5	6	7	-8	9	10	11	-12	-13	-14	-15	16	-17	18	19	20	21	22	23	24	25	26	27	28	29	30	31	32	35	36	-37	-33	-34
			Lonchura flaviprymna	NC_036399.1	1	2	3	4	5	6	7	-8	9	10	11	-12	-13	-14	-15	16	-17	18	19	20	21	22	23	24	25	26	27	28	29	30	31	32	35	36	-37	-33	-34
			Lonchura forbesi	NC_036400.1	1	2	3	4	5	6	7	-8	9	10	11	-12	-13	-14	-15	16	-17	18	19	20	21	22	23	24	25	26	27	28	29	30	31	32	35	36	-37	-33	-34
			Lonchura grandis	NC_036401.1	1	2	3	4	5	6	7	-8	9	10	11	-12	-13	-14	-15	16	-17	18	19	20	21	22	23	24	25	26	27	28	29	30	31	32	35	36	-37	-33	-34
			Lonchura grandis x castaneothorax	NC_036403.1	1	2	3	4	5	6	7	-8	9	10	11	-12	-13	-14	-15	16	-17	18	19	20	21	22	23	24	25	26	27	28	29	30	31	32	35	36	-37	-33	-34
			Lonchura hunsteini	NC_036402.1	1	2	3	4	5	6	7	-8	9	10	11	-12	-13	-14	-15	16	-17	18	19	20	21	22	23	24	25	26	27	28	29	30	31	32	35	36	-37	-33	-34
			Lonchura leucosticta	NC_036396.1	1	2	3	4	5	6	7	-8	9	10	11	-12	-13	-14	-15	16	-17	18	19	20	21	22	23	24	25	26	27	28	29	30	31	32	35	36	-37	-33	-34
			Lonchura melaena	NC_036404.1	1	2	3	4	5	6	7	-8	9	10	11	-12	-13	-14	-15	16	-17	18	19	20	21	22	23	24	25	26	27	28	29	30	31	32	35	36	-37	-33	-34
			Lonchura nevermanni	NC_036405.1	1	2	3	4	5	6	7	-8	9	10	11	-12	-13	-14	-15	16	-17	18	19	20	21	22	23	24	25	26	27	28	29	30	31	32	35	36	-37	-33	-34
			Lonchura nigerrima	NC_036406.1	1	2	3	4	5	6	7	-8	9	10	11	-12	-13	-14	-15	16	-17	18	19	20	21	22	23	24	25	26	27	28	29	30	31	32	35	36	-37	-33	-34
			Lonchura punctulata	NC_028036.1	1	2	3	4	5	6	7	-8	9	10	11	-12	-13	-14	-15	16	-17	18	19	20	21	22	23	24	25	26	27	28	29	30	31	32	35	36	-37	-33	-34
			Lonchura spectabilis	NC_036407.1	1	2	3	4	5	6	7	-8	9	10	11	-12	-13	-14	-15	16	-17	18	19	20	21	22	23	24	25	26	27	28	29	30	31	32	35	36	-37	-33	-34
			Lonchura striata domestica	NC_029475.1	1	2	3	4	5	6	7	-8	9	10	11	-12	-13	-14	-15	16	-17	18	19	20	21	22	23	24	25	26	27	28	29	30	31	32	35	36	-37	-33	-34
			Lonchura stygia	NC_036408.1	1	2	3	4	5	6	7	-8	9	10	11	-12	-13	-14	-15	16	-17	18	19	20	21	22	23	24	25	26	27	28	29	30	31	32	35	36	-37	-33	-34
			Padda oryzivora	NC_028441.1	1	2	3	4	5	6	7	-8	9	10	11	-12	-13	-14	-15	16	-17	18	19	20	21	22	23	24	25	26	27	28	29	30	31	32	35	36	-37	-33	-34
			Taeniopygia guttata	NC_007897.1	1	2	3	4	5	6	7	-8	9	10	11	-12	-13	-14	-15	16	-17	18	19	20	21	22	23	24	25	26	27	28	29	30	31	32	35	36	-37	-33	-34
	Fringillidae (38)		Acanthis flammea	NC_027285.1	1	2	3	4	5	6	7	-8	9	10	11	-12	-13	-14	-15	16	-17	18	19	20	21	22	23	24	25	26	27	28	29	30	31	32	35	36	-37	-33	-34
			Akialoa obscura	NC_031349.1	1	2	3	4	5	6	7	-8	9	10	11	-12	-13	-14	-15	16	-17	18	19	20	21	22	23	24	25	26	27	28	29	30	31	32	35	36	-37	-33	-34
			Carpodacus erythrinus	NC_025597.1	1	2	3	4	5	6	7	-8	9	10	11	-12	-13	-14	-15	16	-17	18	19	20	21	22	23	24	25	26	27	28	29	30	31	32	35	36	-37	-33	-34
			Carpodacus roseus	NC_025607.1	1	2	3	4	5	6	7	-8	9	10	11	-12	-13	-14	-15	16	-17	18	19	20	21	22	23	24	25	26	27	28	29	30	31	32	35	36	-37	-33	-34
			Chloris sinica	NC_015196.1	1	2	3	4	5	6	7	-8	9	10	11	-12	-13	-14	-15	16	-17	18	19	20	21	22	23	24	25	26	27	28	29	30	31	32	35	36	-37	-33	-34
			Coccothraustes coccothraustes	NC_025614.1	1	2	3	4	5	6	7	-8	9	10	11	-12	-13	-14	-15	16	-17	18	19	20	21	22	23	24	25	26	27	28	29	30	31	32	35	36	-37	-33	-34
			Eophona migratoria	NC_031374.1	1	2	3	4	5	6	7	-8	9	10	11	-12	-13	-14	-15	16	-17	18	19	20	21	22	23	24	25	26	27	28	29	30	31	32	35	36	-37	-33	-34
			Eremopsaltria mongolica	NC_025616.1	1	2	3	4	5	6	7	-8	9	10	11	-12	-13	-14	-15	16	-17	18	19	20	21	22	23	24	25	26	27	28	29	30	31	32	35	36	-37	-33	-34
			Fringilla coelebs	NC_025599.1	1	2	3	4	5	6	7	-8	9	10	11	-12	-13	-14	-15	16	-17	18	19	20	21	22	23	24	25	26	27	28	29	30	31	32	35	36	-37	-33	-34
			Fringilla montifringilla	NC_024048.1	1	2	3	4	5	6	7	-8	9	10	11	-12	-13	-14	-15	16	-17	18	19	20	21	22	23	24	25	26	27	28	29	30	31	32	35	36	-37	-33	-34
			Fringilla polatzeki	NC_031157.1	1	2	3	4	5	6	7	-8	9	10	11	-12	-13	-14	-15	16	-17	18	19	20	21	22	23	24	25	26	27	28	29	30	31	32	35	36	-37	-33	-34
			Haemorhous cassinii	NC_025613.1	1	2	3	4	5	6	7	-8	9	10	11	-12	-13	-14	-15	16	-17	18	19	20	21	22	23	24	25	26	27	28	29	30	31	32	35	36	-37	-33	-34
			Haemorhous mexicanus	NC_025610.1	1	2	3	4	5	6	7	-8	9	10	11	-12	-13	-14	-15	16	-17	18	19	20	21	22	23	24	25	26	27	28	29	30	31	32	35	36	-37	-33	-34
			Hemignathus flavus	NC_025608.1	1	2	3	4	5	6	7	-8	9	10	11	-12	-13	-14	-15	16	-17	18	19	20	21	22	23	24	25	26	27	28	29	30	31	32	35	36	-37	-33	-34
			Hemignathus parvus	NC_025622.1	1	2	3	4	5	6	7	-8	9	10	11	-12	-13	-14	-15	16	-17	18	19	20	21	22	23	24	25	26	27	28	29	30	31	32	35	36	-37	-33	-34
			Hemignathus stejnegeri	NC_025624.1	1	2	3	4	5	6	7	-8	9	10	11	-12	-13	-14	-15	16	-17	18	19	20	21	22	23	24	25	26	27	28	29	30	31	32	35	36	-37	-33	-34
			Hesperiphona vespertina	NC_025600.1	1	2	3	4	5	6	7	-8	9	10	11	-12	-13	-14	-15	16	-17	18	19	20	21	22	23	24	25	26	27	28	29	30	31	32	35	36	-37	-33	-34
			Himatione sanguinea	NC_025602.1	1	2	3	4	5	6	7	-8	9	10	11	-12	-13	-14	-15	16	-17	18	19	20	21	22	23	24	25	26	27	28	29	30	31	32	35	36	-37	-33	-34
			Leucosticte arctoa	NC_025615.1	1	2	3	4	5	6	7	-8	9	10	11	-12	-13	-14	-15	16	-17	18	19	20	21	22	23	24	25	26	27	28	29	30	31	32	35	36	-37	-33	-34
			Leucosticte brandti	NC_025604.1	1	2	3	4	5	6	7	-8	9	10	11	-12	-13	-14	-15	16	-17	18	19	20	21	22	23	24	25	26	27	28	29	30	31	32	35	36	-37	-33	-34
			Loxia curvirostra	NC_025623.1	1	2	3	4	5	6	7	-8	9	10	11	-12	-13	-14	-15	16	-17	18	19	20	21	22	23	24	25	26	27	28	29	30	31	32	35	36	-37	-33	-34
			Loxops caeruleirostris	NC_025605.1	1	2	3	4	5	6	7	-8	9	10	11	-12	-13	-14	-15	16	-17	18	19	20	21	22	23	24	25	26	27	28	29	30	31	32	35	36	-37	-33	-34
			Loxops coccineus	NC_025612.1	1	2	3	4	5	6	7	-8	9	10	11	-12	-13	-14	-15	16	-17	18	19	20	21	22	23	24	25	26	27	28	29	30	31	32	35	36	-37	-33	-34
			Loxops mana	NC_025598.1	1	2	3	4	5	6	7	-8	9	10	11	-12	-13	-14	-15	16	-17	18	19	20	21	22	23	24	25	26	27	28	29	30	31	32	35	36	-37	-33	-34
			Melamprosops phaeosoma	NC_025617.1	1	2	3	4	5	6	7	-8	9	10	11	-12	-13	-14	-15	16	-17	18	19	20	21	22	23	24	25	26	27	28	29	30	31	32	35	36	-37	-33	-34
			Oreomystis bairdi	NC_025628.1	1	2	3	4	5	6	7	-8	9	10	11	-12	-13	-14	-15	16	-17	18	19	20	21	22	23	24	25	26	27	28	29	30	31	32	35	36	-37	-33	-34
			Paroreomyza montana	NC_025601.1	1	2	3	4	5	6	7	-8	9	10	11	-12	-13	-14	-15	16	-17	18	19	20	21	22	23	24	25	26	27	28	29	30	31	32	35	36	-37	-33	-34
			Pinicola enucleator	NC_025609.1	1	2	3	4	5	6	7	-8	9	10	11	-12	-13	-14	-15	16	-17	18	19	20	21	22	23	24	25	26	27	28	29	30	31	32	35	36	-37	-33	-34
			Pseudonestor xanthophrys	NC_025630.1	1	2	3	4	5	6	7	-8	9	10	11	-12	-13	-14	-15	16	-17	18	19	20	21	22	23	24	25	26	27	28	29	30	31	32	35	36	-37	-33	-34
			Psittirostra psittacea	NC_031353.1	1	2	3	4	5	6	7	-8	9	10	11	-12	-13	-14	-15	16	-17	18	19	20	21	22	23	24	25	26	27	28	29	30	31	32	35	36	-37	-33	-34
			Pyrrhula pyrrhula	NC_025625.1	1	2	3	4	5	6	7	-8	9	10	11	-12	-13	-14	-15	16	-17	18	19	20	21	22	23	24	25	26	27	28	29	30	31	32	35	36	-37	-33	-34
			Serinus albogularis	NC_025595.1	1	2	3	4	5	6	7	-8	9	10	11	-12	-13	-14	-15	16	-17	18	19	20	21	22	23	24	25	26	27	28	29	30	31	32	35	36	-37	-33	-34
			Serinus canaria	NC_037521.1	1	2	3	4	5	6	7	-8	9	10	11	-12	-13	-14	-15	16	-17	18	19	20	21	22	23	24	25	26	27	28	29	30	31	32	35	36	-37	-33	-34
			Serinus dorsostriatus	NC_025621.1	1	2	3	4	5	6	7	-8	9	10	11	-12	-13	-14	-15	16	-17	18	19	20	21	22	23	24	25	26	27	28	29	30	31	32	35	36	-37	-33	-34
			Spinus psaltria	NC_025627.1	1	2	3	4	5	6	7	-8	9	10	11	-12	-13	-14	-15	16	-17	18	19	20	21	22	23	24	25	26	27	28	29	30	31	32	35	36	-37	-33	-34
			Spinus spinus	NC_015198.1	1	2	3	4	5	6	7	-8	9	10	11	-12	-13	-14	-15	16	-17	18	19	20	21	22	23	24	25	26	27	28	29	30	31	32	35	36	-37	-33	-34
			Uragus sibiricus	NC_025594.1	1	2	3	4	5	6	7	-8	9	10	11	-12	-13	-14	-15	16	-17	18	19	20	21	22	23	24	25	26	27	28	29	30	31	32	35	36	-37	-33	-34
			Vestiaria coccinea	NC_025620.1	1	2	3	4	5	6	7	-8	9	10	11	-12	-13	-14	-15	16	-17	18	19	20	21	22	23	24	25	26	27	28	29	30	31	32	35	36	-37	-33	-34
	Furnariidae (1)		Lepidocolaptes angustirostris	NC_037154.1	1	2	3	4	5	6	7	-8	9	10	11	-12	-13	-14	-15	16	-17	18	19	20	21	22	23	24	25	26	27	28	29	30	31	32	35	36	-37	-33	-34
	Hirundinidae (11)		Cecropis daurica	NC_024107.1	1	2	3	4	5	6	7	-8	9	10	11	-12	-13	-14	-15	16	-17	18	19	20	21	22	23	24	25	26	27	28	29	30	31	32	35	36	-37	-33	-34
			Progne chalybea	NC_020605.1	1	2	3	4	5	6	7	-8	9	10	11	-12	-13	-14	-15	16	-17	18	19	20	21	22	23	24	25	26	27	28	29	30	31	32	35	36	-37	-33	-34
			Tachycineta albilinea	NC_020601.1	1	2	3	4	5	6	7	-8	9	10	11	-12	-13	-14	-15	16	-17	18	19	20	21	22	23	24	25	26	27	28	29	30	31	32	35	36	-37	-33	-34
			Tachycineta albiventer	NC_020602.1	1	2	3	4	5	6	7	-8	9	10	11	-12	-13	-14	-15	16	-17	18	19	20	21	22	23	24	25	26	27	28	29	30	31	32	35	36	-37	-33	-34
			Tachycineta bicolor	NC_020596.1	1	2	3	4	5	6	7	-8	9	10	11	-12	-13	-14	-15	16	-17	18	19	20	21	22	23	24	25	26	27	28	29	30	31	32	35	36	-37	-33	-34
			Tachycineta cyaneoviridis	NC_020599.1	1	2	3	4	5	6	7	-8	9	10	11	-12	-13	-14	-15	16	-17	18	19	20	21	22	23	24	25	26	27	28	29	30	31	32	35	36	-37	-33	-34
			Tachycineta euchrysea	NC_020598.1	1	2	3	4	5	6	7	-8	9	10	11	-12	-13	-14	-15	16	-17	18	19	20	21	22	23	24	25	26	27	28	29	30	31	32	35	36	-37	-33	-34
			Tachycineta leucorrhoa	NC_020603.1	1	2	3	4	5	6	7	-8	9	10	11	-12	-13	-14	-15	16	-17	18	19	20	21	22	23	24	25	26	27	28	29	30	31	32	35	36	-37	-33	-34
			Tachycineta meyeni	NC_020604.1	1	2	3	4	5	6	7	-8	9	10	11	-12	-13	-14	-15	16	-17	18	19	20	21	22	23	24	25	26	27	28	29	30	31	32	35	36	-37	-33	-34
			Tachycineta stolzmanni	NC_020600.1	1	2	3	4	5	6	7	-8	9	10	11	-12	-13	-14	-15	16	-17	18	19	20	21	22	23	24	25	26	27	28	29	30	31	32	35	36	-37	-33	-34
			Tachycineta thalassina	NC_020597.1	1	2	3	4	5	6	7	-8	9	10	11	-12	-13	-14	-15	16	-17	18	19	20	21	22	23	24	25	26	27	28	29	30	31	32	35	36	-37	-33	-34
	Hyliotidae (1)		Hyliota flavigaster	NC_024868.1	1	2	3	4	5	6	7	-8	9	10	11	-12	-13	-14	-15	16	-17	18	19	20	21	22	23	24	25	26	27	28	29	30	31	32	35	36	-37	-33	-34
	Icteridae (21)		Agelaius phoeniceus	NC_018801.1	1	2	3	4	5	6	7	-8	9	10	11	-12	-13	-14	-15	16	-17	18	19	20	21	22	23	24	25	26	27	28	29	30	31	32	35	36	-37	-33	-34
			Amblyramphus holosericeus	NC_018802.1	1	2	3	4	5	6	7	-8	9	10	11	-12	-13	-14	-15	16	-17	18	19	20	21	22	23	24	25	26	27	28	29	30	31	32	35	36	-37	-33	-34
			Chrysomus cyanopus	NC_018813.1	1	2	3	4	5	6	7	-8	9	10	11	-12	-13	-14	-15	16	-17	18	19	20	21	22	23	24	25	26	27	28	29	30	31	32	35	36	-37	-33	-34
			Chrysomus icterocephalus	NC_018799.1	1	2	3	4	5	6	7	-8	9	10	11	-12	-13	-14	-15	16	-17	18	19	20	21	22	23	24	25	26	27	28	29	30	31	32	35	36	-37	-33	-34
			Chrysomus ruficapillus	NC_018796.1	1	2	3	4	5	6	7	-8	9	10	11	-12	-13	-14	-15	16	-17	18	19	20	21	22	23	24	25	26	27	28	29	30	31	32	35	36	-37	-33	-34
			Chrysomus thilius	NC_018807.1	1	2	3	4	5	6	7	-8	9	10	11	-12	-13	-14	-15	16	-17	18	19	20	21	22	23	24	25	26	27	28	29	30	31	32	35	36	-37	-33	-34
			Chrysomus xanthophthalmus	NC_018798.1	1	2	3	4	5	6	7	-8	9	10	11	-12	-13	-14	-15	16	-17	18	19	20	21	22	23	24	25	26	27	28	29	30	31	32	35	36	-37	-33	-34
			Curaeus curaeus	NC_018808.1	1	2	3	4	5	6	7	-8	9	10	11	-12	-13	-14	-15	16	-17	18	19	20	21	22	23	24	25	26	27	28	29	30	31	32	35	36	-37	-33	-34
			Dives dives	NC_018800.1	1	2	3	4	5	6	7	-8	9	10	11	-12	-13	-14	-15	16	-17	18	19	20	21	22	23	24	25	26	27	28	29	30	31	32	35	36	-37	-33	-34
			Euphagus cyanocephalus	NC_018827.1	1	2	3	4	5	6	7	-8	9	10	11	-12	-13	-14	-15	16	-17	18	19	20	21	22	23	24	25	26	27	28	29	30	31	32	35	36	-37	-33	-34
			Gnorimopsar chopi	NC_018795.1	1	2	3	4	5	6	7	-8	9	10	11	-12	-13	-14	-15	16	-17	18	19	20	21	22	23	24	25	26	27	28	29	30	31	32	35	36	-37	-33	-34
			Gymnomystax mexicanus	NC_018812.1	1	2	3	4	5	6	7	-8	9	10	11	-12	-13	-14	-15	16	-17	18	19	20	21	22	23	24	25	26	27	28	29	30	31	32	35	36	-37	-33	-34
			Macroagelaius imthurni	NC_018810.1	1	2	3	4	5	6	7	-8	9	10	11	-12	-13	-14	-15	16	-17	18	19	20	21	22	23	24	25	26	27	28	29	30	31	32	35	36	-37	-33	-34
			Molothrus aeneus	NC_018806.1	1	2	3	4	5	6	7	-8	9	10	11	-12	-13	-14	-15	16	-17	18	19	20	21	22	23	24	25	26	27	28	29	30	31	32	35	36	-37	-33	-34
			Molothrus badius	NC_018811.1	1	2	3	4	5	6	7	-8	9	10	11	-12	-13	-14	-15	16	-17	18	19	20	21	22	23	24	25	26	27	28	29	30	31	32	35	36	-37	-33	-34
			Nesopsar nigerrimus	NC_018794.1	1	2	3	4	5	6	7	-8	9	10	11	-12	-13	-14	-15	16	-17	18	19	20	21	22	23	24	25	26	27	28	29	30	31	32	35	36	-37	-33	-34
			Oreopsar bolivianus	NC_018797.1	1	2	3	4	5	6	7	-8	9	10	11	-12	-13	-14	-15	16	-17	18	19	20	21	22	23	24	25	26	27	28	29	30	31	32	35	36	-37	-33	-34
			Pseudoleistes guirahuro	NC_018809.1	1	2	3	4	5	6	7	-8	9	10	11	-12	-13	-14	-15	16	-17	18	19	20	21	22	23	24	25	26	27	28	29	30	31	32	35	36	-37	-33	-34
			Pseudoleistes virescens	NC_018805.1	1	2	3	4	5	6	7	-8	9	10	11	-12	-13	-14	-15	16	-17	18	19	20	21	22	23	24	25	26	27	28	29	30	31	32	35	36	-37	-33	-34
			Quiscalus quiscula	NC_018803.1	1	2	3	4	5	6	7	-8	9	10	11	-12	-13	-14	-15	16	-17	18	19	20	21	22	23	24	25	26	27	28	29	30	31	32	35	36	-37	-33	-34
			Xanthopsar flavus	NC_018804.1	1	2	3	4	5	6	7	-8	9	10	11	-12	-13	-14	-15	16	-17	18	19	20	21	22	23	24	25	26	27	28	29	30	31	32	35	36	-37	-33	-34
	Laniidae (4)		Lanius cristatus	NC_028333.1	1	2	3	4	5	6	7	-8	9	10	11	-12	-13	-14	-15	16	-17	18	19	20	21	22	23	24	25	26	27	28	29	30	31	32	35	36	-37	-33	-34
			Lanius isabellinus	NC_027655.1	1	2	3	4	5	6	7	-8	9	10	11	-12	-13	-14	-15	16	-17	18	19	20	21	22	23	24	25	26	27	28	29	30	31	32	35	36	-37	-33	-34
			Lanius schach	NC_030604.1	1	2	3	4	5	6	7	-8	9	10	11	-12	-13	-14	-15	16	-17	18	19	20	21	22	23	24	25	26	27	28	29	30	31	32	35	36	-37	-33	-34
			Lanius tephronotus	NC_021105.1	1	2	3	4	5	6	7	-8	9	10	11	-12	-13	-14	-15	16	-17	18	19	20	21	22	23	24	25	26	27	28	29	30	31	32	35	36	-37	-33	-34
	Leiotrichidae (13)		Garrulax albogularis	NC_037464.1	1	2	3	4	5	6	7	-8	9	10	11	-12	-13	-14	-15	16	-17	18	19	20	21	22	23	24	25	26	27	28	29	30	31	32	35	36	-37	-33	-34
			Garrulax canorus	NC_020429.1	1	2	3	4	5	6	7	-8	9	10	11	-12	-13	-14	-15	16	-17	18	19	20	21	22	23	24	25	26	27	28	29	30	31	32	35	36	-37	-33	-34
			Garrulax cineraceus	NC_024553.1	1	2	3	4	5	6	7	-8	9	10	11	-12	-13	-14	-15	16	-17	18	19	20	21	22	23	24	25	26	27	28	29	30	31	32	35	36	-37	-33	-34
			Garrulax formosus	NC_034353.1	1	2	3	4	5	6	7	-8	9	10	11	-12	-13	-14	-15	16	-17	18	19	20	21	22	23	24	25	26	27	28	29	30	31	32	35	36	-37	-33	-34
			Garrulax ocellatus	NC_027657.1	1	2	3	4	5	6	7	-8	9	10	11	-12	-13	-14	-15	16	-17	18	19	20	21	22	23	24	25	26	27	28	29	30	31	32	35	36	-37	-33	-34
			Garrulax perspicillatus	NC_026068.1	1	2	3	4	5	6	7	-8	9	10	11	-12	-13	-14	-15	16	-17	18	19	20	21	22	23	24	25	26	27	28	29	30	31	32	35	36	-37	-33	-34
			Garrulax poecilorhynchus	NC_028082.1	1	2	3	4	5	6	7	-8	9	10	11	-12	-13	-14	-15	16	-17	18	19	20	21	22	23	24	25	26	27	28	29	30	31	32	35	36	-37	-33	-34
			Garrulax sannio	NC_028186.1	1	2	3	4	5	6	7	-8	9	10	11	-12	-13	-14	-15	16	-17	18	19	20	21	22	23	24	25	26	27	28	29	30	31	32	35	36	-37	-33	-34
			Leiothrix argentauris	NC_015114.1	1	2	3	4	5	6	7	-8	9	10	11	-12	-13	-14	-15	16	-17	18	19	20	21	22	23	24	25	26	27	28	29	30	31	32	35	36	-37	-33	-34
			Leiothrix lutea	NC_020427.1	1	2	3	4	5	6	7	-8	9	10	11	-12	-13	-14	-15	16	-17	18	19	20	21	22	23	24	25	26	27	28	29	30	31	32	35	36	-37	-33	-34
			Minla ignotincta	NC_030588.1	1	2	3	4	5	6	7	-8	9	10	11	-12	-13	-14	-15	16	-17	18	19	20	21	22	23	24	25	26	27	28	29	30	31	32	35	36	-37	-33	-34
			Trochalopteron affine	NC_029402.1	1	2	3	4	5	6	7	-8	9	10	11	-12	-13	-14	-15	16	-17	18	19	20	21	22	23	24	25	26	27	28	29	30	31	32	35	36	-37	-33	-34
			Trochalopteron elliotii	NC_034373.1	1	2	3	4	5	6	7	-8	9	10	11	-12	-13	-14	-15	16	-17	18	19	20	21	22	23	24	25	26	27	28	29	30	31	32	35	36	-37	-33	-34
	Locustellidae (2)		Locustella pryeri	NC_029151.1	1	2	3	4	5	6	7	-8	9	10	11	-12	-13	-14	-15	16	-17	18	19	20	21	22	23	24	25	26	27	28	29	30	31	32	35	36	-37	-33	-34
			Poodytes punctatus	NC_029138.1	1	2	3	4	5	6	7	-8	9	10	11	-12	-13	-14	-15	16	-17	18	19	20	21	22	23	24	25	26	27	28	29	30	31	32	35	36	-37	-33	-34
	Maluridae (1)		Malurus melanocephalus	NC_024873.1	1	2	3	4	5	6	7	-8	9	10	11	-12	-13	-14	-15	16	-17	18	19	20	21	22	23	24	25	26	27	28	29	30	31	32	35	36	-37	-33	-34
	Melanocharitidae (1)		Oedistoma iliolophus	NC_024865.1	1	2	3	4	5	6	7	-8	9	10	11	-12	-13	-14	-15	16	-17	18	19	20	21	22	23	24	25	26	27	28	29	30	31	32	35	36	-37	-33	-34
	Meliphagidae (2)		Epthianura albifrons	NC_019664.1	1	2	3	4	5	6	7	-8	9	10	11	-12	-13	-14	-15	16	-17	18	19	20	21	22	23	24	25	26	27	28	29	30	31	32	35	36	-37	-33	-34
			Prosthemadera novaeseelandiae	NC_029144.1	1	2	3	4	5	6	7	-8	9	10	11	-12	-13	-14	-15	16	-17	18	19	20	21	22	23	24	25	26	27	28	29	30	31	32	35	36	-37	-33	-34
	Menuridae (1)		Menura novaehollandiae	NC_007883.1	1	2	3	4	5	6	7	-8	9	10	11	-12	-13	-14	-15	16	-17	18	19	20	21	22	23	24	25	26	27	28	29	30	31	32	35	36	-37	-33	-34
	Mohoidae (1)		Moho braccatus	NC_031348.1	1	2	3	4	5	6	7	-8	9	10	11	-12	-13	-14	-15	16	-17	18	19	20	21	22	23	24	25	26	27	28	29	30	31	32	35	36	-37	-33	-34
	Monarchidae (1)		Terpsiphone atrocaudata	NC_032725.1	1	2	3	4	5	6	7	-8	9	10	11	-12	-13	-14	-15	16	-17	18	19	20	21	22	23	24	25	26	27	28	29	30	31	32	35	36	-37	-33	-34
	Motacillidae (4)		Anthus novaeseelandiae	NC_029137.1	1	2	3	4	5	6	7	-8	9	10	11	-12	-13	-14	-15	16	-17	18	19	20	21	22	23	24	25	26	27	28	29	30	31	32	35	36	-37	-33	-34
			Motacilla alba	NC_029229.1	1	2	3	4	5	6	7	-8	9	10	11	-12	-13	-14	-15	16	-17	18	19	20	21	22	23	24	25	26	27	28	29	30	31	32	35	36	-37	-33	-34
			Motacilla cinerea	NC_027933.1	1	2	3	4	5	6	7	-8	9	10	11	-12	-13	-14	-15	16	-17	18	19	20	21	22	23	24	25	26	27	28	29	30	31	32	35	36	-37	-33	-34
			Motacilla lugens	NC_029703.1	1	2	3	4	5	6	7	-8	9	10	11	-12	-13	-14	-15	16	-17	18	19	20	21	22	23	24	25	26	27	28	29	30	31	32	35	36	-37	-33	-34
	Muscicapidae (7)		Calliope calliope	NC_015074.1	1	2	3	4	5	6	7	-8	9	10	11	-12	-13	-14	-15	16	-17	18	19	20	21	22	23	24	25	26	27	28	29	30	31	32	35	36	-37	-33	-34
			Copsychus saularis	NC_030603.1	1	2	3	4	5	6	7	-8	9	10	11	-12	-13	-14	-15	16	-17	18	19	20	21	22	23	24	25	26	27	28	29	30	31	32	35	36	-37	-33	-34
			Cyanoptila cyanomelana	NC_015232.1	1	2	3	4	5	6	7	-8	9	10	11	-12	-13	-14	-15	16	-17	18	19	20	21	22	23	24	25	26	27	28	29	30	31	32	35	36	-37	-33	-34
			Ficedula albicollis	NC_021621.1	1	2	3	4	5	6	7	-8	9	10	11	-12	-13	-14	-15	16	-17	18	19	20	21	22	23	24	25	26	27	28	29	30	31	32	35	36	-37	-33	-34
			Ficedula zanthopygia	NC_015802.1	1	2	3	4	5	6	7	-8	9	10	11	-12	-13	-14	-15	16	-17	18	19	20	21	22	23	24	25	26	27	28	29	30	31	32	35	36	-37	-33	-34
			Luscinia cyanura	NC_026067.1	1	2	3	4	5	6	7	-8	9	10	11	-12	-13	-14	-15	16	-17	18	19	20	21	22	23	24	25	26	27	28	29	30	31	32	35	36	-37	-33	-34
			Monticola gularis	NC_033536.1	1	2	3	4	5	6	7	-8	9	10	11	-12	-13	-14	-15	16	-17	18	19	20	21	22	23	24	25	26	27	28	29	30	31	32	35	36	-37	-33	-34
	Nectariniidae (1)		Aethopyga gouldiae	NC_027241.1	1	2	3	4	5	6	7	-8	9	10	11	-12	-13	-14	-15	16	-17	18	19	20	21	22	23	24	25	26	27	28	29	30	31	32	35	36	-37	-33	-34
	Notiomystidae (1)		Notiomystis cincta	NC_029140.1	1	2	3	4	5	6	7	-8	9	10	11	-12	-13	-14	-15	16	-17	18	19	20	21	22	23	24	25	26	27	28	29	30	31	32	35	36	-37	-37	-33	-33	-34	-34
	Oriolidae (2)		Oriolus chinensis	NC_020424.1	1	2	3	4	5	6	7	-8	9	10	11	-12	-13	-14	-15	16	-17	18	19	20	21	22	23	24	25	26	27	28	29	30	31	32	35	36	-37	-33	-34
			Turnagra capensis	NC_028336.1	1	2	3	4	5	6	7	-8	9	10	11	-12	-13	-14	-15	16	-17	18	19	20	21	22	23	24	25	26	27	28	29	30	31	32	35	36	-37	-33	-34
	Paridae (8)		Parus major	NC_026293.1	1	2	3	4	5	6	7	-8	9	10	11	-12	-13	-14	-15	16	-17	18	19	20	21	22	23	24	25	26	27	28	29	30	31	32	35	36	-37	-33	-34
			Parus monticolus	NC_028187.1	1	2	3	4	5	6	7	-8	9	10	11	-12	-13	-14	-15	16	-17	18	19	20	21	22	23	24	25	26	27	28	29	30	31	32	35	36	-37	-33	-34
			Pardaliparus venustulus	NC_026701.1	1	2	3	4	5	6	7	-8	9	10	11	-12	-13	-14	-15	16	-17	18	19	20	21	22	23	24	25	26	27	28	29	30	31	32	35	36	-37	-33	-34
			Periparus ater	NC_026223.1	1	2	3	4	5	6	7	-8	9	10	11	-12	-13	-14	-15	16	-17	18	19	20	21	22	23	24	25	26	27	28	29	30	31	32	35	36	-37	-33	-34
			Poecile atricapilla	NC_024867.1	1	2	3	4	5	6	7	-8	9	10	11	-12	-13	-14	-15	16	-17	18	19	20	21	22	23	24	25	26	27	28	29	30	31	32	35	36	-37	-33	-34
			Poecile palustris	NC_026911.1	1	2	3	4	5	6	7	-8	9	10	11	-12	-13	-14	-15	16	-17	18	19	20	21	22	23	24	25	26	27	28	29	30	31	32	35	36	-37	-33	-34
			Pseudopodoces humilis	NC_014341.1	1	2	3	4	5	6	7	-8	9	10	11	-12	-13	-14	-15	16	-17	18	19	20	21	22	23	24	25	26	27	28	29	30	31	32	35	36	-37	-33	-34
			Sylviparus modestus	NC_026793.1	1	2	3	4	5	6	7	-8	9	10	11	-12	-13	-14	-15	16	-17	18	19	20	21	22	23	24	25	26	27	28	29	30	31	32	35	36	-37	-33	-34
	Passerellidae (1)		Arremon aurantiirostris	NC_027731.1	1	2	3	4	5	6	7	-8	9	10	11	-12	-13	-14	-15	16	-17	18	19	20	21	22	23	24	25	26	27	28	29	30	31	32	35	36	-37	-33	-34
	Passeridae (9)		Montifringilla adamsi	NC_025913.1	1	2	3	4	5	6	7	-8	9	10	11	-12	-13	-14	-15	16	-17	18	19	20	21	22	23	24	25	26	27	28	29	30	31	32	35	36	-37	-33	-34
			Montifringilla nivalis	NC_025911.1	1	2	3	4	5	6	7	-8	9	10	11	-12	-13	-14	-15	16	-17	18	19	20	21	22	23	24	25	26	27	28	29	30	31	32	35	36	-37	-33	-34
			Montifringilla ruficollis	NC_022815.1	1	2	3	4	5	6	7	-8	9	10	11	-12	-13	-14	-15	16	-17	18	19	20	21	22	23	24	25	26	27	28	29	30	31	32	35	36	-37	-33	-34
			Montifringilla taczanowskii	NC_025914.1	1	2	3	4	5	6	7	-8	9	10	11	-12	-13	-14	-15	16	-17	18	19	20	21	22	23	24	25	26	27	28	29	30	31	32	35	36	-37	-33	-34
			Passer ammodendri	NC_029344.1	1	2	3	4	5	6	7	-8	9	10	11	-12	-13	-14	-15	16	-17	18	19	20	21	22	23	24	25	26	27	28	29	30	31	32	35	36	-37	-33	-34
			Passer domesticus	NC_025611.1	1	2	3	4	5	6	7	-8	9	10	11	-12	-13	-14	-15	16	-17	18	19	20	21	22	23	24	25	26	27	28	29	30	31	32	35	36	-37	-33	-34
			Passer montanus	NC_024821.1	1	2	3	4	5	6	7	-8	9	10	11	-12	-13	-14	-15	16	-17	18	19	20	21	22	23	24	25	26	27	28	29	30	31	32	35	36	-37	-33	-34
			Pyrgilauda blanfordi	NC_025912.1	1	2	3	4	5	6	7	-8	9	10	11	-12	-13	-14	-15	16	-17	18	19	20	21	22	23	24	25	26	27	28	29	30	31	32	35	36	-37	-33	-34
			Pyrgilauda davidiana	NC_025915.1	1	2	3	4	5	6	7	-8	9	10	11	-12	-13	-14	-15	16	-17	18	19	20	21	22	23	24	25	26	27	28	29	30	31	32	35	36	-37	-33	-34
	Pellorneidae (1)		Napothera epilepidota	NC_035626.1	1	2	3	4	5	6	7	-8	9	10	11	-12	-13	-14	-15	16	-17	18	19	20	21	22	23	24	25	26	27	28	29	30	31	32	35	36	-37	-33	-34
	Petroicidae (10)		Eopsaltria australis	NC_019665.1	1	2	3	4	5	6	7	-8	9	10	11	-12	-13	-14	-15	16	-17	18	19	20	21	22	23	24	25	26	27	28	29	30	31	32	35	36	-37	-33	-34
			Eopsaltria georgiana	NC_027230.1	1	2	3	4	5	6	7	-8	9	10	11	-12	-13	-14	-15	16	-17	18	19	20	21	22	23	24	25	26	27	28	29	30	31	32	35	36	-37	-33	-34
			Eopsaltria griseogularis	NC_027229.1	1	2	3	4	5	6	7	-8	9	10	11	-12	-13	-14	-15	16	-17	18	19	20	21	22	23	24	25	26	27	28	29	30	31	32	35	36	-37	-33	-34
			Petroica australis	NC_029141.1	1	2	3	4	5	6	7	-8	9	10	11	-12	-13	-14	-15	16	-17	18	19	20	21	22	23	24	25	26	27	28	29	30	31	32	35	36	-37	-33	-34
			Petroica boodang	NC_019666.1	1	2	3	4	5	6	7	-8	9	10	11	-12	-13	-14	-15	16	-17	18	19	20	21	22	23	24	25	26	27	28	29	30	31	32	35	36	-37	-33	-34
			Petroica goodenovii	NC_019667.1	1	2	3	4	5	6	7	-8	9	10	11	-12	-13	-14	-15	16	-17	18	19	20	21	22	23	24	25	26	27	28	29	30	31	32	35	36	-37	-33	-34
			Petroica macrocephala	NC_029142.1	1	2	3	4	5	6	7	-8	9	10	11	-12	-13	-14	-15	16	-17	18	19	20	21	22	23	24	25	26	27	28	29	30	31	32	35	36	-37	-33	-34
			Petroica phoenicea	NC_019668.1	1	2	3	4	5	6	7	-8	9	10	11	-12	-13	-14	-15	16	-17	18	19	20	21	22	23	24	25	26	27	28	29	30	31	32	35	36	-37	-33	-34
			Tregellasia capito	NC_027231.1	1	2	3	4	5	6	7	-8	9	10	11	-12	-13	-14	-15	16	-17	18	19	20	21	22	23	24	25	26	27	28	29	30	31	32	35	36	-37	-33	-34
			Tregellasia leucops	NC_024871.1	1	2	3	4	5	6	7	-8	9	10	11	-12	-13	-14	-15	16	-17	18	19	20	21	22	23	24	25	26	27	28	29	30	31	32	35	36	-37	-33	-34
	Phylloscopidae (2)		Phylloscopus inornatus	NC_024726.1	1	2	3	4	5	6	7	-8	9	10	11	-12	-13	-14	-15	16	-17	18	19	20	21	22	23	24	25	26	27	28	29	30	31	32	35	36	-37	-33	-34
			Abrornis proregulus	NC_037189.1	1	2	3	4	5	6	7	-8	9	10	11	-12	-13	-14	-15	16	-17	18	19	20	21	22	23	24	25	26	27	28	29	30	31	32	35	36	-37	-33	-34
	Pittidae (1)		Pitta nympha	NC_027067.1	1	2	3	4	5	6	7	-8	9	10	11	-12	-13	-14	-15	16	-17	18	19	20	21	22	23	24	25	26	27	28	29	30	31	32	35	36	-37	-33	-34
	Prunellidae (3)		Prunella fulvescens	NC_035747.1	1	2	3	4	5	6	7	-8	9	10	11	-12	-13	-14	-15	16	-17	18	19	20	21	22	23	24	25	26	27	28	29	30	31	32	35	36	-37	-33	-34
			Prunella montanella	NC_027284.1	1	2	3	4	5	6	7	-8	9	10	11	-12	-13	-14	-15	16	-17	18	19	20	21	22	23	24	25	26	27	28	29	30	31	32	35	36	-37	-33	-34
			Prunella strophiata	NC_031819.1	1	2	3	4	5	6	7	-8	9	10	11	-12	-13	-14	-15	16	-17	18	19	20	21	22	23	24	25	26	27	28	29	30	31	32	35	36	-37	-33	-34
	Pycnonotidae (5)		Pycnonotus melanicterus	NC_024730.1	1	2	3	4	5	6	7	-8	9	10	11	-12	-13	-14	-15	16	-17	18	19	20	21	22	23	24	25	26	27	28	29	30	31	32	35	36	-37	-33	-34
			Pycnonotus sinensis	NC_013838.1	1	2	3	4	5	6	7	-8	9	10	11	-12	-13	-14	-15	16	-17	18	19	20	21	22	23	24	25	26	27	28	29	30	31	32	35	36	-37	-33	-34
			Pycnonotus taivanus	NC_013483.2	1	2	3	4	5	6	7	-8	9	10	11	-12	-13	-14	-15	16	-17	18	19	20	21	22	23	24	25	26	27	28	29	30	31	32	35	36	-37	-33	-34
			Pycnonotus xanthorrhous	NC_031830.1	1	2	3	4	5	6	7	-8	9	10	11	-12	-13	-14	-15	16	-17	18	19	20	21	22	23	24	25	26	27	28	29	30	31	32	35	36	-37	-33	-34
			Spizixos semitorques	NC_029321.1	1	2	3	4	5	6	7	-8	9	10	11	-12	-13	-14	-15	16	-17	18	19	20	21	22	23	24	25	26	27	28	29	30	31	32	35	36	-37	-33	-34
	Regulidae (2)		Regulus calendula	NC_024866.1	1	2	3	4	5	6	7	-8	9	10	11	-12	-13	-14	-15	16	-17	18	19	20	21	22	23	24	25	26	27	28	29	30	31	32	35	36	-37	-33	-34
			Regulus regulus	NC_029837.1	1	2	3	4	5	6	7	-8	9	10	11	-12	-13	-14	-15	16	-17	18	19	20	21	22	23	24	25	26	27	28	29	30	31	32	35	36	-37	-33	-34
	Remizidae (1)		Remiz consobrinus	NC_021641.1	1	2	3	4	5	6	7	-8	9	10	11	-12	-13	-14	-15	16	-17	18	19	20	21	22	23	24	25	26	27	28	29	30	31	32	35	36	-37	-33	-34
	Rhipiduridae (1)		Rhipidura fuliginosa	NC_029145.1	1	2	3	4	5	6	7	-8	9	10	11	-12	-13	-14	-15	16	-17	18	19	20	21	22	23	24	25	26	27	28	29	30	31	32	35	36	-37	-33	-34
	Sittidae (1)		Sitta carolinensis	NC_024870.1	1	2	3	4	5	6	7	-8	9	10	11	-12	-13	-14	-15	16	-17	18	19	20	21	22	23	24	25	26	27	28	29	30	31	32	35	36	-37	-33	-34
	Sturnidae (7)		Acridotheres cristatellus	NC_015613.1	1	2	3	4	5	6	7	-8	9	10	11	-12	-13	-14	-15	16	-17	18	19	20	21	22	23	24	25	26	27	28	29	30	31	32	35	36	-37	-33	-34
			Acridotheres tristis	NC_015195.1	1	2	3	4	5	6	7	-8	9	10	11	-12	-13	-14	-15	16	-17	18	19	20	21	22	23	24	25	26	27	28	29	30	31	32	35	36	-37	-33	-34
			Gracula religiosa	NC_015898.1	1	2	3	4	5	6	7	-8	9	10	11	-12	-13	-14	-15	16	-17	18	19	20	21	22	23	24	25	26	27	28	29	30	31	32	35	36	-37	-33	-34
			Sturnus cineraceus	NC_015237.1	1	2	3	4	5	6	7	-8	9	10	11	-12	-13	-14	-15	16	-17	18	19	20	21	22	23	24	25	26	27	28	29	30	31	32	35	36	-37	-33	-34
			Sturnus nigricollis	NC_020423.1	1	2	3	4	5	6	7	-8	9	10	11	-12	-13	-14	-15	16	-17	18	19	20	21	22	23	24	25	26	27	28	29	30	31	32	35	36	-37	-33	-34
			Sturnus sericeus	NC_014455.1	1	2	3	4	5	6	7	-8	9	10	11	-12	-13	-14	-15	16	-17	18	19	20	21	22	23	24	25	26	27	28	29	30	31	32	35	36	-37	-33	-34
			Sturnus vulgaris	NC_029360.1	1	2	3	4	5	6	7	-8	9	10	11	-12	-13	-14	-15	16	-17	18	19	20	21	22	23	24	25	26	27	28	29	30	31	32	35	36	-37	-33	-34
	Sylviidae (6)		Acrocephalus scirpaceus	NC_010227.1	1	2	3	4	5	6	7	-8	9	10	11	-12	-13	-14	-15	16	-17	18	19	20	21	22	23	24	25	26	27	28	29	30	31	32	35	36	-37	-33	-34
			Paradoxornis fulvifrons	NC_028436.1	1	2	3	4	5	6	7	-8	9	10	11	-12	-13	-14	-15	16	-17	18	19	20	21	22	23	24	25	26	27	28	29	30	31	32	35	36	-37	-33	-34
			Paradoxornis nipalensis	NC_028437.1	1	2	3	4	5	6	7	-8	9	10	11	-12	-13	-14	-15	16	-17	18	19	20	21	22	23	24	25	26	27	28	29	30	31	32	35	36	-37	-33	-34
			Paradoxornis webbianus	NC_024539.1	1	2	3	4	5	6	7	-8	9	10	11	-12	-13	-14	-15	16	-17	18	19	20	21	22	23	24	25	26	27	28	29	30	31	32	35	36	-37	-33	-34
			Sylvia atricapilla	NC_010228.1	1	2	3	4	5	6	7	-8	9	10	11	-12	-13	-14	-15	16	-17	18	19	20	21	22	23	24	25	26	27	28	29	30	31	32	35	36	-37	-33	-34
			Sylvia crassirostris	NC_010229.1	1	2	3	4	5	6	7	-8	9	10	11	-12	-13	-14	-15	16	-17	18	19	20	21	22	23	24	25	26	27	28	29	30	31	32	35	36	-37	-33	-34
	Thraupidae (7)		Chlorophanes spiza	NC_025606.1	1	2	3	4	5	6	7	-8	9	10	11	-12	-13	-14	-15	16	-17	18	19	20	21	22	23	24	25	26	27	28	29	30	31	32	35	36	-37	-33	-34
			Poospiza cabanisi	NC_028038.1	1	2	3	4	5	6	7	-8	9	10	11	-12	-13	-14	-15	16	-17	18	19	20	21	22	23	24	25	26	27	28	29	30	31	32	35	36	-37	-33	-34
			Poospiza lateralis	NC_028039.1	1	2	3	4	5	6	7	-8	9	10	11	-12	-13	-14	-15	16	-17	18	19	20	21	22	23	24	25	26	27	28	29	30	31	32	35	36	-37	-33	-34
			Poospiza thoracica	NC_028037.1	1	2	3	4	5	6	7	-8	9	10	11	-12	-13	-14	-15	16	-17	18	19	20	21	22	23	24	25	26	27	28	29	30	31	32	35	36	-37	-33	-34
			Sicalis olivascens	NC_037153.1	1	2	3	4	5	6	7	-8	9	10	11	-12	-13	-14	-15	16	-17	18	19	20	21	22	23	24	25	26	27	28	29	30	31	32	35	36	-37	-33	-34
			Sporophila maximiliani	NC_035673.1	1	2	3	4	5	6	7	-8	9	10	11	-12	-13	-14	-15	16	-17	18	19	20	21	22	23	24	25	26	27	28	29	30	31	32	35	36	-37	-33	-34
			Tangara episcopus	NC_025596.1	1	2	3	4	5	6	7	-8	9	10	11	-12	-13	-14	-15	16	-17	18	19	20	21	22	23	24	25	26	27	28	29	30	31	32	35	36	-37	-33	-34
	Timaliidae (2)		Pomatorhinus ruficollis	NC_029769.1	1	2	3	4	5	6	7	-8	9	10	11	-12	-13	-14	-15	16	-17	18	19	20	21	22	23	24	25	26	27	28	29	30	31	32	35	36	-37	-33	-34
			Stachyris ruficeps	NC_030771.1	1	2	3	4	5	6	7	-8	9	10	11	-12	-13	-14	-15	16	-17	18	19	20	21	22	23	24	25	26	27	28	29	30	31	32	35	36	-37	-33	-34
	Troglodytidae (3)		Campylorhynchus brunneicapillus	NC_029482.1	1	2	3	4	5	6	7	-8	9	10	11	-12	-13	-14	-15	16	-17	18	19	20	21	22	23	24	25	26	27	28	29	30	31	32	35	36	-37	-33	-34
			Campylorhynchus zonatus	NC_022840.1	1	2	3	4	5	6	7	-8	9	10	11	-12	-13	-14	-15	16	-17	18	19	20	21	22	23	24	25	26	27	28	29	30	31	32	35	36	-37	-33	-34
			Henicorhina leucosticta	NC_024673.1	1	2	3	4	5	6	7	-8	9	10	11	-12	-13	-14	-15	16	-17	18	19	20	21	22	23	24	25	26	27	28	29	30	31	32	35	36	-37	-33	-34
	Turdidae (7)		Myadestes myadestinus	NC_031352.1	1	2	3	4	5	6	7	-8	9	10	11	-12	-13	-14	-15	16	-17	18	19	20	21	22	23	24	25	26	27	28	29	30	31	32	35	36	-37	-33	-34
			Turdus eunomus	NC_028273.1	1	2	3	4	5	6	7	-8	9	10	11	-12	-13	-14	-15	16	-17	18	19	20	21	22	23	24	25	26	27	28	29	30	31	32	35	36	-37	-33	-34
			Turdus hortulorum	NC_024552.1	1	2	3	4	5	6	7	-8	9	10	11	-12	-13	-14	-15	16	-17	18	19	20	21	22	23	24	25	26	27	28	29	30	31	32	35	36	-37	-33	-34
			Turdus merula	NC_028188.1	1	2	3	4	5	6	7	-8	9	10	11	-12	-13	-14	-15	16	-17	18	19	20	21	22	23	24	25	26	27	28	29	30	31	32	35	36	-37	-33	-34
			Turdus migratorius	NC_024872.1	1	2	3	4	5	6	7	-8	9	10	11	-12	-13	-14	-15	16	-17	18	19	20	21	22	23	24	25	26	27	28	29	30	31	32	35	36	-37	-33	-34
			Turdus philomelos	NC_029147.1	1	2	3	4	5	6	7	-8	9	10	11	-12	-13	-14	-15	16	-17	18	19	20	21	22	23	24	25	26	27	28	29	30	31	32	35	36	-37	-37	-33	-33	-34	-34
			Turdus rufiventris	NC_028179.1	1	2	3	4	5	6	7	-8	9	10	11	-12	-13	-14	-15	16	-17	18	19	20	21	22	23	24	25	26	27	28	29	30	31	32	35	36	-37	-33	-34
	Tyrannidae (2)		Cnemotriccus fuscatus	NC_007975.1	1	2	3	4	5	6	7	-8	9	10	11	-12	-13	-14	-15	16	-17	18	19	20	21	22	23	24	25	26	27	28	29	30	31	32	35	36	-37	-33	-34
			Mionectes oleagineus	NC_024682.1	1	2	3	4	5	6	7	-8	9	10	11	-12	-13	-14	-15	16	-17	18	19	20	21	22	23	24	25	26	27	28	29	30	31	32	35	36	-37	-33	-34
	Viduidae (1)		Vidua chalybeata	NC_000880.1	1	2	3	4	5	6	7	-8	9	10	11	-12	-13	-14	-15	16	-17	18	19	20	21	22	23	24	25	26	27	28	29	30	31	32	35	36	-37	-33	-34
	Vireonidae (1)		Vireo olivaceus	NC_024869.1	1	2	3	4	5	6	7	-8	9	10	11	-12	-13	-14	-15	16	-17	18	19	20	21	22	23	24	25	26	27	28	29	30	31	32	35	36	-37	-33	-34
	Zosteropidae (5)		Yuhina diademata	NC_029462.1	1	2	3	4	5	6	7	-8	9	10	11	-12	-13	-14	-15	16	-17	18	19	20	21	22	23	24	25	26	27	28	29	30	31	32	35	36	-37	-33	-34
			Zosterops abyssinicus	NC_032058.1	1	2	3	4	5	6	7	-8	9	10	11	-12	-13	-14	-15	16	-17	18	19	20	21	22	23	24	25	26	27	28	29	30	31	32	35	36	-37	-33	-34
			Zosterops erythropleurus	NC_027942.1	1	2	3	4	5	6	7	-8	9	10	11	-12	-13	-14	-15	16	-17	18	19	20	21	22	23	24	25	26	27	28	29	30	31	32	35	36	-37	-33	-34
			Zosterops lateralis	NC_029146.1	1	2	3	4	5	6	7	-8	9	10	11	-12	-13	-14	-15	16	-17	18	19	20	21	22	23	24	25	26	27	28	29	30	31	32	35	36	-37	-33	-34
			Zosterops poliogastrus	NC_032059.1	1	2	3	4	5	6	7	-8	9	10	11	-12	-13	-14	-15	16	-17	18	19	20	21	22	23	24	25	26	27	28	29	30	31	32	35	36	-37	-33	-34

## Sheet: NCBI_Mammalia
					trnF	rrnS	trnV	rrnL	trnL	nad1	trnI	trnQ	trnM	nad2	trnW	trnA	trnN	trnC	trnY	cox1	trnS	trnD	cox2	trnK	atp8	atp6	cox3	trnG	nad3	trnR	nad4L	nad4	trnH	trnS	trnL	nad5	nad6	trnE	cob	trnT	trnP
					1	2	3	4	5	6	7	8	9	10	11	12	13	14	15	16	17	18	19	20	21	22	23	24	25	26	27	28	29	30	31	32	33	34	35	36	37
Major taxa			Species	NCBI Ref ID
Monotremata (3)			Ornithorhynchus anatinus	NC_000891	1	2	3	4	5	6	7	-8	9	10	11	-12	-13	-14	-15	16	-17	18	19	20	21	22	23	24	25	26	27	28	29	30	31	32	-33	-34	35	36	-37
			Tachyglossus aculeatus	NC_003321	1	2	3	4	5	6	7	-8	9	10	11	-12	-13	-14	-15	16	-17	18	19	20	21	22	23	24	25	26	27	28	29	30	31	32	-33	-34	35	36	-37
			Zaglossus bruijni	NC_006364	1	2	3	4	5	6	7	-8	9	10	11	-12	-13	-14	-15	16	-17	18	19	20	21	22	23	24	25	26	27	28	29	30	31	32	-33	-34	35	36	-37
Marsupialia	Didelphimorphia (4)		Didelphis virginiana	NC_001610	1	2	3	4	5	6	7	-8	9	10	-12	-14	11	-13	-15	16	-17	18	19	20	21	22	23	24	25	26	27	28	29	30	31	32	-33	-34	35	36	-37
			Metachirus nudicaudatus	NC_006516	1	2	3	4	5	6	7	-8	9	10	-12	-14	11	-13	-15	16	-17	18	19	20	21	22	23	24	25	26	27	28	29	30	31	32	-33	-34	35	36	-37
			Monodelphis domestica	NC_006299	1	2	3	4	5	6	7	-8	9	10	-12	-14	11	-13	-15	16	-17	18	19	20	21	22	23	24	25	26	27	28	29	30	31	32	-33	-34	35	36	-37
			Thylamys elegans	NC_005825	1	2	3	4	5	6	7	-8	9	10	-12	-14	11	-13	-15	16	-17	18	19	20	21	22	23	24	25	26	27	28	29	30	31	32	-33	-34	35	36	-37
	Paucituberculata (2)		Caenolestes fuliginosus	NC_005828	1	2	3	4	5	6	7	-8	9	10	-12	-14	11	-13	-15	16	-17	18	19	20	21	22	23	24	25	26	27	28	29	30	31	32	-33	-34	35	36	-37
			Rhyncholestes raphanurus	NC_005829	1	2	3	4	5	6	7	-8	9	10	-12	-14	11	-13	-15	16	-17	18	19	20	21	22	23	24	25	26	27	28	29	30	31	32	-33	-34	35	36	-37
	Microbiotheria (1)		Dromiciops gliroides	NC_005826	1	2	3	4	5	6	7	-8	9	10	-12	-14	11	-13	-15	16	-17	18	19	20	21	22	23	24	25	26	27	28	29	30	31	32	-33	-34	35	36	-37
	Diprotodontia (12)		Dactylopsila trivirgata	NC_008134	1	2	3	4	5	6	7	-8	9	10	12	-14	11	-13	-15	16	-17	18	19	20	21	22	23	24	25	26	27	28	29	30	31	32	-33	-34	35	36	-37
			Distoechurus pennatus	NC_008145	1	2	3	4	5	6	7	-8	9	10	-12	-14	11	-13	-15	16	-17	18	19	20	21	22	23	24	25	26	27	28	29	30	31	32	-33	-34	35	36	-37
			Lagorchestes hirsutus	NC_008136	1	2	3	4	5	6	7	-8	9	10	-12	-14	11	-13	-15	16	-17	18	19	20	21	22	23	24	25	26	27	28	29	30	31	32	-33	-34	35	36	-37
			Lagostrophus fasciatus	NC_008447	1	2	3	4	5	6	7	-8	9	10	-12	-14	11	-13	-15	16	-17	18	19	20	21	22	23	24	25	26	27	28	29	30	31	32	-33	-34	35	36	-37
			Macropus robustus	NC_001794	1	2	3	4	5	6	7	-8	9	10	-12	-14	11	-13	-15	16	-17	18	19	20	21	22	23	24	25	26	27	28	29	30	31	32	-33	-34	35	36	-37
			Petaurus breviceps	NC_008135	1	2	3	4	5	6	7	-8	9	10	-12	-14	11	-13	-15	16	-17	18	19	20	21	22	23	24	25	26	27	28	29	30	31	32	-33	-34	35	36	-37
			Phascolarctos cinereus	NC_008133	1	2	3	4	5	6	7	-8	9	10	-12	-14	11	-13	-15	16	-17	18	19	20	21	22	23	24	25	26	27	28	29	30	31	32	-33	-34	35	36	-37
			Potorous tridactylus	NC_006524	1	2	3	4	5	6	7	-8	9	10	-12	-14	11	-13	-15	16	-17	18	19	20	21	22	23	24	25	26	27	28	29	30	31	32	-33	-34	35	36	-37
			Pseudocheirus peregrinus	NC_006519	1	2	3	4	5	6	7	-8	9	10	-12	-14	11	-13	-15	16	-17	18	19	20	21	22	23	24	25	26	27	28	29	30	31	32	-33	-34	35	36	-37
			Tarsipes rostratus	NC_006518	1	2	3	4	5	6	7	-8	9	10	-12	-14	11	-13	-15	16	-17	18	19	20	21	22	23	24	25	26	27	28	29	30	31	32	-33	-34	35	36	-37
			Trichosurus vulpecula	NC_003039	1	2	3	4	5	6	7	-8	9	10	-12	-14	11	-13	-15	16	-17	18	19	20	21	22	23	24	25	26	27	28	29	30	31	32	-33	-34	35	36	-37
			Vombatus ursinus	NC_003322	1	2	3	4	5	6	7	-8	9	10	-12	-14	11	-13	-15	16	-17	18	19	20	21	22	23	24	25	26	27	28	29	30	31	32	-33	-34	35	36	-37
	Dasyuromorphia (6)		Dasyurus hallucatus	NC_007630	1	2	3	4	5	6	-7	8	9	10	-12	-14	11	-13	-15	16	-17	18	19	20	21	22	23	24	25	26	27	28	29	30	31	32	-33	-34	35	36	-37
			Myrmecobius fasciatus	NC_011949	1	2	3	4	5	6	-7	8	9	10	-12	-14	11	-13	-15	16	-17	18	19	20	21	22	23	24	25	26	27	28	29	30	31	32	-33	-34	35	36	-37
			Phascogale tapoatafa	NC_006523	1	2	3	4	5	6	7	-8	9	10	-12	-14	11	-13	-15	16	-17	18	19	20	21	22	23	24	25	26	27	28	29	30	31	32	-33	-34	35	36	-37
			Sminthopsis crassicaudata	NC_007631	1	2	3	4	5	6	-7	8	9	10	-12	-14	11	-13	-15	16	-17	18	19	20	21	22	23	24	25	26	27	28	29	30	31	32	-33	-34	35	36	-37
			Sminthopsis douglasi	NC_006517	1	2	3	4	5	6	7	-8	9	10	-12	-14	11	-13	-15	16	-17	18	19	20	21	22	23	24	25	26	27	28	29	30	31	32	-33	-34	35	36	-37
			Thylacinus cynocephalus1	NC_011944	1	2	3	4	5	6	-7	8	9	10	-12	-14	11	-13	-15	16	-17	18	19	20	21	22	23	24	25	26	27	28	29	30	31	32	-33	-34	35	36	-37
	Notoryctemorphia (1)		Notoryctes typhlops	NC_006522	1	2	3	4	5	6	7	-8	9	10	-12	-14	11	-13	-15	16	-17	18	19	20	21	22	23	24	25	26	27	28	29	30	31	32	-33	-34	35	36	-37
	Peramelemorphia (4)		Echymipera rufescens australis	NC_007632	1	2	3	4	5	6	7	-8	9	10	-12	-14	11	-13	-15	16	-17	18	19	20	21	22	23	24	25	26	27	28	29	30	31	32	-33	-34	35	36	-37
			Isoodon macrourus	NC_002746	1	2	3	4	5	6	7	-8	9	10	-12	-14	11	-13	-15	16	-17	18	19	20	21	22	23	24	25	26	27	28	29	30	31	32	-33	-34	35	36	-37
			Macrotis lagotis	NC_006520	1	2	3	4	5	6	7	-8	9	10	-12	-14	11	-13	-15	16	-17	18	19	20	21	22	23	24	25	26	27	28	29	30	31	32	-33	-34	35	36	-37
			Perameles gunnii	NC_006521	1	2	3	4	5	6	7	-8	9	10	-12	-14	11	-13	-15	16	-17	18	19	20	21	22	23	24	25	26	27	28	29	30	31	32	-33	-34	35	36	-37
Eutheria	Afrotheria	Afrosoricida (3)	Chrysochloris asiatica	NC_004920	1	2	3	4	5	6	7	-8	9	10	11	-12	-13	-14	-15	16	-17	18	19	20	21	22	23	24	25	26	27	28	29	30	31	32	-33	-34	35	36	-37
			Echinops telfairi	NC_002631	1	2	3	4	5	6	7	-8	9	10	11	-12	-13	-14	-15	16	-17	18	19	20	21	22	23	24	25	26	27	28	29	30	31	32	-33	-34	35	36	-37
			Eremitalpa granti	NC_010304	1	2	3	4	5	6	7	-8	9	10	11	-12	-13	-14	-15	16	-17	18	19	20	21	22	23	24	25	26	27	28	29	30	31	32	-33	-34	35	36	-37
		Macroscelidea (2)	Elephantulus sp. VB001	NC_004921	1	2	3	4	5	6	7	-8	9	10	11	-12	-13	-14	-15	16	-17	18	19	20	21	22	23	24	25	26	27	28	29	30	31	32	-33	-34	35	36	-37
			Macroscelides proboscideus	NC_004026	1	2	3	4	5	6	7	-8	9	10	11	-12	-13	-14	-15	16	-17	18	19	20	21	22	23	24	25	26	27	28	29	30	31	32	-33	-34	35	36	-37
		Tubulidentata (1)	Orycteropus afer	NC_002078	1	2	3	4	5	6	7	-8	9	10	11	-12	-13	-14	-15	16	-17	18	19	20	21	22	23	24	25	26	27	28	29	30	31	32	-33	-34	35	36	-37
		Proboscidea (5)	Elephas maximus	NC_005129	1	2	3	4	5	6	7	-8	9	10	11	-12	-13	-14	-15	16	-17	18	19	20	21	22	23	24	25	26	27	28	29	30	31	32	-33	-34	35	36	-37
			Loxodonta africana	NC_000934	1	2	3	4	5	6	-7	8	9	10	11	-12	-13	-14	-15	16	-17	18	19	20	21	22	23	24	25	26	27	28	29	30	31	32	-33	-34	35	36	-37
			Mammut americanum1	NC_009574	1	2	3	4	5	6	7	-8	9	10	11	-12	-13	-14	-15	16	-17	18	19	20	21	22	23	24	25	26	27	28	29	30	31	32	-33	-34	35	36	-37
			Mammuthus columbi1	NC_015529	1	2	3	4	5	6	7	-8	9	10	11	-12	-13	-14	-15	16	-17	18	19	20	21	22	23	24	25	26	27	28	29	30	31	32	-33	-34	35	36	-37
			Mammuthus primigenius1	NC_007596	1	2	3	4	5	6	7	-8	9	10	11	-12	-13	-14	-15	16	-17	18	19	20	21	22	23	24	25	26	27	28	29	30	31	32	-33	-34	35	36	-37
		Hyracoidea (2)	Dendrohyrax dorsalis	NC_010301	1	2	3	4	5	6	7	-8	9	10	11	-12	-13	-14	-15	16	-17	18	19	20	21	22	23	24	25	26	27	28	29	30	31	32	-33	-34	35	36	-37
			Procavia capensis	NC_004919	1	2	3	4	5	6	7	-8	9	10	11	-12	13	-14	-15	16	-17	18	19	20	21	22	23	24	25	26	27	28	29	30	31	32	-33	-34	35	36	-37
		Sirenia (2)	Dugong dugon	NC_003314	1	2	3	4	5	6	7	-8	9	10	11	-12	-13	-14	-15	16	-17	18	19	20	21	22	23	24	25	26	27	28	29	30	31	32	-33	-34	35	36	-37
			Trichechus manatus	NC_010302	1	2	3	4	5	6	7	-8	9	10	11	-12	-13	-14	-15	16	-17	18	19	20	21	22	23	24	25	26	27	28	29	30	31	32	-33	-34	35	36	-37
	Xenarthra	Cingulata (1)	Dasypus novemcinctus	NC_001821	1	2	3	4	5	6	7	-8	9	10	11	-12	-13	-14	-15	16	-17	18	19	20	21	22	23	24	25	26	27	28	29	30	31	32	-33	-34	35	36	-37
		Pilosa (3)	Bradypus tridactylus	NC_006923	1	2	3	4	5	6	7	-8	9	10	11	-12	-13	-14	-15	16	-17	18	19	20	21	22	23	24	25	26	27	28	29	30	31	32	-33	-34	35	36	-37
			Choloepus didactylus	NC_006924	1	2	3	4	5	6	7	-8	9	10	11	-12	-13	-14	-15	16	-17	18	19	20	21	22	23	24	25	26	27	28	29	30	31	32	-33	-34	35	36	-37
			Tamandua tetradactyla	NC_004032	1	2	3	4	5	6	7	-8	9	10	11	-12	-13	-14	-15	16	-17	18	19	20	21	22	23	24	25	26	27	28	29	30	31	32	-33	-34	35	36	-37
	Euarchontoglires	Dermoptera (1)	Galeopterus variegatus	NC_004031	1	2	3	4	5	6	7	-8	9	10	11	-12	-13	-14	-15	16	-17	18	19	20	21	22	23	24	25	26	27	28	29	30	31	32	-33	-34	35	36	-37
		Scandentia (1)	Tupaia belangeri	NC_002521	1	2	3	4	5	6	7	-8	9	10	11	-12	-13	-14	-15	16	-17	18	19	20	21	22	23	24	25	26	27	28	29	30	31	32	-33	-34	35	36	-37
		Primates (44)	Aotus azarai azarai	NC_018115	1	2	3	4	5	6	7	-8	9	10	11	12	13	14	15	16	-17	18	19	20	21	22	23	24	25	26	27	28	29	30	31	32	-33	34	35	36	-37
			Aotus lemurinus	NC_019799	1	2	3	4	5	6	7	-8	9	10	11	-12	-13	-14	-15	16	-17	18	19	20	21	22	23	24	25	26	27	28	29	30	31	32	-33	-34	35	36	-37
			Aotus nancymaae	NC_018116	1	2	3	4	5	6	7	-8	9	10	11	12	13	14	15	16	-17	18	19	20	21	22	23	24	25	26	27	28	29	30	31	32	-33	34	35	36	37
			Cebus albifrons	NC_002763	1	2	3	4	5	6	7	-8	9	10	11	-12	-13	-14	-15	16	-17	18	19	20	21	22	23	24	25	26	27	28	29	30	31	32	-33	-34	35	36	-37
			Cebus apella	NC_016666	1	2	3	4	5	6	7	-8	9	10	11	-12	-13	-14	-15	16	-17	18	19	20	21	22	23	24	25	26	27	28	29	30	31	32	-33	-34	35	36	-37
			Chlorocebus aethiops	NC_007009	1	2	3	4	5	6	7	-8	9	10	11	-12	-13	-14	-15	16	-17	18	19	20	21	22	23	24	25	26	27	28	29	30	31	32	-33	-34	35	36	-37
			Chlorocebus pygerythrus	NC_009747	1	2	3	4	5	6	7	-8	9	10	11	-12	-13	-14	-15	16	-17	18	19	20	21	22	23	24	25	26	27	28	29	30	31	32	-33	-34	35	36	-37
			Chlorocebus sabaeus	NC_008066	1	2	3	4	5	6	7	-8	9	10	11	-12	-13	-14	-15	16	-17	18	19	20	21	22	23	24	25	26	27	28	29	30	31	32	-33	-34	35	36	-37
			Chlorocebus tantalus	NC_009748	1	2	3	4	5	6	7	-8	9	10	11	-12	-13	-14	-15	16	-17	18	19	20	21	22	23	24	25	26	27	28	29	30	31	32	-33	-34	35	36	-37
			Colobus guereza	NC_006901	1	2	3	4	5	6	7	-8	9	10	11	-12	-13	-14	-15	16	-17	18	19	20	21	22	23	24	25	26	27	28	29	30	31	32	-33	-34	35	36	-37
			Daubentonia madagascariensis	NC_010299	1	2	3	4	5	6	7	-8	9	10	11	-12	-13	-14	-15	16	-17	18	19	20	21	22	23	24	25	26	27	28	29	30	31	32	-33	-34	35	36	-37
			Eulemur fulvus fulvus	NC_012766	1	2	3	4	5	6	7	-8	9	10	11	-12	-13	-14	-15	16	-17	18	19	20	21	22	23	24	25	26	27	28	29	30	31	32	-33	-34	35	36	-37
			Eulemur macaco macaco	NC_012771	1	2	3	4	5	6	7	-8	9	10	11	-12	-13	-14	-15	16	-17	18	19	20	21	22	23	24	25	26	27	28	29	30	31	32	-33	-34	35	36	-37
			Eulemur mongoz	NC_010300	1	2	3	4	5	6	7	-8	9	10	11	-12	-13	-14	-15	16	-17	18	19	20	21	22	23	24	25	26	27	28	29	30	31	32	-33	-34	35	36	-37
			Galago senegalensis	NC_012761	1	2	3	4	5	6	7	-8	9	10	11	-12	-13	-14	-15	16	-17	18	19	20	21	22	23	24	25	26	27	28	29	30	31	32	-33	-34	35	36	-37
			Gorilla gorilla	NC_001645	1	2	3	4	5	6	7	-8	9	10	11	-12	-13	-14	-15	16	-17	18	19	20	21	22	23	24	25	26	27	28	29	30	31	32	-33	-34	35	36	-37
			Gorilla gorilla gorilla	NC_011120	1	2	3	4	5	6	7	-8	9	10	11	-12	-13	-14	-15	16	-17	18	19	20	21	22	23	24	25	26	27	28	29	30	31	32	-33	-34	35	36	-37
			Homo heidelbergensis1	NC_023100	1	2	3	4	5	6	7	-8	9	10	11	-12	-13	-14	-15	16	-17	18	19	20	21	22	23	24	25	26	27	28	29	30	31	32	-33	-34	35	36	-37
			Homo sapiens	NC_012920	1	2	3	4	5	6	7	-8	9	10	11	-12	-13	-14	-15	16	-17	18	19	20	21	22	23	24	25	26	27	28	29	30	31	32	-33	-34	35	36	-37
			Homo sapiens altai1	NC_013993	1	2	3	4	5	6	7	-8	9	10	11	-12	-13	-14	-15	16	-17	18	19	20	21	22	23	24	25	26	27	28	29	30	31	32	-33	-34	35	36	-37
			Homo sapiens neanderthalensis1	NC_011137.1	1	2	3	4	5	6	7	-8	9	10	11	-12	-13	14	-15	16	-17	18	19	20	21	22	23	24	25	26	27	28	29	30	31	32	-33	-34	35	36	-37
			Hylobates agilis	NC_014042	1	2	3	4	5	6	7	-8	9	10	11	-12	-13	-14	-15	16	-17	18	19	20	21	22	23	24	25	26	27	28	29	30	31	32	-33	-34	35	36	-37
			Hylobates lar	NC_002082	1	2	3	4	5	6	7	-8	9	10	11	-12	-13	-14	-15	16	-17	18	19	20	21	22	23	24	25	26	27	28	29	30	31	32	-33	-34	35	36	-37
			Hylobates pileatus	NC_014045	1	2	3	4	5	6	7	-8	9	10	11	-12	-13	-14	-15	16	-17	18	19	20	21	22	23	24	25	26	27	28	29	30	31	32	-33	-34	35	36	-37
			Lemur catta	NC_004025	1	2	3	4	5	6	7	-8	9	10	11	-12	-13	-14	-15	16	-17	18	19	20	21	22	23	24	25	26	27	28	29	30	31	32	-33	-34	35	36	-37
			Lepilemur hubbardorum	NC_014453	1	2	3	4	5	6	7	-8	9	10	11	-12	-13	-14	-15	16	-17	18	19	20	21	22	23	24	25	26	27	28	29	30	31	32	-33	-34	35	36	-37
			Loris tardigradus	NC_012763	1	2	3	4	5	6	7	-8	9	10	11	-12	-13	-14	-15	16	-17	18	19	20	21	22	23	24	25	26	27	28	29	30	31	32	-33	-34	35	36	-37
			Macaca fascicularis	NC_012670	1	2	3	4	5	6	7	-8	9	10	11	-12	-13	-14	-15	16	-17	18	19	20	21	22	23	24	25	26	27	28	29	30	31	32	-33	-34	35	36	-37
			Macaca mulatta	NC_005943	1	2	3	4	5	6	7	-8	9	10	11	-12	-13	-14	-15	16	-17	18	19	20	21	22	23	24	25	26	27	28	29	30	31	32	-33	-34	35	36	-37
			Macaca sylvanus	NC_002764	1	2	3	4	5	6	7	-8	9	10	11	-12	-13	-14	-15	16	-17	18	19	20	21	22	23	24	25	26	27	28	29	30	31	32	-33	-34	35	36	-37
			Macaca thibetana	NC_011519	1	2	3	4	5	6	7	-8	9	10	11	-12	-13	-14	-15	16	-17	18	19	20	21	22	23	24	25	26	27	28	29	30	31	32	-33	-34	35	36	-37
			Nasalis larvatus	NC_008216	1	2	3	4	5	6	7	-8	9	10	11	-12	-13	-14	-15	16	-17	18	19	20	21	22	23	24	25	26	27	28	29	30	31	32	-33	-34	35	36	-37
			Nomascus siki	NC_014051	1	2	3	4	5	6	7	-8	9	10	11	-12	-13	-14	-15	16	-17	18	19	20	21	22	23	24	25	26	27	28	29	30	31	32	-33	-34	35	36	-37
			Nycticebus coucang	NC_002765	1	2	3	4	5	6	7	-8	9	10	11	-12	-13	-14	-15	16	-17	18	19	20	21	22	23	24	25	26	27	28	29	30	31	32	-33	-34	35	36	-37
			Otolemur crassicaudatus	NC_012762	1	2	3	4	5	6	7	-8	9	10	11	-12	-13	-14	-15	16	-17	18	19	20	21	22	23	24	25	26	27	28	29	30	31	32	-33	-34	35	36	-37
			Pan paniscus	NC_001644	1	2	3	4	5	6	7	-8	9	10	11	-12	-13	-14	-15	16	-17	18	19	20	21	22	23	24	25	26	27	28	29	30	31	32	-33	-34	35	36	-37
			Pan troglodytes	NC_001643	1	2	3	4	5	6	7	-8	9	10	11	-12	-13	-14	-15	16	-17	18	19	20	21	22	23	24	25	26	27	28	29	30	31	32	-33	-34	35	36	-37
			Perodicticus potto	NC_012764	1	2	3	4	5	6	7	-8	9	10	11	-12	-13	-14	-15	16	-17	18	19	20	21	22	23	24	25	26	27	28	29	30	31	32	-33	-34	35	36	-37
			Pongo abelii	NC_002083	1	2	3	4	5	6	7	-8	9	10	11	-12	-13	-14	-15	16	-17	18	19	20	21	22	23	24	25	26	27	28	29	30	31	32	-33	-34	35	36	-37
			Pongo pygmaeus	NC_001646	1	2	3	4	5	6	7	-8	9	10	11	-12	-13	-14	-15	16	-17	18	19	20	21	22	23	24	25	26	27	28	29	30	31	32	-33	-34	35	36	-37
			Presbytis melalophos	NC_008217	1	2	3	4	5	6	7	-8	9	10	11	-12	-13	-14	-15	16	-17	18	19	20	21	22	23	24	25	26	27	28	29	30	31	32	-33	-34	35	36	-37
[truncated: 209 more rows]
