# Supplementary material for: Comparative genomic analysis of vertebrate mitochondrial reveals a differential of rearrangements rate between taxonomic class
Source: Sci Rep. 2022 Mar 31;12:5479. doi: 10.1038/s41598-022-09512-2 (PMC8971445; doi:10.1038/s41598-022-09512-2)
Supplement: Supplementary file 3 — Supplementary Information 3. [file 41598_2022_9512_MOESM3_ESM.xlsx]

## Sheet: Manual vs qMGR
	trnF	rrnS	trnV	rrnL	trnL	nad1	trnI	trnQ	trnM	nad2	trnW	trnA	trnN	trnC	trnY	cox1	trnS	trnD	cox2	trnK	atp8	atp6	cox3	trnG	nad3	trnR	nad4L	nad4	trnH	trnS	trnL	nad5	nad6	trnE	cob	trnT	trnP
qMGR-Petromyzontiformes	0	0	0	0	0	0	0	0	0	0	0	0	0	0	0	0	0	0	0	0	0	0	0	0	0	0	0	0	0	0	0	0	16.667	16.667	16.667	33.333	16.667
M-Petromyzontiformes	0	0	0	0	0	0	0	0	0	0	0	0	0	0	0	0	0	0	0	0	0	0	0	0	0	0	0	0	0	0	0	0	0	33.3333	33.3333	33.3333	0
qMGR-Anguiliformes	0	0	0	0	2.941	0	0	0	0	0	0	0	0	0	0	0	0	0	0	0	0	0	0	0	0	0	0	0	0	0	0	23.529	23.529	23.529	25	25	23.529
M-Anguiliformes	0	0	0	0	0	0	0	0	0	0	0	0	0	0	0	0	0	0	0	0	0	0	0	0	0	0	0	0	0	0	0	0	47.0588	47.0588	48.4848	47.0588	0
qMGR-Saccopharyngiformes	50	25	0	12.5	12.5	50	100	100	100	62.5	75	62.5	50	37.5	25	25	25	25	12.5	25	25	0	0	12.5	50	50	12.5	12.5	25	50	50	12.5	37.5	50	50	50	37.5
M-Saccopharyngiformes	25	50	50	50	50	50	100	100	80	75	75	100	66.6667	100	75	75	75	75	75	75	75	75	75	75	75	75	75	75	75	75	75	75	75	75	75	75	75
qMGR-Siluriformes	0	0	0	0	0	0	0	0	0	0	0	0	0	0.847	1.695	0.847	0	0	0	0	0	0	0	0	0	0	0	0	0	0	0	0	0	0	0	0	0
M-Siluriformes	0	0	0	0	0	0	0	0	0	0	0	0	0	0	2	0	0	0	0	0	0	0	0	0	0	0	0	0	0	0	0	0	0	0	0	0	0
qMGR-Alepocephaliformes	0	0	0	0	0	0	0	0	0	0	0	0	0	0	0	3.571	7.143	7.143	3.571	0	0	0	0	0	0	0	0	0	0	0	0	0	0	0	0	0	0
M-Alepocephaliformes	0	0	0	0	0	0	0	0	0	0	0	0	0	0	0	0	7.14286	7.14286	0	0	0	0	0	0	0	0	0	0	0	0	0	0	0	0	0	0	0
qMGR-Esociformes	12.5	0	0	0	0	0	0	0	0	0	0	0	0	0	0	0	0	0	0	0	0	0	0	0	0	0	0	0	0	0	0	0	0	0	12.5	25	25
M-Esociformes	0	0	0	0	0	0	0	0	0	0	0	0	0	0	0	0	0	0	0	0	0	0	0	0	0	0	0	0	0	0	0	0	0	0	0	25	25
qMGR-Galaxiiformes	0	0	0	0	0	0	0	0	0	0	0	0	0	0	0	0	0	0	0	0	0	0	25	25	0	25	25	25	25	0	0	0	0	0	0	0	0
M-Galaxiiformes	0	0	0	0	0	0	0	0	0	0	0	0	0	0	0	0	0	0	0	0	0	0	0	50	50	50	50	50	0	0	0	0	0	0	0	0	0
qMGR-Stomiiformes	12.5	0	0	0	0	0	0	0	0	0	0	0	0	0	0	0	0	0	0	0	0	0	0	0	0	0	0	0	0	0	0	0	12.5	25	25	25	25
M-Stomiiformes	0	0	0	0	0	0	0	0	0	0	0	0	0	0	0	0	0	0	0	0	0	0	0	0	0	0	0	0	0	0	0	0	0	25	25	25	33.3333
qMGR-Myctophiformes	7.143	0	0	0	0	0	14.286	28.571	28.571	21.429	14.286	7.143	35.714	71.429	71.429	35.714	0	0	0	0	0	0	0	0	0	0	0	0	0	0	0	7.143	14.286	21.429	14.286	21.429	28.571
M-Myctophiformes	0	0	0	0	0	0	0	28.5714	25	14.2857	14.2857	0	0	71.4286	71.4286	0	0	0	0	0	0	0	0	0	0	0	0	0	0	0	0	0	14.2857	28.5714	28.5714	14.2857	0
qMGR-Gadiformes	8.824	0	0	8.824	23.529	11.765	11.765	8.824	2.941	2.941	2.941	2.941	0	2.941	2.941	0	0	0	0	0	0	0	0	0	0	0	0	0	2.941	5.882	2.941	0	11.765	20.588	8.824	2.941	11.765
M-Gadiformes	0	0	0	0	16.6667	17.6471	17.6471	5.88235	5.88235	5.88235	5.88235	5.88235	5.88235	5.88235	5.88235	5.88235	5.88235	5.88235	5.88235	5.88235	5.88235	5.88235	5.88235	5.88235	5.88235	5.88235	5.88235	5.88235	5.88235	5.88235	5.88235	5.88235	5.88235	23.5294	23.5294	23.5294	17.6471
qMGR-Lampriformes	16.667	0	0	0	0	0	0	0	0	0	0	0	0	0	0	0	0	0	0	0	0	0	0	0	0	0	0	0	0	0	0	0	0	0	0	16.667	33.333
M-Lampriformes	0	0	0	0	0	0	0	0	0	0	0	0	0	0	0	0	0	0	0	0	0	0	0	0	0	0	0	0	0	0	0	0	0	0	0	0	50
qMGR-Ophidiiformes	8.333	0	0	0	0	0	0	8.333	16.667	8.333	0	0	0	0	0	0	0	0	0	0	0	0	0	0	0	0	0	0	0	0	0	0	0	0	0	0	8.333
M-Ophidiiformes	0	0	0	0	0	0	0	0	16.6667	0	0	0	0	0	0	0	0	0	0	0	0	0	0	0	0	0	0	0	0	0	0	0	0	0	0	0	0
qMGR-Batrachoidiformes	50	50	0	0	0	50	50	0	0	50	100	50	50	100	100	100	100	50	50	100	50	0	0	0	50	50	0	50	100	50	0	50	50	0	50	50	0
M-Batrachoidiformes	100	100	100	100	100	100	100	100	100	100	100	100	100	100	100	100	100	100	100	100	100	100	100	100	100	100	100	100	100	100	100	100	100	100	100	100	100
qMGR-Kurtiformes	0	0	0	0	0	50	100	100	50	0	0	0	0	0	0	0	0	0	0	0	0	0	0	0	0	0	0	0	0	0	0	0	0	0	0	0	0
M-Kurtiformes	0	0	0	0	0	0	100	100	0	0	0	0	0	0	0	0	0	0	0	0	0	0	0	0	0	0	0	0	0	0	0	0	0	0	0	0	0
qMGR-Gobiiformes	0	0	0	0	0	0.98	1.961	1.961	0.98	0	0	0	0	0	0	0	0	0	0	0	0	0	0	0	0	0	0	0	0	0	0	0	0	0	0	0	0
M-Gobiiformes	0	0	0	0	0	0	1.96078	1.96078	0	0	0	0	0	0	0	0	0	0	0	0	0	0	0	0	0	0	0	0	0	0	0	0	0	0	0	0	0
qMGR-Scombriformes	1.316	0	0	0	0	0	0	0	2.632	0	0	0	0	0	0	0	0	0	0	0	0	0	0	0	0	0	0	0	0	0	0	0	0	0	0	1.316	2.632
M-Scombriformes	0	0	0	0	0	0	0	0	0	2.5641	0	0	0	0	0	0	0	0	0	0	0	0	0	0	0	0	0	0	0	0	0	0	0	0	0	0	2.7027
qMGR-Syngnathiformes	2.941	0	0	0	2.941	5.882	5.882	5.882	2.941	0	2.941	2.941	0	0	0	0	0	0	0	0	0	0	0	0	0	0	0	0	0	0	0	0	0	0	0	0	2.941
M-Syngnathiformes	0	0	0	0	0	5.88235	5.88235	5.88235	5.88235	5.88235	5.88235	0	0	0	0	0	0	0	0	0	0	0	0	0	0	0	0	0	0	0	0	0	0	0	0	0	0
qMGR-Pleuronectiformes	0	1.19	2.381	2.381	1.19	2.381	11.905	22.619	16.667	1.19	7.143	14.286	16.667	15.476	13.095	19.048	13.095	10.714	9.524	4.762	2.381	0	0	0	2.381	4.762	2.381	0	2.381	4.762	4.762	9.524	7.143	7.143	7.143	9.524	9.524
M-Pleuronectiformes	0	0	2.38095	2.38095	2.38095	2.38095	7.14286	21.4286	20.9302	19.0476	19.0476	19.0476	19.0476	18.1818	18.6047	19.0476	19.0476	19.0476	4.7619	4.7619	4.7619	4.7619	4.7619	4.7619	4.7619	4.7619	4.7619	4.7619	4.7619	4.7619	4.7619	4.7619	19.0476	19.0476	7.14286	7.14286	0
qMGR-Gobiesociformes	50	25	0	0	0	25	25	25	25	0	0	0	0	0	0	0	0	0	0	0	0	0	0	0	0	0	0	0	0	0	0	0	0	0	0	25	50
M-Gobiesociformes	50	50	50	50	50	50	50	50	0	0	0	0	0	0	0	0	0	0	0	0	0	0	0	0	0	0	0	0	0	0	0	0	0	0	0	0	50
qMGR-Cyprinodontiformes	0	0	0	0	0	3.846	3.846	3.846	7.692	3.846	0	0	0	0	0	0	0	0	0	0	0	0	0	0	0	0	0	0	0	0	0	0	0	7.692	0	0	0
M-Cyprinodontiformes	0	0	0	0	0	0	7.69231	7.69231	7.69231	0	0	0	0	0	0	0	0	0	0	0	0	0	0	0	0	0	0	0	0	0	0	0	0	0	0	0	0
qMGR-Perciformes	2.273	0	0	0	0	0	2.273	4.545	4.545	2.273	0	0	0	0	0	0	0	0	0.568	2.273	0.568	0.568	0.568	0	0	0	0	0.568	1.136	1.136	0.568	4.545	5.682	5.682	5.114	5.114	10.227
M-Perciformes	0	0	0	0	0	0	0	4.5977	4.5977	0	0	0	0	0	0	0	0	0	0	1.13636	1.14943	1.14943	0	0	0	0	0	0	1.14943	1.14943	0	0	6.81818	6.81818	9.1954	9.1954	3.33333
qMGR-Perciformes 'sedis mutabilis'	2.66	1.064	6.383	1.064	1.064	1.064	1.596	2.128	3.191	0	0.532	2.66	2.128	1.596	0.532	1.064	2.128	3.191	1.064	0	0	0	0	1.064	0	0	0	0	0	0	0	1.064	2.128	1.064	0	0	2.128
M-Perciformes 'sedis mutabilis'	1.06383	1.06383	1.0101	1.06383	0	1.06383	2.12766	2.12766	0	0	0	1.05263	2.12766	1.06383	0	0	2.12766	2.10526	0	0	0	0	0	0	0	0	0	0	0	0	0	0	2.12766	0	0	0	0
qMGR-Acropomatiformes	4.167	4.167	8.333	8.333	4.167	4.167	8.333	8.333	8.333	4.167	4.167	4.167	4.167	4.167	4.167	8.333	4.167	0	4.167	4.167	0	4.167	4.167	0	0	0	0	0	4.167	4.167	0	4.167	4.167	4.167	4.167	4.167	8.333
M-Acropomatiformes	0	0	7.69231	7.69231	7.69231	7.69231	7.69231	7.69231	7.69231	7.69231	7.69231	7.69231	7.69231	7.69231	7.69231	7.69231	7.69231	7.69231	7.69231	7.69231	7.69231	7.69231	7.69231	7.69231	7.69231	7.69231	7.69231	7.69231	7.69231	7.69231	7.69231	7.69231	7.69231	7.69231	7.69231	7.69231	7.69231
qMGR-Acanthuriformes	1.852	0	0	0	0	0	0	0	0	0	0	0	0	0	0	0	0	0	0	0	0	0	0	0	0	0	0	0	0	0	0	0	0	0	0	1.852	3.704
M-Acanthuriformes	0	0	0	0	0	0	0	0	0	0	0	0	0	0	0	0	0	0	0	0	0	0	0	0	0	0	0	0	0	0	0	0	0	0	0	0	3.84615
qMGR-Lophiiformes	0	0	0	5	10	10	12.5	12.5	5	0	2.5	2.5	0	0	0	0	2.5	2.5	0	0	0	0	0	2.5	2.5	0	0	0	0	0	0	0	2.5	5	2.5	0	0
M-Lophiiformes	0	0	0	0	5	5	5	15	5	5	5	5	5	5	5	5	5	5	5	5	5	5	5	5	5	5	5	5	5	5	5	5	5	0	0	0	0
qMGR-Tetraodontiformes	0.735	0	0	0	0	0	0	0	0	0	0	0	0	0	0	0	0	0	0	0	0	0	0	0	0	0	0	0	0	0	0	0	0	0	0.735	1.471	1.471
M-Tetraodontiformes	0	0	0	0	0	0	0	0	0	0	0	0	0	0	0	0	0	0	0	0	0	0	0	0	0	0	0	0	0	0	0	0	0	0	0	1.49254	1.49254
qMGR-Gymnophiona	4.839	3.226	1.613	0	0	0	0	0	0	3.226	4.839	4.839	4.839	3.226	3.226	1.613	0	0	0	0	0	0	0	0	0	0	0	0	0	0	0	0	0	0	0	1.613	4.839
M-Gymnophiona	6.45161	0	0	0	0	0	0	0	0	0	6.45161	6.45161	6.45161	6.45161	3.22581	0	0	0	0	3.22581	0	0	0	0	0	0	0	0	0	0	0	0	0	0	0	3.22581	6.45161
qMGR-Caudata	0	0	0	0	1.163	0	0	0	0	0	0.581	1.744	1.163	0.581	1.744	1.163	0	0	0	0	0	0	0	0	0	0	0	0	0	0	0	2.326	2.326	2.907	2.326	5.233	3.488
M-Caudata	0	0	0	0	1.16279	0	0	0	0	0	0	1.16279	2.32558	2.32558	2.32558	0	0	0	0	0	0	0	0	0	0	1.16279	0	0	0	0	0	0	3.48837	3.48837	3.48837	6.97674	1.16279
qMGR-Anura	6.855	1.21	1.613	1.21	0.403	1.21	1.613	1.21	19.355	4.032	8.871	6.452	4.839	2.823	1.613	0.806	0	0	0	0	0	0	0	0	0	0	0	3.226	7.258	43.145	76.613	45.968	7.258	2.419	39.516	42.742	10.484
M-Anura	3.22581	1.6129	2.41935	1.6129	0	0.806452	1.6129	0.806452	20.9677	0.806452	5.64516	1.6129	4.03226	1.6129	1.6129	0	0	0	0	0	0	0	0	0	0	0	0	0	5.64516	9.67742	77.4194	14.5161	1.6129	2.41935	0.806452	10.4839	8.06452
qMGR-Testudines	1.765	0	0	0	0	0	0.588	0.588	0	0	0	0	0	0	0	0	0	0	0	0	0	0	0	0	0	0	0	0.588	0.588	0	0	0.588	0.588	0	0.588	0.588	0.588
M-Testudines	1.17647	0	0	0	0	0	0	0	0	0	0	0	0	0	0	0	0	0	0	0	0	0	0	0	0	0	0	0	1.17647	1.17647	1.17647	1.17647	0	0	0	1.17647	1.17647
qMGR-Amphisbaena	6.25	0	0	0	0	0	0	0	0	0	0	0	0	0	0	0	0	0	0	0	0	0	0	0	0	0	0	0	0	0	0	25	43.75	43.75	25	0	6.25
M-Amphisbaena	0	0	0	0	0	0	0	0	0	0	0	0	0	0	0	0	0	0	0	0	0	0	0	0	0	0	0	0	0	0	0	0	50	50	0	0	0
qMGR-Lacertilia	3.604	0.901	0	0	0.901	16.216	31.532	32.432	15.766	0.45	0.901	3.604	0.45	0	0	0	0	0	0	0	0	0	0	0	0.45	0.901	0.45	1.351	0	0	0	0.901	2.703	3.604	1.802	2.703	4.505
M-Lacertilia	2.7027	0.900901	0.900901	0.900901	2.7027	0.900901	31.5315	32.4324	0	0	0	2.7027	0	0	0	0	0	0	0	0	0	0	0	0	0	0.900901	0	1.8018	0.900901	1.8018	0.900901	0.900901	1.8018	3.6036	1.8018	2.7027	8.10811
qMGR-Serpentes	16.484	0	0	48.352	96.703	48.352	50	49.451	0.549	0	0.549	0.549	0	0	0	0	0	0	0.549	1.099	1.099	0.549	0	0	0	0	0	0	0	0	0	0	0	0	0	15.934	32.418
M-Serpentes	0	0	0	0	95.6044	95.6044	96.7033	1.0989	0	0	0	0	0	0	0	0	0	0	0	1.0989	1.0989	0	0	0	0	0	0	0	0	0	0	0	0	0	0	0	21.978
qMGR-Crocodilia	0	0	0	0	0	0	0	0	0	0	0	0	0	0	0	0	0	0	0	0	0	0	0	0	0	0	0	50	100	100	50	0	0	0	0	0	0
M-Crocodilia	0	0	0	0	0	0	0	0	0	0	0	0	0	0	0	0	0	0	0	0	0	0	0	0	0	0	0	0	100	100	0	0	0	0	0	0	0
qMGR-Passeriformes	50	0.3	0.3	0.1	0	0	0	0	0	0	0	0	0	0	0	0	0	0	0	0	0	0	0	0	0	0	0	0	0	0	0	50	50	50	50	0.1	50
M-Passeriformes	0	0.4	0.4	0	0	0	0	0	0	0	0	0	0	0	0	0	0	0	0	0	0	0	0	0	0	0	0	0	0	0	0	0	0	1	0	0	1
qMGR-Bucerotiformes	50	0	0	0	0	0	0	0	0	0	0	0	0	0	0	0	0	0	0	0	0	0	0	0	0	0	0	0	0	0	0	50	70	70	50	20	70
M-Bucerotiformes	0	0	0	0	0	0	0	0	0	0	0	0	0	0	0	0	0	0	0	0	0	0	0	0	0	0	0	0	0	0	0	0	40	40	0	40	40
qMGR-Pelecaniformes	50	0	0	0	0	0	0	0	0	0	0	0	0	0	0	0	0	0	0	0	0	0	0	0	0	0	0	0	0	0	0	50	66	74	50	16	66
M-Pelecaniformes	0	0	0	0	0	0	0	0	0	0	0	0	0	0	0	0	0	0	0	0	0	0	0	0	0	0	0	0	0	0	0	0	0	36	0	28	28
qMGR-Procellariiformes	50	0	0	0	0	0	0	0	0	0	0	0	0	0	0	0	0	0	0	0	0	0	0	0	0	0	0	0	0	0	0	50	90	90	50	40	90
M-Procellariiformes	0	0	0	0	0	0	0	0	0	0	0	0	0	0	0	0	0	0	0	0	0	0	0	0	0	0	0	0	0	0	0	0	80	80	0	80	80
qMGR-Podicipediformes	66	16	0	0	0	0	0	0	0	0	0	0	0	0	0	0	0	0	0	0	0	0	0	0	0	0	0	0	0	0	0	50	50	50	50	0	50
M-Podicipediformes	33	0	0	0	0	0	0	0	0	0	0	0	0	0	0	0	0	0	0	0	0	0	0	0	0	0	0	0	0	0	0	0	0	0	0	0	0
qMGR-Marsupial	0	0	0	0	0	0	0	0	0	50	100	100	100	100	50	0	0	0	0	0	0	0	0	0	0	0	0	0	0	0	0	0	0	0	0	0	0
M-Marsupial	0	0	0	0	0	0	0	0	0	0	96.6667	100	100	100	0	0	0	0	0	0	0	0	0	0	0	0	0	0	0	0	0	0	0	0	0	0	0
M: Manual analysis
